# Supplementary material for: Virulence Determinants in Staphylococcus aureus Clones Causing Osteomyelitis in Italy
Source: Front Microbiol. 2022 Mar 3;13:846167. doi: 10.3389/fmicb.2022.846167 (PMC8927738; doi:10.3389/fmicb.2022.846167)
Supplement: Supplementary file 1 [file Data_Sheet_1.XLSX]

## Sheet: Table S1
Table S1. List of genes searched in the 83 isolates from osteomyelitis.
Gene	Variant no.	Reference	Sequence	Lenght (nt)
ACME	1	KC879557.1	ATGAAAAAAGAAAAACGTTTAAATCTTATCTTAACTGTTATACAACAGAATCAGTTTAATAAAAAACAACAAATAGTGGATTACATGGCAAGACATTTTGGAGTTTACTATAGCTTGACAACTATTTCTCGTGACTTACAAGAATTAGAAATTTACAAAATCCCTGTTGAAAATAAAAAGTATATTTACAAGAAAATAAATCAAACAAATCAATTAAGTGCAAAAAAACAATTAGAAATATTTAGTGATGAGATTATTGAATTTATAACGCTAAATAACTATGTCTTAATAAAAACATCTCCTGGCTTTGCTCAAAGTATAAGTTATTACATAGATCAATTACAAATGAAAGAAATATTAGGAACTATTGGAGGTAACGATACTTTGATGATTTTGACT…	6174
ACME	2	KC879558.1	ATGAAAAAAGAAAAACGTTTAAATCTTATCTTAACTGTTATACAACAGAATCAGTTTAATAAAAAACAACAAATAGTGGATTACATGGCAAGACATTTTGGAGTTTACTATAGCTTGACAACTATTTCTCGTGACTTACAAGAATTAGAAATTTACAAAATCCCTGTTGAAAATAAAAAGTATATTTACAAGAAAATAAATCAAACAAATCAATTAAGTGCAAAAAAACAATTAGAAATATTTAGTGATGAGATTATTGAATTTATAACGCTAAATAACTATGTCTTAATAAAAACATCTCCTGGCTTTGCTCAAAGTATAAGTTATTACATAGATCAATTACAAATGAAAGAAATATTAGGAACTATTGGAGGTAACGATACTTTGATGATTTTGACT…	6174
ACME	3	AB687558.1	ATGCAGAAGCATCATTTAAACTGCCGAGTTAGACCTAAAAAGACGACAAGAATAGGTAAACCGTATTATAAAACGGACAATTTATTACAAAGACAATTTAAAGCGAGTTGTCCAATGGAAGTATTAACAACCGATATTACTTATTTACCATTTGGTCATTCTATGTTGTATTTATCTTCGATAATGGATATTTATAACGGAGAAATTGTGGCGTATAAAATAGATGATAAACAAGACCAAAGTTTAGTTAATGATACATTAAATCAAATCGATATACCTGAGAGTTGTATATTACATAGTGATCAAGGCAGCGTTTATACATCTTATGCTTATTATCAATTGTGCGAAGAAAAAGGCATTATCAGAAGTATGTCCCGAAAGGGAACACCTGCCGATAAC…	6858
ACME	7	KF175393.1	TCAATTCTTAATTAATGTTCCTATTTTACCGTCTAAAGCGTCCCCTAATCCTGCTAGAGATGTAATCAAAACACTGCCTTTAGTATTTTTTTCAAGAAATTGAAGTGCAGCTTCAACTTTTGGAAGCATACTTCCTTTAGCAAATTGACCATCAGAGATATGTTTTTTCATTTCATCCACAGACACTTCATCGAGACCTCTTTGGTTTTCTTTTCCATAGTTAATGTAAACATGGTCCACAGCAGTTAATATGATTAATTGATCAGATTGTAAATGTGCTGCTAATAAAGCACTCGTTTTATCTTTATCAATAACTGCATCAACACCTGTATAAACTTCATTTTCCTTAATTACTGGAATTCCACCACCGCCGGCAGCGATAACTAGTGTTCCATGAGT…	6174
ACME	4	FR753166.1	TCAATTCTTAATTAATGTTCCTATTTTACCGTCTAAAGCGTCCCCTAATCCTGCTAGAGATGTAATCAAAACACTGCCTTTAGTATTTTTTTCAAGAAATTGAAGTGCAGCTTCAACTTTTGGGAGCATACTTCCTTTAGCAAATTGACCATCAGAGATATGTTTTTTCATTTCATCCACAGACACTTCATCGAGACCTCTTTGGTTTTCTTTTCCATAGTTAATGTAAACATGGTCCACAGCAGTTAATATGATTAATTGATCAGATTGTAAATGTGCTGCTAATAAAGCACTCGTTTTATCTTTATCAATAACTGCATCAACACCTGTATAAACTTCATTTTCCTTAATTACTGGAATTCCACCACCGCCGGCAGCGATAACTAGTGTTCCATGAGT…	6174
ACME	5	AB665981.1	TCAATTCTTAATTAATGTTCCTATTTTACCGTCTAAAGCGTCCCCTAATCCTGCTAGAGATGTAATCAAAACACTGCCTTTAGTATTTTTTTCAAGAAATTGAAGTGCAGCTTCAACTTTTGGGAGCATACTTCCTTTAGCAAATTGACCATCAGAGATATGTTTTTTCATTTCATCCACAGACACTTCATCGAGACCTCTTTGGTTTTCTTTTCCATAGTTAATGTAAACATGGTCCACAGCAGTTAATATGATTAATTGATCAGATTGTAAATGTGCTGCTAATAAAGCACTCGTTTTATCTTTATCAATAACTGCATCAACACCTGTATAAACTTCATTTTCCTTAATTACTGGAATTCCACCACCGCCGGCAGCGATAACTAGTGTTCCATGAGT…	6174
ACME	6	KF234240.1	TCAATTCTTAATTAATGTTCCTATTTTACCGTCTAAAGCGTCCCCTAATCCTGCTAGAGATGTAATCAAAACACTGCCTTTAGTATTTTTTTCAAGAAATTGAAGTGCAGCTTCAACTTTTGGGAGCATACTTCCTTTAGCAAATTGACCATCAGAGATATGTTTTTTCATTTCATCCACAGACACTTCATCGAGACCTCTTTGGTTTTCTTTTCCATAGTTAATGTAAACATGGTCCACAGCAGTTAATATGATTAATTGATCAGATTGTAAATGTGCTGCTAATAAAGCACTCGTTTTATCTTTATCAATAACTGCATCAACACCTGTATAAACTTCATTTTCCTTAATTACTGGAATTCCACCACCGCCGGCAGCGATAACTAGTGTTCCATGAGT…	6174
agrI-B	6	CP010941.1	TTGAATTATTTTGATAACAAAATTGACCAGTTCGCCACGTATCTTCAAAAGAGAAATAACTTAGATCATATTCAATTTTTGCAAGTACGATTAGGGATGCAGGTCTTAGCTGTAAATATAGGTAAATTAATTGTTATGTATACTATTGCCTATATTTTAAACATTTTTCTGTTTACGTTAATTACGAATTTAACATTTTTCTTAATAAGAAGACATGCACATGGCGCACATGCACCTTCTTCCTTTTGGTGTTATGTGGAAAGTATTTTATTATTTATACTCTTACCTTTACTAGTAGTAAATTTTCATATTAATCCATTAATTATGATTATTTTAACAGTTACTTCTATAGGTATAATTGCAGTATACGCTCCTGCAGCAACTAAAAAGAAGCCTATT…	570
agrI-B	7	NC021554	TTGAATTATTTTGATAACAAAATTGACCAGTTTGCCACGTATCTTCAAAAGAGAAATAACTTAGATCATATTCAATTTTTGCAAGTACGATTAGGGATGCAGGTCTTAGCTAAAAATATAGGAAAACTGATTGTTATGTATACGATTGCCTATATTTTAAACATTTTTCTCTTTACGTTAATTACGAATTTAACATTTTATTTAATAAGAAGACATGCTCATGGTGCCCATGCACCTTCTTCCTTTTGGTGTTATGTAGAAAGTATTATATTATTTATACTTTTACCTTTAGTAATAGTAAATTTTCATATTAACTTTTTAATTATGACTATTTTGACGTTTATTGCTATTGGTTTGATAATTAAATATGCTCCTGCAGCAACTAAAAAGAAACCTATT…	570
agrI-B	4	NC017763	TTGAATTATTTTGATAACAAAATTGACCAGTTTGCCACGTATCTTCAAAAGAGAAATAACTTAGATCATATTCAATTTTTGCAAGTACGATTAGGGATGCAGGTCTTAGCTAAAAATATAGGTAAATTAATTGTTATGTATACTCTTGCCTATATTTTAAACATTTTTCTGTTTACGTTAATTACGAATTTAACATTTTACTTAATAAGAAGACATGCACATGGTGCACATGCACCTTCTTCCTTTTGGTGTTATGTGGAAAGTATTTTATTATTTATACTCTTACCTTTAGTAATAGTAAATTTTCATATTAATCCATTAATTATGATTATTTTAACAGTTATTTCTTTAGGTATAATCTCAGTATATGCTCCTGCAGCAACTAAAAAGAAGCCCATT…	570
agrI-B	5	NC017333	TTGAATTATTTTGATAATAAAATTGACCAGTTTGCCACGTATCTTCAAAAGAGAAATAACTTAGATCATATTCAATTTTTGCAAGTACGATTAGGGATGCAGGTCTTAGCTAAAAATATAGGAAAACTGATTGTTATGTATACGATTGCCTATATTTTAAACATTTTTCTCTTTACGTTAATTACGAATTTAACATTTTATTTAATAAGAAGACATGCTCATGGTGCCCATGCACCTTCTTCCTTTTGGTGTTATGTAGAAAGTATTATATTATTTATACTTTTACCTTTAGTAATAGTAAATTTTCATATTAACTTTTTAATTATGACTATTTTGACGTTTATTGCTATTGGTTTGATAATTAAATATGCTCCTGCAGCAACTAAAAAGAAACCTATT…	570
agrI-B	1	CP000046.1	TTGAATTATTTTGATAATAAAATTGACCAGTTTGCCACGTATCTTCAAAAGAGAAATAACTTAGATCATATTCAATTTTTGCAAGTACGATTAGGGATGCAGGTCTTAGCTAAAAATATAGGTAAATTAATTGTTATGTATACTATTGCCTATATTTTAAACATTTTTCTGTTTACGTTAATTACGAATTTAACATTTTATTTAATAAGAAGACATGCACATGGTGCACATGCACCTTCTTCTTTTTGGTGTTATGTAGAAAGTATTATACTATTTATACTTTTACCTTTAGTAATAGTAAATTTTCATATTAACTTTTTAATTATGATTATTTTAACAGTTATTTCTTTAGGTGTAATCTCAGTATATGCTCCTGCAGCAACTAAAAAGAAGCCCATT…	570
agrI-B	3	NC017337	TTGAATTATTTTGATAATAAAATTGACCAGTTTGCCACGTATCTTCAAAAGAGAAATAACTTAGATCATATTCAATTTTTGCAAGTACGATTAGGGATGCAGGTCTTAGCTAAAAATATAGGTAAATTAATTGTTATGTATACTCTTGCCTATATTTTAAACATTTTTCTATTTACGTTAATTACGAATTTAACATTTTACTTAATAAGAAGACATGCACATGGTGCACATGCACCTTCTTCCTTTTGGTGCTATGTGGAAAGTATTTTATTATTTATACTCTTACCTTTAGTAATAGTAAATTTTCATATTAATCCATTAATTATGATTATTTTAACAGTTATTTCTTTAGGTGTAATCTCAGTATATGCTCCTGCAGCAACTAAAAAGAAGCCCATT…	570
agrI-B	2	NC016928	TTGAATTATTTTGATAATAAAATTGACCAGTTTGCCACGTATCTTCAAAAGAGAAATAACTTAGATCATATTCAATTTTTGCAAGTACGATTAGGGATGCAGGTCTTAGCTAAAAATATAGGTAAATTAATTGTTATGTATACTCTTGCCTATATTTTAAACATTTTTCTGTTTACGTTAATTACGAATTTAACATTTTACTTAATAAGAAGACATGCACATGGTGCACATGCACCTTCTTCCTTTTGGTGCTATGTGGAAAGTATTTTATTATTTATACTCTTACCTTTAGTAATATTAAATTTTCATATTAATCCATTAATTATGATTATTTTAACAGTTATTTCTTTAGGTGTAATCTCAGTATATGCTCCTGCAGCAACTAAAAAGAAGCCCATT…	570
agrI-C	10	NC022442	GTGGAAACATTAAATAGTTATAATTTTGTTTTATTCGTAGTAACTCAAATGATATTAATGTTTACAATACCCGCTTTAATAAGTGGAATCAAATATAGTAAACTTGATTATTTTTTTATTATAGTAATTACGTCATTATCGTTATTTTTATATAAAATGTTTGATAGCGCATCCCTAATAATATTAACTTCATTCATAATTATATTGTATTTCGTCAAAATCAAATGGTATTCTATTTTGTTGATTATGGCTTCGCAAATTATTTTGTACTGTGCTAACTACATGTATATAGTAATTTATGCATATGTTACCAAAATTTCTGATAGTATATTAGTAATATTTCCAAGCTTTCTTGCTATTTATGTTACAATCAGCTTGCTATTTTCTTATATAATAAAT…	1293
agrI-C	12	NC017337	GTGGAAACATTAAATAGTTATAATTTTGTTTTATTCGTAGTAACTCAAATGATATTAATGTTTACAATACCCGCTTTAATAAGTGGAATCAAATATAGTAAACTTGATTATTTTTTTATTATAGTAATTACGTCATTATCGTTATTTTTATATAAAATGTTTGATAGCGCATCCCTAATAATATTAACTTCATTCATAATTATATTGTATTTCGTCAAAATCAAATGGTATTCTATTTTGTTGATTATGGCTTCGCAAATTATTTTGTACTGTGCTAACTACATGTATATAGTAATTTATGCATATGTTACCAAAATTTCTGATAGTATATTAGTAATATTTCCAAGCTTTCTTGCTATTTATGTTACAATCAGCTTGCTATTTTCTTATATAATAAAT…	1293
agrI-C	22	ERR204157	GTGGAAACATTAAATAGTTATAATTTTGTTTTATTCGTAGTAACTCAAATGATATTAATGTTTACAATACCCGCTTTAATAAGTGGAATCAAATATAGTAAACTTGATTATTTTTTTATTATAGTAATTACGTCATTATCGTTATTTTTATATAAAATGTTTGATAGCGCATCCCTAATAATATTAACTTCATTCATAATTATATTGTATTTCGTCAAAATCAAATGGTATTCTATTTTGTTGATTATGGCTTCGCAAATTATTTTGTACTGTGCTAACTACATGTATATAGTAATTTATGCATATGTTACCAAAATTTCTGATAGTATATTAGTAATATTTCCAAGCTTTCTTGCTATTTATGTTACAATCAGCTTGCTATTTTCTTATATAATAAAT…	1293
agrI-C	11	CP010941.1	GTGGAATTATTAAATAGTTATAATTTTGTTTTATTCGTATTAACCCAAATGATATTAATGTTTACGATACCCGCTATAATTAGTGGTATTAAGTACAGTAAACTTGATTATTTTTTCATTATAGGAATTACGACATTATCGTTATTTCTATTTAAAATGTTTGATAGCGCGTCCTTAATCATACTAACTTCATTCATTATTATAATGTATTTTGTCAAAATCAAATGGTATTCTATTTTGTTGATTATGACTTCACAGATTATTTTGTACTGTGCTAACTACATGTATATAGTTATATTTGCATATATCACCAAAATTTCTGATAATATATTTGTAATATTTCCTAGCTTTTTTGTAGTTTACGTGACAATCAGCTTGCTTTTTTCTTATATAATAAAT…	1293
agrI-C	17	SRR016154	GTGGAATTATTAAATAGTTATAATTTTGTTTTATTCGTATTAACTCAAATGATATTAATGTTTACAATACCAGCTATAATTAGTGGTATTAAGTACAGTAAACTTGATTATTTTTTCATCATAGTAATTTCGACATTATCGTTATTTCTATTTAAAATGTTTGATAGCGCGCCCTTAATCATATTAACTTCATTTATTATTATAATGTATTTTGTCAAAATCAAATGGTATTCTATTTTGTTGATTATGACTTCGCAGATTATTCTATACTGTGCTAACTACATGTATATAGTTATATATGCATATATCACCAAAATTTCTGATAGTATATTTGTAATATTCCCTAGCTTTTTTGTAGTTTATGTGACTATTAGTATACTATTCTCATATATAATAAAT…	1293
agrI-C	1	CP000046.1	GTGGAATTATTAAATAGTTATAATTTTGTTTTATTCGTATTAACTCAAATGATATTAATGTTTACAATACCAGCTATAATTAGTGGTATTAAGTACAGTAAACTTGATTATTTTTTCATCATAGTAATTTCGACATTATCGTTATTTCTATTTAAAATGTTTGATAGCGCGTCCTTAATCATATTAACTTCATTTATTATTATAATGTATTTTGTCAAAATCAAATGGTATTCTATTTTGTTGATTATGACTTCGCAGATTATTCTATACTGTGCTAACTACATGTATATAGTTATATATGCATATATCACCAAAATTTCTGATAGTATATTTGTAATATTCCCTAGCTTTTTTGTAGTTTATGTGACTATTAGTATACTATTCTCATATATAATAAAT…	1293
agrI-C	13	NC017347	GTGGAATTATTAAATAGTTATAATTTTGTTTTATTCGTATTAACTCAAATGATATTAATGTTTACAATACCAGCTATAATTAGTGGTATTAAGTACAGTAAACTTGATTATTTTTTCATCATAGTAATTTCGACATTATCGTTATTTCTATTTAAAATGTTTGATAGCGCGTCCTTAATCATATTAACTTCATTTATTATTATAATGTATTTTGTCAAAATCAAATGGTATTCTATTTTGTTGATTATGACTTCGCAGATTATTCTATACTGTGCTAACTACATGTATATAGTTATATATGCATATATCACCAAAATTTCTGATAGTATATTTGTAATATTCCCTAGCTTTTTTGTAGTTTATGTGACTATTAGTATACTATTCTCATATATAATAAAT…	517
agrI-C	2	NC007795	GTGGAATTATTAAATAGTTATAATTTTGTTTTATTCGTATTAACTCAAATGATATTAATGTTTACAATACCAGCTATAATTAGTGGTATTAAGTACAGTAAACTTGATTATTTTTTCATCATAGTAATTTCGACATTATCGTTATTTCTATTTAAAATGTTTGATAGCGCGTCCTTAATCATATTAACTTCATTTATTATTATAATGTATTTTGTCAAAATCAAATGGTATTCTATTTTGTTGATTATGACTTCGCAGATTATTCTATACTGTGCTAACTACATGTATATAGTTATATATGCATATATCACCAAAATTTCTGATAGTATATTTGTAATATTCCCTAGCTTTTTTGTAGTTTATGTGACTATTAGTATACTATTCTCATATATAATAAAT…	1293
agrI-C	20	ERR072252	GTGGAATTATTAAATAGTTATAATTTTGTTTTATTCGTATTAACTCAAATGATATTAATGTTTACAATACCAGCTATAATTAGTGGTATTAAGTACAGTAAACTTGATTATTTTTTCATCATAGTAATTTCGACATTATCGTTATTTCTATTTAAAATGTTTGATAGCGCGTCCTTAATCATATTAACTTCATTTATTATTATAATGTATTTTGTCAAAATCAAATGGTATTCTATTTTGTTGATTATGACTTCGCAGATTATTCTGTACTGTGCTAACTACATGTATATAGTTATATATGCATATATCACCAAAATTTCTGATAGTATATTTGTAATATTCCCTAGCTTTTTTGTAGTTCATGTGACTATTAGTATACTATTCTCATATATAATAAAT…	1293
agrI-C	3	NC010079	GTGGAATTATTAAATAGTTATAATTTTGTTTTATTCGTATTAACTCAAATGATATTAATGTTTACAATACCAGCTATAATTAGTGGTATTAAGTACAGTAAACTTGATTATTTTTTCATCATAGTAATTTCGACATTATCGTTATTTCTATTTAAAATGTTTGATAGCGCGTCCTTAATCATATTAACTTCATTTATTATTATAATGTATTTTGTCAAAATCAAATGGTATTCTATTTTGTTGATTATGACTTCGCAGATTATTCTATACTGTGCTAACTACATGTATATAGTTATATATGCATATATCACCAAAATTTCTGATAGTATATTTGTAATATTCCCTAGCTTTTTTGTAGTTTATGTGACTATTAGTATACTATTCTCATATATAATAAAT…	1293
agrI-C	6	NC017763	GTGGAATTATTAAATAGTTATAATTTTGTTTTATTCGTATTAACTCAAATGATATTAATGTTTACAATACCAGCTATAATTAGTGGTATTAAGTACAGTAAACTTGATTATTTTTTCATCATAGTAATTTCGACATTATCGTTATTTCTATTTAAAATGTTTGATAGCGCGTCCTTAATCATATTAACTTCATTTATTATTATAATGTATTTTGTCAAAATCAAATGGTATTCTATTTTGTTGATTATGACTTCGCAGATTATTCTGTACTGTGCTAACTACATGTATATAGTTATATATGCATATATCACCAAAATTTCTGATAGTATATTTGTAATATTCCCTAGCTTTTTTGTAGTTTATGTGACTATTAGTATACTATTCTCATATATAATAAAT…	1293
agrI-C	5	NC017673	GTGGAATTATTAAATAGTTATAATTTTGTTTTATTCGTATTAACTCAAATGATATTAATGTTTACAATACCAGCTATAATTAGTGGTATTAAGTACAGTAAACTTGATTATTTTTTCATTATAGGAATTTCAACATTATCGTTATTTCTATTTAAAATGTTTGATAGCGCGTCCTTAATCATTTTAACTTCATTCATTATTATAATGTATTTTGTCAAAATCAAATGGTATTCTATTTTGTTGATTATGACTTCACAGATTATTCTGTACTGTGCTAACTACATGTATATAGTTATATATGCATATATCACCAAAATTTCTGATAGTATATTTGTAATATTCCCTAGCTTTTTTGTAGTTTATGTGACTATTAGTATACTATTCTCATATATAATAAAT…	1293
agrI-C	9	NC017333	GTGGAATTATTAAATAGTTATAATTTTGTTTTATTCGTATTAACTCAAATGATATTAATGTTTACAATACCAGCTATAATTAGTGGTATTAAGTACAGTAAACTTGATTATTTTTTCATTATAGGAATTTCAACATTATCGTTATTTCTATTTAAAATGTTTGATAGCGCGTCCTTAATCATTTTAACTTCATTCATTATTATAATGTATTTTGTCAAAATCAAATGGTATTCTATTTTGTTGATTATGACTTCACAGATTATTCTGTACTGTGCTAACTACATGTATATAGTTATATATGCATATATCACCAAAATTTCTGATAGTATATTTGTAATATTCCCTAGCTTTTTTGTAGTTTATGTGACTATTAGTATACTATTCTCATATATAATAAAT…	1293
agrI-C	14	ERR175883	GTGGAATTATTAAATAGTTATAATTTTGTTTTATTCGTATTAACTCAAATGATATTAATGTTTACAATACCAGCTATAATTAGTGGTATTAAGTACAGTAAACTTGATTATTTTTTCATTATAGGAATTTCGACATTATCGTTATTTCTATTTAAAATGTTTGATAGCGCGTCCTTAATCATTTTAACTTCATTCATTATTATAATGTATTTTGTCAAAATCAAATGGTATTCTATTTTGTTGATTATGACTTCACAGATTATTCTGTACTGTGCTAACTACATGTATATTGTTATATATGCATATATCACCAAGATTTCTGATAGTATATTTGTAATATTCCCTAGCTTTTTTGTAGTTTATGTGACTATTAGTATACTATTCTCATATATAATAAAT…	1293
agrI-C	16	ERR246635	GTGGAATTATTAAATAGTTATAATTTTGTTTTATTCGTATTAACTCAAATGATATTAATGTTTACAATACCAGCTATAATTAGTGGTATTAAGTACAGTAAACTTGATTATTTTTTCATTATAGGAATTTCGACATTATCGTTATTTCTATTTAAAATGTTTGATAGCGCGTCCTTAATCATTTTAACTTCATTCATTATTATAATGTATTTTGTCAAAATCAAATGGTATTCTATTTTGTTGATTATGACTTCACAGATTATTCTGTACTGTGCTAACTACATGTATATTGTTATATATGCATATATCACCAAGATTTCTGATAGTATATTTGTAATATTCCCTAGCTTTTTTGTAGTTTATGTGACTATTAGTATACTATTCTCATATATAATAAAT…	1293
agrI-C	18	ERR234846	GTGGAATTATTAAATAGTTATAATTTTGTTTTATTCGTATTAACTCAAATGATATTAATGTTTACAATACCAGCTATAATTAGTGGTATTAAGTACAGTAAACTTGATTATTTTTTCATTATAGGAATTTCGACATTATCGTTATTTCTATTTAAAATGTTTGATAGCGCGTCCTTAATCATTTTAACTTCATTCATTATTATAATGTATTTTGTCAAAATCAAATGGTATTCTATTTTGTTGATTATGACTTCACAGATTATTCTGTACTGTGCTAACTACATGTATATTGTTATATATGCATATATCACCAAGATTTCTGATAGTATATTTGTAATATTCCCTAGCTTTTTTGTAGTTTATGTGACTATTAGTATACTATTCTCATATATAATAAAT…	1293
agrI-C	21	ERR108050	GTGGAATTATTAAATAGTTATAATTTTGTTTTATTCGTATTAACTCAAATGATATTAATGTTTACAATACCAGCTATAATTAGTGGTATTAAGTACAGTAAACTTGATTATTTTTTCATTATAGGAATTTCGACATTATCGTTATTTCTATTTAAAATGTTTGATAGCGCGTCCTTAATCATTTTAACTTCATTCATTATTATAATGTATTTTGTCAAAATCAAATGGTATTCTATTTTGTTGATTATGACTTCACAGATTATTCTGTACTGTGCTAACTACATGTATATAGTTATATATGCATATATCACCAAAATTTCTGATAGTATATTTGTAATATTCCCTAGCTTTTTTGTAGTTTATGTGACTATTAGTATACTATTCTCATATATAATAAAT…	1293
agrI-C	23	ERR109588	GTGGAATTATTAAATAGTTATAATTTTGTTTTATTCGTATTAACTCAAATGATATTAATGTTTACAATACCAGCTATAATTAGTGGTATTAAGTACAGTAAACTTGATTATTTTTTCATTATAGGAATTTCGACATTATCGTTATTTCTATTTAAAATGTTTGATAGCGCGTCCTTAATCATTTTAACTTCATTCATTATTATAATGTATTTTGTCAAAATCAAATGGTATTCTATTTTGTTGATTATGACTTCACAGATTATTCTGTACTGTGCTAACTACATGTATATTGTTATATATGCATATATCACCAAGATTTCTGATAGTATATTTGTAATATTCCCTAGCTTTTTTGTAGTTTATGTGACTATTAGTATACTATTCTCATATATAATAAAT…	1293
agrI-C	7	NC021554	GTGGAATTATTAAATAGTTATAATTTTGTTTTATTCGTATTAACTCAAATGATATTAATGTTTACAATACCAGCTATAATTAGTGGTATTAAGTACAGTAAACTTGATTATTTTTTCATTATAGGAATTTCGACATTATCGTTATTTCTATTTAAAATGTTTGATAGCGCGTCCTTAATCATTTTAACTTCATTCATTATTATAATGTATTTTGTCAAAATCAAATGGTATTCTATTTTGTTGATTATGACTTCACAGATTATTCTGTACTGTGCTAACTACATGTATATAGTTATATATGCATATATCACCAAAATTTCTGATAGTATATTTGTAATATTCCCTAGCTTTTTTGTAGTTTATGTGACTATTAGTATACTATTCTCATATATAATAAAT…	1293
agrI-C	8	NC022226	GTGGAATTATTAAATAGTTATAATTTTGTTTTATTCGTATTAACTCAAATGATATTAATGTTTACAATACCAGCTATAATTAGTGGTATTAAGTACAGTAAACTTGATTATTTTTTCATTATAGGAATTTCGACATTATCGTTATTTCTATTTAAAATGTTTGATAGCGCGTCCTTAATCATTTTAACTTCATTCATTATTATAATGTATTTTGTCAAAATCAAATGGTATTCTATTTTGTTGATTATGACTTCACAGATTATTCTGTACTGTGCTAACTACATGTATATTGTTATATATGCATATATCACCAAGATTTCTGATAGTATATTTGTAATATTCCCTAGCTTTTTTGTAGTTTATGTGACTATTAGTATACTATTCTCATATATAATAAAT…	1293
agrI-C	15	ERR033380	GTGGAATTATTAAATAGTTATAATTTTGTTTTATTCGTATTAACTCAAATGATATTAATGTTTACAATACCAGCTATAATTAGTGGTATTAAGTACAGTAAACTTGATTATTTTTTCATTATAGGAATTTCGACATTATCGTTATTTCTATTTAAAATGTTTGATAGCGCGTCCTTAATCATTTTAACTTCATTCATTATTATAATGTATTTTGTCAAAATCAAATGGTATTCTATTTTGTTGATTATGACTTCGCAGATTATTCTGTACTGTGCTAACTACATGTATATAGTTATATATGCATATATCACCAAAATTTCTGATAGTATATTTGTAATATTCCCTAGCTTTTTTGTAGTTTATGTGACTATTAGTATACTATTCTCATATATAATAAAT…	1293
agrI-C	19	ERR172063	GTGGAATTATTAAATAGTTATAATTTTGTTTTATTCGTATTAACTCAAATGATATTAATGTTTACAATACCAGCTATAATTAGTGGTATTAAGTACAGTAAACTTGATTATTTTTTCATTATAGGAATTTCGACATTATCGTTATTTCTATTTAAAATGTTTGATAGCGCGTCCTTAATTATTTTAACTTCATTCATTATTATAATGTATTTTGTCAAAATCAAATGGTATTCTATTTTGTTGATTATGACTTCACAGATTATTCTGTACTGTGCTAACTACATGTATATTGTTATATATGCATATATCACCAAGATTTCTGATAGTATATTTGTAATATTCCCTAGCTTTTTTGTAGTTTATGTGACTATTAGTATACTATTCTCATATATAATAAAT…	1293
agrI-C	4	NC017331	GTGGAATTATTAAATCGTTATAATTTTGTTTTATTCGTATTAACTCAAATGATATTAATGTTTACAATACCAGCTATAATTAGTGGTATTAAGTACAGTAAACTTGATTATTTTTTCATCATAGTAATTTCGACATTATCGTTATTTCTATTTAAAATGTTTGATAGCGCGTCCTTAATCATATTAACTTCATTTATTATTATAATGTATTTTGTCAAAATCAAATGGTATTCTATTTTGTTGATTATGACTTCGCAGATTATTCTATACTGTGCTAACTACATGTATATAGTTATATATGCATATATCACCAAAATTTCTGATAGTATATTTGTAATATTCCCTAGCTTTTTTGTAGTTTATGTGACTATTAGTATACTATTCTCATATATAATAAAT…	1293
agrI-D	5	CP010941.1	ATGAATACATTATTTAACTTATTTTTTGATTTTATTACTGGCATTTTAAAAAACATTGGTAACATCGCAGCTTATAGTACGTGTGACTTCATAATGGATGAAGTTGAAGTACCTAAAGAATTAACTCAATTACACGAATAA	141
agrI-D	1	CP000046.1	ATGAATACATTATTTAACTTATTTTTTGATTTTATTACTGGGATTTTAAAAAACATTGGTAACATCGCAGCTTATAGTACTTGTGACTTCATAATGGATGAAGTTGAAGTACCAAAAGAATTAACACAATTACACGAATAA	141
agrI-D	4	NC017763	ATGAATACATTATTTAACTTATTTTTTGATTTTATTACTGGGATTTTAAAAAACATTGGTAACATCGCAGCTTATAGTACTTGTGACTTCATAATGGATGAAGTTGAAGTACCTAAAGAATTAACTCAATTACACGAATAA	141
agrI-D	2	NC017347	ATGAATACATTATTTAACTTATTTTTTGATTTTATTACTGGGATTTTGAAAAACATTGGTAACATCGCAGCTTATAGTACTTGTGACTTCATAATGGATGAAGTTGAAGTACCAAAAGAATTAACACAATTACACGAATAA	141
agrI-D	3	NC017673	ATGAATACATTATTTAATTTATTTTTTGATTTTATTACTGGGATTTTAAAAAACATTGGTAACATCGCAGCTTATAGTACATGCGACTTCATAATGGATGAAGTTGAAGTACCTAAAGAATTAACTCAATTACACGAATAA	141
agrII-B	4	NC017349	TTGAATTATTTTGATAACAAAATTGACCAGTTTGCCACGTATCTTCAAAAGAGAAATAACTTAGATCATATTCAATTTTTGCAAGTACGATTAGGGATGCAAATTATAGTTGGTAATTTTTTAAAAATACTTGTAACATATAGTATTTCTATATTCTTGAGTGTATTTTTGTATACCTTAGTTACACACTTATCCTATATGTTAATACGCTATAATGCACATGGTGCTCATGCAAAGTCTTCGATACTTTGTTACATACAAAGTATTTTAATATTTGTATTTGTACCTTATTTTCTAATTAATATAGACATTAATTTTACTTATTTACTGGCCTTATCTATTATAGGATTGATTTCCGTTGTTATTTATGCACCTGCAGCAACGAAAAAGCAACCTATA…	564
agrII-B	1	BA000017.4	TTGAATTATTTTGATAACAAAATTGACCAGTTTGCCACGTATCTTCAAAAGAGAAATAACTTAGATCATATTCAATTTTTGCAAGTACGTTTAGGGATGCAAATTATAGTTGGTAATTTTTTTAAAATACTTGTAACATATAGTATTTCTATATTCTTAAGTGTATTTTTGTTTACCTTAGTTACACACTTATCCTATATGTTAATACGCTATAATGCACATGGTGCTCATGCAAAGTCTTCGATACTTTGTTACATACAAAGTATTTTAACATTTGTATTTGTACCTTATTTTCTAATTAATATAGACATTAATTTTACTTATTTACTGGCCTTATCTATTATAGGATTGATTTCCGTTGTTATTTATGCACCTGCAGCAACGAAAAAGCAACCTATA…	564
agrII-B	3	NC013450	TTGAATTATTTTGATAACAAAATTGACCAGTTTGCCACGTATCTTCAAAAGAGAAATAACTTAGATCATATTCAATTTTTGCAAGTACGTTTAGGGATGCAAATTATAGTTGGTAATTTTTTTAAAATACTTGTAACATATAGTATTTCTATATTCTTAAGTGTATTTTTGTTTACCTTAGTTACACACTTATCCTATATGTTAATACGCTATAATGCACATGGTGCTCATGCAAAGTCTTCGATACTTTGTTACATACAAAGTATTTTAACATTTGTATTTGTACCTTATTTTCTAATTAATATAGACATTAATTTTACTTATTTACTGGCCTTATCTATTATAGGATTGATTTCCGTTGTTATTTATGCACCTGCAGCAACGAAAAAGCAACCTATA…	564
agrII-B	2	AJ938182.1	TTGAATTATTTTGATAATAAAATTGACCAGTTTGCCACGTATCTTCAAAAGAGAAATAACTTAGATCATATTCAATTTTTGCAAGTACGATTAGGGATGCAAATTATAGTTGGTAATTTTTTAAAAATACTTGTAACATATAGTATTTCTATATTCTTGAGTGTATTTTTGTATACCTTAGTTACACACTTATCCTATATGTTAATACGCTATAATGCACATGGTGCTCATGCAAAGTCTTCGATACTTTGTTACATACAAAGTATTTTAATATTTGTATTTGTACCTTATTTTCTAATTAATATAGACATTAATTTTACTTATTTACTGGCCTTATCTATTATAGGATTGATTTCCGTTGTTATTTATGCACCTGCAGCAACGAAAAAGCAACCTATA…	564
agrII-C	1	BA000017.4	TTGATTCCAACTTTTTCATCTATCATATTTTTATTCTTTAAATTAAAGTACTATGCAATAGTAACAATTTTAGTGACCATGATCATAATGTATTTGAGTAATTTTGCAACAGTAGGTTTGTTTTTAACTTTAAGAAAATACACTACTGATCCTGCAATACTCTTACCATTATATATACTTTCTTTTTCATCAGTTTCATTATTAGCGACATATTTGGTAAGAATATCTCTAAAGAAATTTAAAAAATCATACTTATCTTTAAATAAAACTTATATGATTATAATTTCATTCGTATTATTTGCAACATTTGCATTTTTTTATATTTATTCTACAAATACAAGTTCAAACGGTGATAGCTTAATTCCATATGCACTTGTATTTATAGGATTAATAATTTTT…	1116
agrII-C	3	NC013450	TTGATTCCAACTTTTTCATCTATCATATTTTTATTCTTTAAATTAAAGTACTATGCAATAGTAACAATTTTAGTGACCATGATCATAATGTATTTGAGTAATTTTGCAACAGTAGGTTTGTTTTTAACTTTAAGAAAATACACTACTGATCCTGCAATACTCTTACCATTATATATACTTTCTTTTTCATCAGTTTCATTATTAGCGACATATTTGGTAAGAATATCTCTAAAGAAATTTAAAAAATCATACTTATCTTTAAATAAAACTTATATGATTATAATTTCATTCGTATTATTTGCAACATTTGCATTTTTTTATATTTATTCTACAAATACAAGTTCAAACGGTGATAGCTTAATTCCATATGCACTTGTATTTATAGGATTAATAATTTTT…	1116
agrII-C	4	NC017340	TTGATTCCAACTTTTTCATCTATCATATTTTTATTCTTTAAATTAAAGTACTATGCAATAGTAACAATTTTAGTGACCATGATCATAATGTATTTGAGTAATTTTGCAACAGTAGGTTTGTTTTTAACTTTAAGAAAATACACTACTGATCCTGCAATACTCTTACCATTATATATACTTTCTTTTTCATCAGTTTCATTATTAGCGACATATTTGGTAAGAATATCTCTAAAGAAATTTAAAAAATCATACTTATCTTTAAATAAAACTTATATGATTATAATTTCATTCGTATTATTTGCAACATTTGCATTTTTTTATATTTATTCTACAAATACAAGTTCAAACGGTGATAGCTTAATTCCATATGCACTTGTATTTATAGGATTAATAATTTTT…	1116
agrII-C	6	NC020529	TTGATTCCAACTTTTTCATCTATCATATTTTTATTCTTTAAATTAAAGTACTATGCAATAGTAACAATTTTAGTGACCATGATCATAATGTATTTGAGTAATTTTGCAACAGTAGGTTTGTTTTTAACTTTAAGAAAATACACTACTGATCCTGCAATACTCTTACCATTATATATACTTTCTTTTTCATCAGTTTCATTATTAGCGACATATTTGGTAAGAATATCTCTAAAGAAATTTAAAAAATCATACTTATCTTTAAATAAAACTTATATGATTATAATTTCATTCGTATTATTTGCAACATTTGCATTTTTTTATATTTATTCTACAAATACAAGTTCAAACGGTGATAGCTTAATTCCATATGCACTTGTATTTATAGGATTAATAATTTTT…	1116
agrII-C	7	ERR127444	TTGATTCCAACTTTTTCATCTATCATATTTTTATTCTTTAAATTAAAGTACTATGCAATAGTAACAATTTTAGTGACCATGATCATAATGTATTTGAGTAATTTTGCAACAGTAGGTTTGTTTTTAACTTTAAGAAAATACACTACTGATCCTGCAATACTCTTACCATTATATATACTTTCTTTTTCATCAGTTTCATTATTAGCGACATATTTGGTAAGAATATCTCTAAAGAAATTTAAAAAATCATACTTATCTTTAAATAAAACTTATATGATTATAATTTCATTCGTATTATTTGCAACATTTGCATTTTTTTATATTTATTCTACAAATACAAGTTCAAACGGTGATAGCTTAATTCCATATGCACTTGTATTTATAGGATTAATAATTTTT…	1116
agrII-C	8	ERR033388	TTGATTCCAACTTTTTCATCTATCATATTTTTATTCTTTAAATTAAAGTACTATGCAATAGTAACAATTTTAGTGACCATGATCATAATGTATTTGAGTAATTTTGCAACAGTAGGTTTGTTTTTAACTTTAAGAAAATACACTACTGATCCTGCAATACTCTTACCATTATATATACTTTCTTTTTCATCAGTTTCATTATTAGCGACATATTTGGTAAGAATATCTCTAAAGAAATTTAAAAAATCATACTTATCTTTAAATAAAACTTATATGATTATAATTTCATTCGTATTATTTGCAACATTTGCATTTTTTTATATTTATTCTACAAATACAAGTTCAAACGGTGATAGCTTAATTCCATATGCACTTGTATTTATAGGATTAATAATTTTT…	1116
agrII-C	2	AJ938182.1	TTGATTCCAACTTTTTCATCTATCATATTTTTATTCTTTAAGTTAAAGTACTATGCAATAGTAACAATTTTAGTGACCATGATCATAATGTATTTGAGTAATTTTGCAACAGTAGGTTTGTTTTTAACTTTAAGAAAATACACTACTGATCCTGCAATACTATTACCATTATATATACTTTCTTTTTCATCAGTTTCATTATTAGCAACATATTTGGTAAGAATATCTCTAAAGAAATTAAAAAAATCATACCTATCTTTAAATAGAACCTATATGATTATAATTTCATTCGTATTATTTGCAACTTTTGCATTTTTTTATATTTATTCTACAAATACCAGTTCAAACGGTGATAGTTTAATTCCATATGCACTTGTATTTATAGGATTAATAATTTTT…	1116
agrII-C	5	NC017349	TTGATTCCAACTTTTTCATCTATCATATTTTTATTCTTTAAGTTAAAGTACTATGCAATAGTAACAATTTTAGTGACCATGATCATAATGTATTTGAGTAATTTTGCAACAGTAGGTTTGTTTTTAACTTTAAGAAAATACACTACTGATCCTGCAATACTATTACCATTATATATACTTTCTTTTTCATCAGTTTCATTATTAGCGACATATTTGGTAAGAATATCTCTAAAGAAATTTAAAAAATCATACCTATCTTTAAATAGAACCTATATGATTATAATTTCATTCGTATTATTTGCAACTTTTGCATTTTTTTATATTTATTCTACAAATACCAGTTCAAACGGTGATAGTTTAATTCCATATGCACTTGTATTTATAGGATTAATAATTTTT…	1116
agrII-D	2	AJ938182.1	ATGAATACACTTGTTAATATGTTTTTTGATTTTATAATTAAATTAGCTAAAGCAATCGGAATTGTCGGTGGCGTAAACGCTTGCAGCAGTTTATTTGATGAACCTAAAGTACCCGCTGAATTAACCAATTTATACGACAAATAG	144
agrII-D	1	BA000017.4	ATGAATACACTTGTTAATATGTTTTTTGATTTTATAATTAAATTAGCTAAAGCAATCGGAATTGTCGGTGGCGTAAACGCTTGCAGCAGTTTATTTGATGAACCTAAAGTACCCGCTGAATTAACGAATTTATACGACAAATAG	144
agrIII-C	2	BX571857.1	GTGGAAGCATTAAATGATTATAATTACGTTTTATTTGTAATTGTTCAAGTTTCATTAATGTTCTTTATATCTGCATTTATTAGTGGAATAAGATACAAAAAATCAGATTATATATACATTATTGGAATAGTGTTATCTTCAGTATATTTCTTTGACAAAATCGGAAGTATTTCACTAGTTGTTATAACAATTTTTATAATAATTTTTCTCTATTTTAAAATTAGACTATATTCTGTATTTTTAGTAATGGTTACTCAAATCATTTTATATTGTGCAAATTTCGTTTATATCATTATTTTTTCATACATTATAACAATTTCACACAGCGTGTTTATAGTTCTACCAATCTTTTTGGTAGTGTATGTATCAATTTCTTATGCACTTGCCTACATTTTAAAT…	1293
agrIII-C	3	BA000033.2	GTGGAAGCATTAAATGATTATAATTACGTTTTATTTGTAATTGTTCAAGTTTCATTAATGTTCTTTATATCTGCATTTATTAGTGGAATAAGATACAAAAAATCAGATTATATATACATTATTGGAATAGTGTTATCTTCAGTATATTTCTTTGACAAAATCGGAAGTATTTCACTAGTTGTTATAACAATTTTTATAATAATTTTTCTCTATTTTAAAATTAGACTATATTCTGTATTTTTAGTAATGGTTACTCAAATCATTTTATATTGTGCAAATTTCGTTTATATCATTATTTTTTCATACATTATAACAATTTCACACAGCGTGTTTATAGTTCTACCAATCTTTTTGGTAGTGTATGTATCAATTTCTTATGCACTTGCCTACATTTTAAAT…	1293
agrIII-C	5	NC017351	GTGGAAGCATTAAATGATTATAATTACGTTTTATTTGTAATTGTTCAAGTTTCATTAATGTTCTTTATATCTGCATTTATTAGTGGAATAAGATACAAAAAATCAGATTATATATACATTATTGGAATAGTGTTATCTTCAGTATATTTCTTTGACAAAATCGGAAGTATTTCACTAGTTGTTATAACAATTTTTATAATAATTTTTCTCTATTTTAAAATTAGACTATATTCTGTATTTTTAGTAATGGTTACTCAAATCATTTTATATTGTGCAAATTTCGTTTATATCATTATTTTTTCATACATTATAACAATTTCACACAGCGTGTTTATAGTTCTACCAATCTTTTTGGTAGTGTATGTATCAATTTCTTATGCACTTGCCTACATTTTAAAT…	1293
agrIII-C	9	ERR127412	GTGGAAGCATTAAATGATTATAATTACGTTTTATTTGTAATTGTTCAAGTTTCATTAATGTTCTTTATATCTGCATTTATTAGTGGAATAAGATACAAAAAATCAGATTATATATACATTATTGGAATAGTGTTATCTTCAGTATATTTCTTTGACAAAATCGGAAGTATTTCACTAGTTGTTATAACAATTTTTATAATAATTTTTCTCTATTTTAAAATTAGACTATATTCTGTATTTTTAGTAATGGTTACTCAAATCATTTTATATTGTGCAAATTTCGTTTATATCATTATTTTTTCATACATTATAACAATTTCACACAGCGTGTTTATAGTTCTACCAATCTTTTTGGTAGTGTATGTATCAATTTCTTATGCACTTGCCTACATTTTAAAT…	1293
agrIII-C	7	NC017338	GTGGAAGCATTAAATGATTATAATTACGTTTTATTTGTAATTGTTCAAGTTTCATTAATGTTCTTTATATCTGCATTTATTAGTGGAATAAGATACAAAAAATCAGATTATATATACATTATTGGAATAGTGTTATCTTCAGTATATTTCTTTGACAAAATCGGAAGTATTTCACTAGTTGTTATAACGATTTTTATAATAATTTTTCTCTATTTTAAAATTAGACTATATTCTGTATTTTTAGTAATGGTTACTCAAATCATTTTATATTGTGCAAATTTCGTTTATATCATTATTTTTTCATACATTATAACAATTTCACACAGCGTGTTTATAGTTCTACCAATCTTTTTGGTAGTGTATGTATCAATTTCTTATGCACTTGCCTACATTTTAAAT…	1293
agrIII-C	8	ERR211639	GTGGAAGCATTAAATGATTATAATTACGTTTTATTTGTAATTGTTCAAGTTTCATTAATGTTCTTTATATCTGCATTTATTAGTGGAATAAGATACAAAAAATCAGATTATATATACATTATTGGAATAGTGTTATCTTCAGTATATTTCTTTGGCAAAATCGGAAGTATATCACTAGTTGTTATAACGATTTTTATAATAATTTTTCTCTATTTTAAAATCAGACTATATTCTGTATTTTTAGTGATGGTTACTCAAATCATTTTATATTGTGCAAATTTCGTTTATATCATTATTTTTTCATACATTATAACAATTTCACACAGCGTGTTTATAGTTCTACCAATCTTTTTGGTAGTGTATGTATCAATTTCTTATGCACTTGCCTACATTTTAAAT…	1293
agrIII-C	1	BX571856.1	GTGGAAGCATTAAATGATTATAATTACGTTTTATTTGTAATTGTTCAAGTTTCATTAATGTTCTTTATATCTGCATTTATTAGTGGAATACGATACAAAAAATCAGATTATATATACATTATTGGAATAGTGTTATCTTCAGTATATTTCTTTGACAAAATCAGAAGTATTTCACTAGTTGTTATAACGATTTTTATAATAATTTTTCTCTATTTTAAAATTAGACTATATTCTGTATTTTTAGTAATGGTTACTCAAATCATTTTATATTGTGCAAATTTCGTTTATATCATTATTTTTTCATACATTATAACAATTTCACACAGCGTGTTTATAGTTCTACCAATCTTTTTGGTAGTGTATGTATCAATTTCTTATGCACTTGCCTACATTTTAAAT…	1293
agrIII-C	4	NC017342	GTGGAAGCATTAAATGATTATAATTACGTTTTATTTGTAATTGTTCAAGTTTCATTAATGTTCTTTATATCTGCATTTATTAGTGGAATACGATACAAAAAATCAGATTATATATACATTATTGGAATAGTGTTATCTTCAGTATATTTCTTTGACAAAATCGGAAGTATTTCACTAGTTGTTATAACGATTTTTATAATAATTTTTCTCTATTTTAAAATTAGACTATATTCTGTATTTTTAGTAATGGTTACTCAAATCATTTTATATTGTGCAAATTTCGTTTATATCATTATTTTTTCATACATTATAACAATTTCACACAGCGTGTTTATAGTTCTACCAATCTTTTTGGTAGTGTATGTATCAATTTCTTATGCACTTGCCTACATTTTAAAT…	1293
agrIII-C	6	NC021670	GTGGAAGCATTAAATGATTATAATTACGTTTTATTTGTAATTGTTCAAGTTTCATTAATGTTCTTTATATCTGCATTTATTAGTGGAATACGATACAAAAAATCAGATTATATATACATTATTGGAATAGTGTTATCTTCAGTATATTTCTTTGACAAAATCGGAAGTATTTCACTAGTTGTTATAACGATTTTTATAATAATTTTTCTCTATTTTAAAATTAGACTATATTCTGTATTTTTAGTAATGGTTACTCAAATCATTTTATATTGTGCAAATTTCGTTTATATCATTATTTTTTCATACATTATAACAATTTCACACAGCGTGTTTATAGTTCTACCAATCTTTTTGGTAGTGTATGTATCAATTTCTTATGCACTTGCCTACATTTTAAAT…	1293
agrIV-B	1	AF288215	TTGAATTATTTTGATAATAAAATTGACCAGTTTGCCACGTATCTTCAAAAGAGAAATAACTTAGATCATATTCAATTTTTGCAAGTACGTTTAGGGATGCAGGTCTTAGCTGTAAATATAGGTAAATTAATTGTTATGTATACTATTGCCTATATTTTAAACATTTTTCTGTTTACGTTAATTACGAATTTAACATTTTACTTAATAAGAAGACATGCACATGGTGCACATGCACCTTCTTCATTTTGGTGTTATGTGGAAAGTATTTTTTTATTCACACTCTTGCCTTTAATATTAGTAAACTATCATATTAACTTTTTAATTATGACTATTATGACAGTTATCGCCATAGGTATGATAATTAGATATGCTCCTGCAGCAACTAAAAAGAAGCCTATT…	564
arcA	1	AE015929.1	ATGGTACAAGGACCCATTCAAGTAAATAGTGAAATAGGCAAATTGAAAACTGTGTTGTTAAAAAGACCAGGAAAAGAATTAGAAAATTTAGTACCTGATCATTTAAGTGGTTTATTATTCGATGATATTCCCTACTTAAAAGTTGCACAAGAAGAGCATGACAAATTTGCTCAAACTTTGAGAGATGAAGGAATCGAAGTAGTTTATTTAGAAAAACTTGCAGCAGAATCTATTACTGAGCCAGAAGTACGCGAGAACTTCATAAACGATATATTAACAGAATCTAAAAAGACAATATTAGGTCATGAAACTGAAATTAAAGAATTCTTTTCAAAGTTATCTGACCAAGAACTTGTAAATAAAATCATGGCTGGCATACGTAAAGAAGAAATTCAACTT…	1236
arcA	2	NC010079	ATGGTACAAGGACCCATTCAAGTAAATAGTGAAATAGGCAAATTGAAAACTGTGTTGTTAAAAAGACCAGGAAAAGAATTAGAAAATTTAGTACCTGATCATTTAAGTGGTTTATTATTCGATGATATTCCCTACTTAAAAGTTGCACAAGAAGAGCATGACAAATTTGCTCAAACTTTGAGAGATGAAGGAATCGAAGTAGTTTATTTAGAAAAACTTGCAGCAGAATCTATTACTGAGCCAGAAGTACGCGAGAACTTCATAAACGACATATTAACAGAATCTAAAAAGACAATATTAGGTCATGAAACTGAAATTAAAGAATTCTTTTCAAAGTTATCTGACCAAGAACTTGTAAATAAAATCATGGCTGGCGTACGTAAAGAAGAAATTCAACTT…	1236
arcA	3	NC021059	ATGGTACAAGGACCCATTCAAGTAAATAGTGAAATAGGCAAATTGAAAACTGTGTTGTTAAAAAGACCAGGAAAAGAATTAGAAAATTTAGTACCTGATCATTTAAGTGGTTTATTATTCGATGATATTCCCTACTTAAAAGTTGCACAAGAAGAGCATGACAAATTTGCTCAAACTTTGAGAGATGAAGGAATCGAAGTAGTTTATTTAGAAAAACTTGCAGCAGAATCTATTACTGAGCCAGAAGTACGCGAGAACTTCATAAACGATATATTAACAGAATCTAAAAAGACAATATTAGGTCATGAAACTGAAATTAAAGAATTCTTTTCAAAGTTATCTGACCAAGAACTTGTAAATAAAATCATGGCTGGCGTACGTAAAGAAGAAATTCAACTT…	1236
arcB	2	NC010079	ATGAAAAATTTAAGAAATAGAAACTTTTTAACTTTGTTAGACTTCACACAAAAAGAAATGGAATTTTTACTTAATTTATCTGAAGATCTTAAACGCGCAAAATATGCAGGAATAGAACAACAAAAAATGAAAGGTAAAAATATCGCTCTACTTTTTGAAAAAGATTCAACACGCACTCGATGTGCATTTGAAACAGCGGCTTATGATCAAGGTGCACATGTAACATACCTTGGGCCAACAGGTTCTCAAATGGGTAAAAAAGAGTCTACCAAAGATACTGCTCGTGTTTTAGGTGGAATGTATGATGGCATAGAATATCGTGGATTCTCACAAAGAGTAGTTGAGGATTTGGCAAAATATTCTGGCGTTCCCGTATGGAATGGTTTAACAGATGAAGAT…	999
arcB	3	NC021059	ATGAAAAATTTAAGAAATAGAAACTTTTTAACTTTGTTAGACTTCACACAAAAAGAAATGGAATTTTTACTTAATTTATCTGAAGATCTTAAACGCGCAAAATATGCAGGAATAGAACAACAAAAAATGAAAGGTAAAAATATCGCTCTACTTTTTGAAAAAGATTCAACACGCACTCGATGTGCATTTGAAACAGCGGCTTATGATCAAGGTGCACATGTAACATACCTTGGGCCAACAGGTTCTCAAATGGGTAAAAAAGAGTCTACCAAAGATACTGCTCGTGTTTTAGGTGGAATGTATGATGGCATAGAATATCGTGGATTCTCACAAAGAGTAGTTGAGGATTTGGCAAAATATTCTGGCGTTCCCGTATGGAATGGTTTAACAGATGAAGAT…	999
arcB	1	AE015929.1	ATGAAAAATTTAAGAAATAGAAACTTTTTAACTTTGTTAGACTTCACACAAAAAGAAATGGAATTTTTACTTAATTTATCTGAAGATCTTAAACGCGCAAAATATGCAGGAATAGAACAACAAAAAATGAAAGGTAAAAATATCGCTCTGCTTTTTGAAAAAGATTCAACACGCACTCGATGTGCATTTGAAACAGCGGCTTATGATCAAGGTGCACATGTAACATACCTTGGGCCAACAGGTTCTCAAATGGGTAAAAAAGAGTCTACCAAAGATACTGCTCGTGTTTTAGGTGGAATGTATGATGGCATAGAATATCGTGGATTCTCACAAAGAGTAGTTGAGGATTTGGCAAAATATTCTGGCGTTCCCGTATGGAATGGTTTAACAGATGAAGAT…	999
arcC	1	AE015929.1	ATGTCTAAAATCGTCGTAGCTTTGGGTGGTAACGCTTTAGGACAATCGCCTAAAGAACAATTAGATTTATTAAAAAGTACATCTAAATCTCTAGTAAGTTTAATCGATAAAGGATACGAAATTGTAATTAGTCATGGTAATGGTCCACAAGTTGGAAGTATTAACTTAGGTTTAAATTATGCGGCGGAACACAAACAAGGTCCTCCTTTTCCTTTCCCTGAATGTGGTGCTATGAGTCAAGCTTATATTGGCTATCAGATGCAAGAAAGTTTACAAAACGAACTTCATTCAATGGGCATAGATAAAGAAGTTGTTACGCTAGTAACACAAGTTCAAGTTGCAAGCGATGATTCTGCTTTCAATAACCCTACTAAACCAATTGGATTATTTTATACAAAA…	930
arcC	2	NC010079	ATGTCTAAAATCGTCGTAGCTTTGGGTGGTAACGCTTTAGGACAATCGCCTAAAGAACAATTAGATTTATTAAAAAGTACATCTAAATCTCTAGTAAGTTTAATCGATAAAGGATACGAAATTGTAATTAGTCATGGTAATGGTCCACAAGTTGGAAGTATTAACTTAGGTTTAAATTATGCGGCGGAACACAAACAAGGTCCTCCTTTTCCTTTCCCTGAATGTGGTGCTATGAGTCAAGCTTATATTGGCTATCAGATGCAAGAAAGTTTACAAAACGAACTTCATTCAATGGGCATAGATAAACAAGTTGTTACGCTAGTAACACAAGTTCAAGTTGCAAGCGATGATTCTGCTTTCAATAACCCTACTAAACCAATTGGATTATTTTATACAAAA…	930
arcC	3	NC021059	ATGTCTAAAATCGTCGTAGCTTTGGGTGGTAACGCTTTAGGACAATCGCCTAAAGAACAATTAGATTTATTAAAAAGTACATCTAAATCTCTAGTAAGTTTAATCGATAAAGGATACGAAATTGTAATTAGTCATGGTAATGGTCCACAAGTTGGAAGTATTAACTTAGGTTTAAATTATGCGGCGGAACACAAACAAGGTCCTCCTTTTCCTTTCCCTGAATGTGGTGCTATGAGTCAAGCTTATATTGGCTATCAGATGCAAGAAAGTTTACAAAACGAACTTCATTCAATGGGCATAGATAAAGAAGTTGTTACGCTAGTAACACAAGTTCAAGTTGCAAGCGATGATTCTGCTTTCAATAACCCTACTAAACCAATTGGATTATTTTATACAAAA…	930
arcD	1	AE015929.1	ATGGATGAAAATAAATTAGGTAAAACTTCCTTAATTGGTTTAGTCATAGGCTCTATGATAGGCGGTGGTGCATTCAATATCATCTCAGATATGGGTGGCCAAGCTGGTGGACTTGCAATAATTATCGGTTGGATAATAACTGCTATTGGTATGATTTCTCTTGCTTTCGTATTTCAAAATTTAACAAATGAGCGACCAGATCTTGATGGAGGAATTTATAGTTATGCTCAAACAGGGTTTGGAGATTTTATTGGGTTTTCAAGTGCTTGGGGATATTGGTTTGCAGCATTTCTAGGTAATGTGGCTTATGCAACCCTATTAATGTCAGCTGTGGGTAACTTTTTCCCTATATTTAAAGGAGGTAACACACTTCCAAGTATTATCATAGCATCAATTTTA…	1422
arcD	2	NC010079	ATGGATGAAAATAAATTAGGTAAAACTTCCTTAATTGGTTTAGTCATAGGCTCTATGATAGGCGGTGGTGCATTCAATATCATCTCAGATATGGGTGGCCAAGCTGGTGGACTTGCAATAATTATCGGTTGGATAATAACTGCTATTGGTATGATTTCTCTTGCTTTCGTATTTCAAAATTTAACAAATGAGCGACCAGATCTTGATGGAGGAATTTATAGTTATGCTCAAACAGGGTTTGGAGATTTTATTGGTTTTTCAAGTGCTTGGGGATATTGGTTTGCAGCATTTCTAGGTAATGTGGCTTATGCAACCCTATTAATGTCAGCTGTGGGTAACTTTTTCCCTATATTTAAAGGAGGTAACACACTTCCAAGTATTATCATAGCATCAATTTTA…	1422
arcD	3	NC021059	ATGGATGAAAATAAATTAGGTAAAACTTCCTTAATTGGTTTAGTCATAGGCTCTATGATAGGCGGTGGTGCATTCAATATCATCTCAGATATGGGTGGCCAAGCTGGTGGACTTGCAATAATTATCGGTTGGATAATAACTGCTATTGGTATGATTTCTCTTGCTTTCGTATTTCAAAATTTAACAAATGAGCGACCAGATCTTGATGGAGGAATTTATAGTTATGCTCAAACAGGGTTTGGAGATTTTATTGGTTTTTCAAGTGCTTGGGGATATTGGTTTGCAGCATTTCTAGGTAATGTGGCTTATGCAACCCTATTAATGTCAGCTGTGGGTAACTTTTTCCCTATATTTAAAGGAGGTAACACACTTCCAAGTATTATCATAGCATCAATTTTA…	1422
aur	1	BA000018.3	TTACTCCACGCCTACTTCATTCCATGCTTCATACACCTGTTCAGCTGTTTGCTCGTCATATAAATCTTTAGCCGCTTGGTATAATGCATCTTTACAATCTTTGAAGTTTGAATTACTTGTTAAGTATTCCGTTAATGCTCGGTAGTAAATTTGTTCTGATTTAGATTTCCCTATTGCTTGAATCACGTTATAAGCTGCTTTATTTGGAATTCCAGAATTCGTATGTACGCCACCATTATCTTTTTCAGTGAATACATAGTCTTTCATATGAGCTGGTTGACCAAATTGTTCTGGGTTTGACATGCTGCGTAAAGCGTCCCCCTCTTTTCCAGGTGTGTAGACATCTTCACCCATTAAGAAATCCTCGTCATCTACAAAGTATCCAAAAACATCTGAAAA…	1530
aur	2	CP011147.1	TTACTCCACGCCTACTTCATTCCATGCTTCATACACCTGTTCAGCTGTTTGCTCGTCATATAAATCTTTAGCCGCTTGGTATAATGCATCTTTACAATCTTTGAAGTTTGAATTACTTGTTAAGTATTCCGTTAATGCTCGGTAGTAAATTTGTTCTGATTTAGATTTCCCTATTGCTTGAATCACGTTATAAGCTGCTTTATTTGGAATTCCAGAATTCGTATGTACGCCACCATTATCTTTTTCAGTGAATACATAGTCTTTCATATGAGCTGGTTGACCAAATTGTTCTGGGTTTGACATGCTGCGTAAAGCGTCCCCCTCTTTTCCAGGTGTGTAGACATCTTCACCCATTAAGAAATCCTCGTCATCTACAAAGTATCCAAAAACATCTGAAAA…	1530
aur	4	AJ938182.1	TTACTCCACGCCTACTTCATTCCATGCTTCATACACCTGTTCAGCTGTTTGCTCGTCATATAAATCTTTAGCCGCTTGGTATAATGCATCTTTACAATCTTTGAAGTTTGAATTACTTGTTAAGTATTCCGTTAATGCTCGGTAGTAAATTTGTTCTGATTTAGATTTCCCTATTGCTTGAATCACGTTATAAGCTGCTTTATTTGGAATTCCAGAATTCGTATGTACGCCACCATTATCTTTTTCAGTGAATACATAGTCTTTCATATGAGCTGGTTGACCAAATTGTTCTGGGTTTGACATGCTGCGTAAAGCGTCTCCCTCTTTTCCAGGTGTGTAGACATCTTCACCCATTAAGAAATCCTCGTCATCTACAAAGTATCCAAAAACATCTGAAAA…	1530
aur	5	AP014942.1	TTACTCCACGCCTACTTCATTCCATGCTTCATACACCTGTTCAGCTGTTTGCTCGTCATATAAATCTTTAGCCGCTTGGTATAATGCATCTTTACAATCTTTGAAGTTTGAATTACTTGTTAAGTATTCCGTTAATGCTCGGTAGTAAATTTGTTCTGATTTAGATTTCCCTATTGCTTGAATCACGTTATAAGCTGCTTTATTTGGAATTCCAGAATTCGTATGTACGCCACCATTATCTTTTTCAGTGAATACATAGTCTTTCATATGAGCTGGTTGACCAAATTGTTCTGGGTTTGACATGCTGCGTAAAGCGTCTCCCTCTTTTCCAGGTGTGTAGACATCTTCACCCATTAAGAAATCCTCGTCATCTACAAAGTATCCAAAAACATCTGAAAA…	1530
aur	6	FR821779.1	TTACTCCACGCCTACTTCATTCCATGCTTCATACACCTGTTCAGCTGTTTGCTCGTCATATAAATCTTTAGCCGCTTGGTATAATGCATCTTTACAATCTTTGAAGTTTGAATTACTTGTTAAGTATTCCGTTAATGCTCGGTAGTAAATTTGTTCTGATTTAGATTTCCCTATTGCTTGAATCACGTTATAAGCTGCTTTATTTGGAATTCCAGAATTCGTATGTACGCCACCATTATCTTTTTCAGTGAATACATAGTCTTTCATATGAGCTGGTTGACCAAATTGTTCTGGGTTTGACATGCTGCGTAAAGCGTCTCCCTCTTTTCCAGGTGTGTAGACATCTTCACCCATTAAGAAATCCTCGTCATCTACAAAGTATCCAAAAACATCTGAAAA…	1530
aur	7	CP002114.2	TTACTCCACGCCTACTTCATTCCATGCTTCATACACCTGTTCAGCTGTTTGCTCGTCATATAAATCTTTAGCCGCTTGGTATAATGCATCTTTACAATCTTTGAAGTTTGAATTACTTGTTAAGTATTCCGTTAATGCTCGGTAGTAAATTTGTTCTGATTTAGATTTCCCTATTGCTTGAATCACGTTATAAGCTGCTTTATTTGGAATTCCAGAATTCGTATGTACGCCACCATTATCTTTTTCAGTGAATACATAGTCTTTCATATGAGCTGGTTGACCAAATTGTTCTGGGTTTGACATGCTACGTAAAGCATCTCCCTCTTTTCCAGGTGTGTAGACATCTTCACCCATTAAGAAATCCTCGTCATCTACAAAGTATCCAAAAACATCTGAAAA…	1530
aur	8	AP014942.1	TTACTCCACGCCTACTTCATTCCATGCTTCATACACCTGTTCAGCTGTTTGCTCGTCATATAAATCTTTAGCCGCTTGGTATAATGCATCTTTACAATCTTTGAAGTTTGAATTACTTGTTAAGTATTCCGTTAATGCTCGGTAGTAAATTTGTTCTGATTTAGATTTCCCTATTGCTTGAATCACGTTATAAGCTGCTTTATTTGGAATTCCAGAATTCGTATGTACGCCACCATTATCTTTTTCAGTGAATACATAGTCTTTCATATGAGCTGGTTGACCAAATTGTTCTGGGTTTGACATGCTGCGTAAAGCGTCTCCCTCTTTTCCAGGTGTGTAGACATCTTCACCCATTAAGAAATCCTCGTCATCTACAAAGTATCCAAAAACATCTGAAAA…	1530
aur	12	HE681097.1	TTACTCCACGCCTACTTCATTCCATGCTTCATACACCTGTTCAGCTGTTTGCTCGTCATATAAATCTTTAGCCGCTTGGTATAATGCATCTTTACAATCTTTGAAGTTTGAATTACTTGTTAAGTATTCCGTTAATGCTCGGTAGTAAATTTGTTCTGATTTAGATTTCCCTATTGCTTGAATTACGTTATAAGCTGCTTTATTTGGAATGCCAGAATTCGTATGCACACCACCGTTATCTTTTTCAGTGTATACATAGTCTTTCATATGAGATGGTTGACCAAATTGTTCTGGGTTTGACATGCTTCGTAAAGCATCTCCCTCTTTTCCTGGTGTGTAAACATCTTCACCCATCAAGAAATCCTCATCATCTACAAAGTATCCAAAAACATCTGAAAA…	1530
aur	13	CP003808.1	TTACTCCACGCCTACTTCATTCCATGCTTCATACACCTGTTCAGCTGTTTGCTCGTCATATAAATCTTTAGCCGCTTGGTATAATGCATCTTTACAATCTTTGAAGTTTGAGTTACTTGTTAAGTATTCCGTTAATGCTCGGTAGTAAATTTGTTCTGATTTAGATTTCCCTATTGCTTGAATTACGTTATAAGCTGCTTTATTTGGAATGCCAGAATTCGTATGCACACCACCGTTATCTTTTTCAGTGTATACATAGTCTTTCATATGAGATGGTTGACCAAATTGTTCTGGGTTTGACATGCTTCGTAAAGCATCTCCCTCTTTTCCTGGTGTGTAAACATCTTCACCCATCAAGAAATCCTCATCATCTACAAAGTATCCAAAAACATCTGAAAA…	1530
aur	3	BA000033.2	TTACTCCACGCCTACTTCATTCCATGCTTCATACACCTGTTCAGCTGTTTGCTCGTCATATAAATCTTTGGCCGCTTGGTATAATGCATCTTTACAATCTTTGAAGTTTGAATTACTTGTTAAGTATTCCGTTAATGCTCGGTAGTAAATTTGTTCTGATTTAGATTTCCCTATTGCTTGAATCACGTTATAAGCTGCTTTATTTGGAATTCCAGAATTCGTATGTACGCCACCATTATCTTTTTCAGTGAATACATAGTCTTTCATATGAGCTGGTTGACCAAATTGTTCTGGGTTTGACATGCTGCGTAAAGCGTCTCCCTCTTTTCCAGGTGTGTAGACATCTTCACCCATTAAGAAATCCTCGTCATCTACAAAGTATCCAAAAACATCTGAAAA…	1530
aur	9	AP014653.1	TTACTCCACGCCTACTTCATTCCATGCTTCATACACCTGTTCAGCTGTTTGCTCGTCATATAAATCTTTGGCCGCTTGGTATAATGCATCTTTACAATCTTTGAAGTTTGAATTACTTGTTAAGTATTCCGTTAATGCTCGGTAGTAAATTTGTTCTGATTTAGATTTCCCTATTGCTTGAATCACGTTATAAGCTGCTTTATTTGGAATTCCAGAATTCGTATGTACGCCACCATTATCTTTTTCAGTGAATACATAGTCTTTCATATGAGCTGGTTGACCAAATTGTTCTGGGTTTGACATGCTGCGTAAAGCGTCTCCCTCTTTTCCAGGTGTGTAGACATCTTCACCCATTAAGAAATCCTCGTCATCTACAAAGTATCCAAAAACATCTGAAAA…	1530
aur	10	CP006630.1	TTACTCCACGCCTACTTCATTCCATGCTTCATACACTTGTTCAGCTGTTTGCTCGTCATATAAATCTTTAGCCGCTTGGTATAATGCATCTTTACAATCTTTGAAGTTTGAATTACTTGTTAAGTATTCCGTTAATGCTCGGTAGTAAATTTGTTCTGATTTAGATTTCCCTATTGCTTGAATCACGTTATAAGCTGCTTTATTTGGAATTCCAGAATTCGTATGTACGCCACCATTATCTTTTTCAGTGAATACATAGTCTTTCATATGAGCTGGTTGACCAAATTGTTCTGGGTTTGACATGCTGCGTAAAGCGTCTCCCTCTTTTCCAGGTGTGTAGACATCTTCACCCATTAAGAAATCCTCGTCATCTACAAAGTATCCAAAAACATCTGAAAA…	1530
aur	11	CP006706.1	TTACTCCACGCCTACTTCATTCCATGCTTTATACACCTGTTCAGCTGTTTGCTCGTCATATAAATCTTTAGCCGCTTGGTATAATGCATCTTTACAATCTTTGAAGTTTGAATTACTTGTTAAGTATTCCGTTAATGCTCGGTAGTAAATTTGTTCTGATTTAGATTTCCCTATTGCTTGAATCACGTTATAAGCTGCTTTATTTGGAATTCCAGAATTCGTATGTACGCCACCATTATCTTTTTCAGTGAATACATAGTCTTTCATATGAGCTGGTTGACCAAATTGTTCTGGATTTGACATGCTGCGTAAAGCGTCTCCCTCTTTTCCAGGTGTGTAGACATCTTCACCCATTAAGAAATCCTCGTCATCTACAAAGTATCCAAAAACATCTGAAAA…	1530
aur	14	CP009554.1	TTACTCGACGCCAACTTCGTTCCATGCTTCATATACTTGTTCAGCTGTTTGCTCGTCATATAAATCTTTAGCCGCTTGGTATAATGCATCTTTACAATCTTTGAAGTTTGAATTACTTGTTAAGTATTCCGTTAATGCTCGGTAGTAAATTTGTTCTGATTTAGATTTCCCTATTGCTTGAATTACGTTATAAGCTGCTTTATTTGGAATGCCAGAATTCGTATGCACACCACCGTTATCTTTTTCAGTGTATACATAGTCTTTCATATGAGATGGTTGACCAAATTGTTCTGGGTTTGACATGCTTCGTAAAGCATCTCCCTCTTTTCCTGGTGTGTAAACATCTTCACCCATCAAGAAATCCTCATCATCTACAAAGTATCCAAAAACATCTGAAAA…	1530
aur	15	CP009681.1	TTACTCGACGCCAACTTCGTTCCATGCTTCATATACTTGTTCAGCTGTTTGCTCGTCATATAAATCTTTAGCCGCTTGGTATAATGCATCTTTACAATCTTTGAAGTTTGAATTACTTGTTAAGTATTCCGTTAATGCTCGGTAGTAAATTTGTTCTGATTTAGATTTCCCTATTGCTTGAATTACGTTATAAGCTGCTTTATTTGGAATGCCAGAATTCGTATGCACACCACCGTTATCTTTTTCAGTGTATACATAGTCTTTCATATGAGATGGTTGACCAAATTGTTCTGGGTTTGACATGCTTCGTAAAGCATCTCCCTCTTTTCCTGGTGTGTAAACATCTTCACCCATCAAGAAATCCTCATCATCTACAAAGTATCCAAAAACATCTGAAAA…	1530
aur	16	CP007447.1	TTACTCGACGCCAACTTCGTTCCATGCTTCATATACTTGTTCAGCTGTTTGCTCGTCATATAAATCTTTAGCCGCTTGGTATAATGCATCTTTACAATCTTTGAAGTTTGAATTACTTGTTAAGTATTCCGTTAATGCTCGGTAGTAAATTTGTTCTGATTTAGATTTCCCTATTGCTTGAATTACGTTATAAGCTGCTTTATTTGGAATGCCAGAATTCGTATGCACACCACCGTTATCTTTTTCAGTGTATACATAGTCTTTCATATGAGATGGTTGACCAAATTGTTCTGGGTTTGACATGCTTCGTAAAGCATCTCCCTCTTTTCCTGGTGTGTAAACATCTTCACCCATCAAGAAATCCTCATCATCTACAAAGTATCCAAAAACATCTGAAAA…	1530
bap	1	AY220730	ATGGGAAATAAACAAGGTTTTTTACCAAACAAGTTAAATAAGTACTCTATCAGAAAATTCACAGTGGGTACTGCGTCGTTGCTTGTGGGAACAACACTTTTTTTTGGAATTGGAAGTGAGGCGCAAGCAGCAGAATTAGATACGATCACAAAAGAAGATGTTAAGAGCCAAGACAAAGGTGAAGCATTAGACATAAAAAATATTAAAGAATCAGAAAAAGATGTTACTACTGAAGATGACAACAATGCGGAAGTACAAAATAGTGCTCAGACAGTTGACAAATCAGAAAATTCCAATGACACTGCTGTTGAATCTACGAATGACAGTGTGAAAACAGATGAAACAAAAGAAACATCGGAAAATAAATCTGCACAAGATGATGATAACATTAAAGAGGAC…	6831
bbp	1	AB246401.1	ATGATTAACAGGGATAACAAAAAGGCAATAACAAAAAAGGGTATGATTTCGAATCGCTTAAACAAATTCT CGATTAGAAAGTATACTGTAGGAACTGCATCGATTTTAGTAGGTACGACATTGATTTTTGGTCTAGGGAA CCAAGAAGCTAAAGCTGCTGAAAACACTAGTACAGAAAATGCTAAGCAAGATGAGGCATCGGCTAGTGAT AATAAAGAAGTAGTGTCAGAAACTGAAAATAATTCGACACAAAAAAATGATTTAACAAATCCAATTAAGA AAGAAACAAATACTGATTCACACCAAGAAGCTAAAGAAGCACCAACTACATCTAGTACTCAACAACAGCA AAATAATGCTACAACTTCAACTGAAACTAAGCCTCAAAACATTG…	3450
cap1H	1	U10927.2	ATGATTAAAGTTATGCATATATTTAGCAGAATGAATCGTGGCGGTGCAGAATTAAGAACTATGGATACAATGAAACTATTAAATAGGGAGTTTGAGTTTCATGTATGTGCTACATCAGGAAAAAGGGGCGAATTAGATGATGAATTAGAATCTATGGGTATTACGATACATTATTTAGATATTAAAAAATTTAGTTTTCCTTTCAAGTTCATAAAGTTATTGAAAAAGAAAAATATAGATGTTGTACATAGTCACATACTTTTTATGAGTGGATTGATTCAATTACTTTCTTTTTCAGCAAATGTAAGAAATAGAATAACACACTTTAGAACTTCCAAAGATAGTAAAGAACAATATAATAAAATAAGAAAAGCTAGAAATAAAGTACTGAAAGCCATT…	1068
cap1J	1	U10927.2	ATGCAATTACTCTTTGTACATGATTTCCCAGTTGAAAAATATAAAGATAATTATTACTCAATAGGCTTCTCTCACAAAATTTGGAATCGATATTTAACCATTTTTGATAAAATGCTCATAAATTCAAGAGTGAAAAATGTAGATAATGGGGAAATTATTAATAAATCGAATGGAGAAAAAGTGAATTTCAAAACAATAGATAGCTATAAATCACCTAAATCTCTAATTTTTAAACATAAAAAAATATTTGAAGCCCTTACAATTTCTATCAAGAAAAGTGATGGTGTTTTAATTAGGGTACCAAGTGTTTTAGGATTTATTGCAGCTCTAATATGTAAAAAAATCAATAAACCTTATATGGTGGAAGTAGTTGGTGCAGCATTTGACGCATATTGGTTT…	1176
cap1K	1	U10927.2	ATGCTTAATTATATATATAATCATTCACCAATAATTTTCCAAAATTTAATGGTTTCAATAAAGGGTAAAATATTCATGAAACAAAGATATACTAAACATTATTATGAAGAAATAAAGAGACTTAGAGAGTGTAATGATTTATTTGAACTTCAAAATCAAAGATTTGAAGAATTTTATAATTATATCAAAAAAAATAGTGAATTTTATTCTGAAATAATTAAAAAAAATAATCTAAGCGGTAAAAAAATCACTGTTGCAAATATAAACCAATTGCCTGAAATTACGAAAGATGATATTAGAAAAAATGTTGATAAAATTATTACTAAAAAGAAAAATAAACTTATAAAAATGGGCACTGGCGGTTCGACTGGTAAAAGTATGGTTTTTTATACTAATGCA…	1350
cap5H	1	CP000046.1	ATGAGGATAGCGATTGAAAAGATAATTGGTTTGCTGAAAAACCAGTCCTCTAAAGAATCGAATGTTAAGATTCATCGCTTGGCGTATATTACAAACTCAAAATTTGATGGCAATAACTATATAGATAGATGGTGTAAAATCAGGAATTCTCACATTGGTGAATACAGTTATATTGGATTTGGTAGTGATTTTAATAATGTAGAAGTAGGAAGATATTGTTCGATATCTTCGGATGTAAAAATTGGGTTAGGAAAACATCCTACACACTTTTTTAGCTCATCACCGATTTTTTATTCTAATAATAATCCATTTAACATAAAGCAAAAGTTTATAGACTTTAATGACCAACCAAGCCGTACAACAATTAAAAATGATGTGTGGATTGGTGCAAATGTAATT…	627
cap5H	2	BA000018.3	ATGAGGATAGCGATTGAAAAGATAATTGGTTTGCTGAAAAACCAGTCCTCTAAAGAATCGAATGTTAAGATTCATCGCTTGGCGTATATTACAAACTCAAAATTTGATGGCAATAACTATATAGATAGATGGTGTAAAATCAGGAATTCTCACATTGGTGAATACAGTTATATTGGATTTGGTAGTGATTTTAATAATGTAGAAGTAGGAAGATATTGTTCGATATCTTCGGATGTAAAAATTGGGTTAGGAAAACATCCTACACACTTTTTTAGCTCATCACCGATTTTTTATTCTAATAATAATCCATTTAACATAAAGCAAAAGTTTATAGACTTTAATGACCAACCAAGCCGTACAACAATTAAAAATGATGTGTGGATTGGTGCAAATGTAATT…	627
cap5H	5	NC022226	ATGAGGATAGCGATTGAAAAGATAATTGGTTTGCTGAAAAACCAGTCCTCTAAAGAATCGAATGTTAAGATTCATCGCTTGGCGTATATTACAAACTCAAAATTTGATGGCAATAACTATATAGATAGATGGTGTAAAATCAGGAATTCTCACATTGGTGAATACAGTTATATTGGATTTGGTAGTGATTTTAATAATGTAGAAGTAGGAAGATATTGTTCGATATCTTCGGATGTAAAAATTGGGTTAGGAAAACATCCTACACACTTTTTTAGCTCATCACCGATTTTTTATTCTAATAATAATCCATTTAACATAAAGCAAAAGTTTATAGACTTTAATGACCAACCAAGCCGTACAACAATTAAAAATGATGTGTGGATTGGTGCAAATGTAATT…	627
cap5H	4	NC017349	ATGAGGATAGCGATTGAAAAGATAATTGGTTTGCTGAAAAACCAGTCCTCTAAAGAATCGAATGTTAAGATTCATCGCTTGGCGTATATTACAAACTCAAAATTTGATGGCAATAACTATATAGATAGATGGTGTAAAATCAGGAATTCTCACATTGGTGAATACAGTTATATTGGATTTGGTAGTGATTTTAATAATGTAGAAGTAGGAAGATATTGTTCGATATCTTCGGATGTAAAAATTGGGTTAGGGAAACATCCTACACACTTTTTTAGCTCATCACCGATTTTTTATTCTAATAATAATCCATTTAACATAAAGCAAAAGTTTATAGACTTTAATGACCAACCAAGCCGTACAACAATTAAAAATGATGTGTGGATTGGTGCAAATGTAATT…	627
cap5H	3	NC017333	ATGAGGATAGCGATTGAAAAGATAATTGGTTTGCTGAAAAACCAGTCCTCTAAAGAATCGAATGTTAAGATTCATCGCTTGGCGTATATTACAAACTCAAAATTTGATGGCAATAACTATATAGATAGATGGTGTAAAATCAGGAATTCTCACATTGGTGAATACAGTTATATTGGATTTGGTAGTGATTTTAATAATGTAGAAGTAGGAAGGTATTGTTCGATATCTTCGGATGTAAAAATTGGGTTAGGAAAACATCCTACACACTTTTTTAGCTCATCACCGATTTTTTATTCTAATAATAATCCATTTAACATAAAGCAAAAGTTTATAGACTTTAATGACCAACCAAGCTGTACAACAATTGAAAATGATGTGTGGATTGGTGCAAATGTAATT…	627
cap5H	6	CP010941.1	ATGAGGATAGCGATTGAAAAGATGATTGGTTTGCTGAAAAACCAGTCCTCTAAAGAATCAAATGTTAAGATTCATCGCTTGGCGTATATTACAAACTCAAAATTTGATGGCAATAACTATATAGATAGATGGTGTAAAATCAGGAGTTCTCACATTGGTGAATACAGTTATATTGGATTTGGTAGTGATTTTAATAATGTAGGAGTAGGAAGATATTGTTCGATATCTTCGGATGTAAAAATTGGGTTAGGAAAGCATCCTACACACTTTTTTAGCTCATCACCGATTTTTTATTCTAATAATAATCCATTTAACATTAAGCAAAAGTTTATAGACTTTAATGACCAACCAAGCCGTACAACAATTAAAAATGATGTGTGGATTGGTGCAAATGTAATT…	627
cap5H	7	ERR172063	ATGTGGATAGCGATTGAAAAGATAATTGGTTTGCTGAAAAACCAGTCCTCTAAAGAATCGAATGTTAAGATTCATCGCTTGGCGTATATTACAAACTCAAAATTTGATGGCAATAACTATATAGATAGATGGTGTAAAATCAGGAATTCTCACATTGGTGAATACAGTTATATTGGATTTGGTAGTGATTTTAATAATGTAGAAGTAGGAAGATATTGTTCGATATCTTCGGATGTAAAAATTGGGTTAGGAAAACATCCTACACACTTTTTTAGCTCATCACCGATTTTTTATTCTAATAATAATCCATTTAACATAAAGCAAAAGTTTATAGACTTTAATGACCAACCAAGCCGTACAACAATTAAAAATGATGTGTGGATTGGTGCAAATGTAATT…	627
cap5J	8	ERR175883	ATGAAATTTTTTGTACTTTGTGCAATTATCAGCATGAACATATTTATAGTAATCTCTACATTTACTAAAGAAGTATTAGGGTTCCCTATAGAGCCGGTGTATTACTCAACCATGGTTGGTATAGCATTAATTACCACGGTGTTTGCTATTTATAAGATAATTGTCACGCAAGAAATTCCGCGAGGGTTAATATTATTAATTGCTATATGTTTGCTTTATCTAGCTTTTTATTATTTTTCACCAGATAAGGAAGAGAAACTAGCTAAAAATAATATTCTATTCTTTTTAACATGGGCAGTTCCAGCGGCAATTAGTGGTATTTATATTAAATATATAAACAAGGCTACGGTAGAAAGATTTTTTAAATTAGTATTTTTCATATTTTCTGTTTCATTTATT…	1167
cap5J	9	ERR234846	ATGAAATTTTTTGTACTTTGTGCAATTATCAGCATGAACATATTTATAGTAATCTCTACATTTACTAAAGAAGTATTAGGGTTCCCTATAGAGCCGGTGTATTACTCAACCATGGTTGGTATAGCATTAATTACCACGGTGTTTGCTATTTATAAGATAATTGTCACGCAAGAAATTCCGCGAGGGTTAATATTATTAATTGCTATATGTTTGCTTTATCTAGCTTTTTATTATTTTTCACCAGATAAGGAAGAGAAACTAGCTAAAAATAATATTCTATTCTTTTTAACATGGGCAGTTCCAGCGGCAATTAGTGGTATTTATATTAAATATATAAACAAGGCTACGGTAGAAAGATTTTTTAAATTAGTATTTTTCATATTTTCTGTTTCATTTATT…	1167
cap5J	10	ERR246635	ATGAAATTTTTTGTACTTTGTGCAATTATCAGCATGAACATATTTATAGTAATCTCTACATTTACTAAAGAAGTATTAGGGTTCCCTATAGAGCCGGTGTATTACTCAACCATGGTTGGTATAGCATTAATTACCACGGTGTTTGCTATTTATAAGATAATTGTCACGCAAGAAATTCCGCGAGGGTTAATATTATTAATTGCTATATGTTTGCTTTATCTAGCTTTTTATTATTTTTCACCAGATAAGGAAGAGAAACTAGCTAAAAATAATATTCTATTCTTTTTAACATGGGCAGTTCCAGCGGCAATTAGTGGTATTTATATTAAATATATAAACAAGGCTACGGTAGAAAGATTTTTTAAATTAGTATTTTTCATATTTTCTGTTTCATTTATT…	1167
cap5J	7	CP010941.1	ATGAAATTTTTTGTACTTTGTGCAATTATCAGCATGAACATATTTATAGTAATCTCTACATTTACTAAAGAAGTATTAGGGTTCCCTATAGAGCCGGTGTATTACTCAACCATGGTTGGTATAGCATTAATTACTACGGTGTTCGCTATTTATAAGATAATTGTCACGCAAGAAATTCCGCGAGGGTTAATATTATTAATTGCTATATGTTTGCTTTATCTAGCTTTTTATTATTTTTCACCAGATAAGGAAGAGAAACTAGCTAAAAATAATATTCTATTCTTTTTAACATGGGCAGTTCCAGCGGCAATTAGTGGTATTTATATTAAATATATAAACAAGGCTACGGTAGAAAGATTTTTTAAATTAGTATTTTTCATATTTTCTGTTTCATTTATT…	1167
cap5J	1	CP000046.1	ATGAAATTTTTTGTACTTTGTGCAATTATCAGCATGAACATATTTATAGTAATCTCTACATTTACTAAAGAAGTATTAGGGTTCCCTATAGAGCCGGTGTATTACTCAACCATGGTTGGTATAGCATTAATTACTACGGTGTTTGCTATTTATAAGATAATTGTCACCCAAGAAATTCCGCGAGGGTTAATATTATTAATTGCTATATGTTTGCTTTATCTAGCTTTTTATTATTTTTCACCAGATAAGGAAGAGAAACTAGCTAAAAATAATATTCTATTCTTTTTAACATGGGCAGTTCCAGCGGCAATTAGTGGTATTTATATTAAATATATAAACAAGGCTACGGTAGAAAGATTTTTTAAATTAGTATTTTTCATATTTTCTGTTTCATTTATT…	1167
cap5J	2	BA000018.3	ATGAAATTTTTTGTACTTTGTGCAATTATCAGCATGAACATATTTATAGTAATCTCTACATTTACTAAAGAAGTATTAGGGTTCCCTATAGAGCCGGTGTATTACTCAACCATGGTTGGTATAGCATTAATTACTACGGTGTTTGCTATTTATAAGATAATTGTCACGCAAGAAATTCCGCGAGGGTTAATATTATTAATTGCTATATGTTTGCTTTATCTAGCTTTTTATTATTTTTCACCAGATAAGGAAGAGAAACTAGCTAAAAATAATATTCTATTCTTTTTAACATGGGCAGTTCCAGCGGCAATTAGTGGTATTTATATTAAATATATAAACAAGGCTACGGTAGAAAGATTTTTTAAATTAGTATTTTTCATATTTTCTATTTCATTTATT…	1167
cap5J	4	NC017349	ATGAAATTTTTTGTACTTTGTGCAATTATCAGCATGAACATATTTATAGTAATCTCTACATTTACTAAAGAAGTATTAGGGTTCCCTATAGAGCCGGTGTATTACTCAACCATGGTTGGTATAGCATTAATTACTACGGTGTTTGCTATTTATAAGATAATTGTCACGCAAGAAATTCCGCGAGGGTTAATATTATTAATTGCTATATGTTTGCTTTATCTAGCTTTTTATTATTTTTCACCAGATAAGGAAGAGAAACTAGCTAAAAATAATATTCTATTCTTTTTAACATGGGCAGTTCCAGCGGCAATTAGTGGTATTTATATTAAATATATAAACAAGGCTACGGTAGAAAGATTTTTTAAATTAGTATTTTTCATATTTTCTGTTTCATTTATT…	1167
cap5J	6	NC017763	ATGAAATTTTTTGTACTTTGTGCAATTATCAGCATGAACATATTTATAGTAATCTCTACATTTACTAAAGAAGTATTAGGGTTCCCTATAGAGCCGGTGTATTACTCAACCATGGTTGGTATAGCATTAATTACTACGGTGTTTGCTATTTATAAGATAATTGTCACGCAAGAAATTCCGCGAGGGTTAATATTATTAATTGCTATATGTTTGCTTTATCTAGCTTTTTATTATTTTTCACCAGATAAGGAAGAGAAACTAGCTAAAAATAATATTCTATTCTTTTTAACATGGGCAGTTCCAGCGGCAATTAGTGGTATTTATATTAAATATATAAACAAGGCTACGGTAGAAAGATTTTTTAAATTAGTATTTTTCATATTTTCTGTTTCATTTATT…	1167
cap5J	11	ERR172063	ATGAAATTTTTTGTACTTTGTGCAATTATCAGCATGAACATATTTATAGTAATCTCTACATTTACTAAAGAAGTATTAGGGTTCCCTATAGAGCCGGTGTATTACTCAACCATGGTTGGTATAGCATTAATTACTACGGTGTTTGCTATTTATAAGATAATTGTCACGCAAGAAATTCCGCGAGGGTTAATATTATTAATTGCTATATGTTTGCTTTATCTAGCTTTTTATTATTTTTCACCAGATAAGGAAGAGAAACTAGCTAAAAATAATATTCTATTCTTTTTAACATGGGCAGTTCCAGCGGCAATTAGTGGTATTTATATTAAATATATAAACAAGGCTACGGTAGAAAGATTTTTTAAATTAGTATTTTTCATATTTTCTATTTCATTTATT…	1167
cap5J	3	NC017333	ATGAAATTTTTTGTACTTTGTGCAATTATCAGCATGAACATATTTTTAGTAATCTCTACATTTACTAAAGAAGTATTAGGATTCCCTATAGAGCCGGTGTATTACTCAACCATGGTTGGTATAGCATTAATTACTACGGTGTTTGCTATTTATAAGATAATTGTCACGCAAGAAATTCCGAGAGGGTTAATATTATTAATTGCTATATGTTTGCTTTATCTAGCTTTTTATTATTTTTCACCAGATAAGGAAGAGAAACTAGCTAAAAATAATATTCTATTCTTTTTAACATGGGCAGTTCCAGCGGCAATTAGTGGTATTTATATTAAATATATAAACAAGGTTACAGTAGAAAGATTTTTTAAATTAGTATTTTTCATATTTTCTGTTTCATTTATT…	1167
cap5J	5	NC017673	ATGAAATTTTTTGTACTTTGTGCAATTATCAGCATGAACATATTTTTAGTAATCTCTACATTTACTAAAGAAGTATTAGGATTCCCTATAGAGCCGGTGTATTACTCAACCATGGTTGGTATAGCATTAATTACTACGGTGTTTGCTATTTATAAGATAATTGTCACGCAAGAAATTCCGAGAGGGTTAATATTATTAATTGCTATATGTTTGCTTTATCTAGCTTTTTATTATTTTTCACCAGATAAGGAAGAGAAACTAGCTAAAAATAATATTCTATTCTTTTTAACATGGGCAGTTCCAGCGGCAATTAGTGGTATTTATATTAAATATATAAACAAGGTTACAGTAGAAAGATTTTTTAAATTAGTATTTTTCATATTTTCTGTTTCATTTATT…	1167
cap5K	5	NC017673	ATGGCTAAGAAAGTTTTTATTATGGATAGCGTAAAGACAATAATTGGTACGTTGCTTATAGCTTTAGGATTACAATTTTTAGCTTATCCAATTATTAATCAACGAGTAGGTAATGAAGCGTTCGGTTCTATTTTAACGATTTATACAATAATAACAATCACGAGTGTTGTATTAGGCAATACGCTTAACAATATACGATTGATTAATATGAATCTATACAAATCCAATCATTACTACTGGAAATTTGCATCGATACTTTTAATCTCAATTCTGATTGAGAGTATAGCTTTAATTATTGTATTTCTTTACTTTTTTAATTTGAACATCATCGATATTATCTTTTTAATTCTACTTAATATTTTAATGTGTTTAAGGATTTATCTGAATGTATTTTTTAGG…	1206
cap5K	1	CP000046.1	ATGGCTAAGAAAGTTTTTATTATGGATAGCGTAAAGACAATAATTGGTACGTTGCTTATAGCTTTAGGATTACAATTTTTAGCTTATCCAATTATTAATCAACGAGTAGGTAATGAAGCGTTCGGTTCTATTTTAACGATTTATACAATAATAACAATCACGAGTGTTGTATTAGGCAATACGCTTAACAATATACGATTGATTAATATGAATCTATACAAATCCAATCATTACTACTGGAAATTTGCATCGATACTTTTAATCTCAATTCTGATTGAGAGTATAGCTTTAATTATTGTATTTCTTTACTTTTTTAATTTGAACATCATCGATATTATCTTTTTAATTCTACTTAATATTTTAATGTGTTTAAGGATTTATCTGAATGTATTTTTTAGG…	1206
cap5K	3	NC017333	ATGGCTAAGAAAGTTTTTATTATGGATAGCGTAAAGACAATAATTGGTACGTTGCTTATAGCTTTAGGATTACAATTTTTAGCTTATCCAATTATTAATCAACGAGTAGGTAATGAAGCGTTTGGTTCTATTTTAACGATTTATACAATAATAACAATCACGAGTGTTGTATTAGGCAATACGCTTAACAATATACGATTGATTAATATGAATCTATACAAATCCAATCATTACTACTGGAAATTTGCATCGATACTTTTAATCTCAATTCTGATTGAGAGTATAGCTTTAATTATTGTATTTCTTTACTTTTTTAATTTGAACATCATCGATATTATCTTTTTAATTCTACTTAATATTTTAATGTGTTTAAGGATTTATCTGAATGTATTTTTTAGG…	1206
cap5K	7	CP010941.1	ATGGCTAAGAAAGTTTTTATTATGGATAGCGTAAAGACAATAATTGGTACGTTGCTTATAGCTTTAGGATTACAATTTTTAGCTTATCCAATTATTAATCAACGAGTAGGTAATGAAGCGTTTGGTTCTATTTTAACGATTTATACAATAATAACAATCACGAGTGTTGTATTAGGCAATACGCTTAACAATATACGATTGATTAATATGAATCTATACAAATCCAATCATTACTACTGGAAATTTGCATCGATACTTTTAATCTCAATTCTGATTGAGAGTATAGCTTTAATTATTGTATTTCTTTACTTTTTTAATTTGAACATCATCGATATTATCTTTTTAATTCTACTTAATATTTTAATGTGTTTAAGGATTTATCTGAATGTATTTTTTAGG…	1206
cap5K	4	NC017349	ATGGCTAAGAAAGTTTTTATTATGGATAGCGTAAAGACAATAATTGGTACGTTGCTTATAGCTTTAGGATTACAATTTTTAGCTTATCCAATTATTAATCAACGAGTAGGTAATGAAGCGTTTGGTTCTATTTTAACGATTTATACAATCATAACAATCACGAGTGTTGTATTAGGCAATACGCTTAACAATATACGATTGATTAATATGAATCTATACAAATCCAATCATTACTATTGGAAATTTGCATCGATACTTTTAATTTCAATTCTGATTGAGAGTATAGCTTTAATTATTGTATTTCTTTACTTTTTTAATTTGAACACCATCGATATTATCTTTTTAATTTTGCTTAACATTTTAATGTGTTTAAGGATTTATTTGAATGTATTTTTTAGG…	1206
cap5K	2	BA000018.3	ATGGTTAAGAAAGTTTTTATTATGGATAGCGTAAAGACAATAATTGGTACGTTGCTTATAGCTTTAGGATTACAATTTTTAGCTTATCCAATTATTAATCAACGAGTAGGTAATGAAGCGTTTGGTTCTATTTTAACGATTTATACAATAATAACAATCACGAGTGTTGTATTAGGCAATACGCTTAACAATATACGATTAATTAATATGAATCTATACAAATCCAATCATTACTACTGGAAATTTGTGTCGATACTTTTAATTTCAATTCTGATTGAGAGTATAGCTTTAATTATTGTATTTCTTTACTTTTTTAATTTGAACACCATCGATATTATCTTTTTAATTCTACTTAATATTTTAATGTGTTTAAGGATTTATCTGAATGTATTTTTTAGG…	1206
cap5K	8	ERR175883	ATGGTTAAGAAAGTTTTTATTATGGATAGCGTAAAGACAATAATTGGTACGTTGCTTATAGCTTTAGGATTACAATTTTTAGCTTATCCAATTATTAATCAACGAGTAGGTAATGAAGCGTTTGGTTCTATTTTAACGATTTATACAATAATAACAATCACGAGTGTTGTATTAGGCAATACGCTTAACAATATACGATTGATTAATATGAATCTATACAAATCCAATCATTACTACTGGAAATTTGTGTCGATATTTTTAATTTCAATTCTGATTGAGAGTATAGCTTTAATTATTGTATTTCTTTACTTTTTTAATTTGAACACCATCGATATTATCTTTTTAATTCTACTTAATATTTTAATGTGTTTAAGGATTTATCTGAATGTATTTTTTAGG…	1206
cap5K	9	ERR234846	ATGGTTAAGAAAGTTTTTATTATGGATAGCGTAAAGACAATAATTGGTACGTTGCTTATAGCTTTAGGATTACAATTTTTAGCTTATCCAATTATTAATCAACGAGTAGGTAATGAAGCGTTTGGTTCTATTTTAACGATTTATACAATAATAACAATCACGAGTGTTGTATTAGGCAATACGCTTAACAATATACGATTGATTAATATGAATCTATACAAATCCAATCATTACTACTGGAAATTTGTGTCGATACTTTTAATTTCAATTCTGATTGAGAGTATAGCTTTAATTATTGTATTTCTTTACTTTTTTAATTTGAACACCATCGATATTATCTTTTTAATTCTACTTAATATTTTAATGTGTTTAAGGATTTATCTGAATGTATTTTTTAGG…	1206
cap5K	10	ERR246635	ATGGTTAAGAAAGTTTTTATTATGGATAGCGTAAAGACAATAATTGGTACGTTGCTTATAGCTTTAGGATTACAATTTTTAGCTTATCCAATTATTAATCAACGAGTAGGTAATGAAGCGTTTGGTTCTATTTTAACGATTTATACAATAATAACAATCACGAGTGTTGTATTAGGCAATACGCTTAACAATATACGATTGATTAATATGAATCTATACAAATCCAATCATTACTACTGGAAATTTGTGTCGATACTTTTAATTTCAATTCTGATTGAGAGTATAGCTTTAATTATTGTATTTCTTTACTTTTTTAATTTGAACACCATCGATATTATCTTTTTAATTCTACTTAATATTTTAATGTGTTTAAGGATTTATCTGAATGTATTTTTTAGG…	1206
cap5K	6	NC017763	ATGGTTAAGAAAGTTTTTATTATGGATAGTGTAAAGACAATAATTGGTACGTTGCTTATAGCTTTAGGATTACAATTTTTAGCTTATCCAATTATTAATCAACGAGTAGGTAATGAAGCGTTTGGTTCTATTTTAACGATTTATACAATAATAACAATCACGAGTGTTGTATTAGGCAATACGCTTAACAATATACGATTGATTAATATGAATCTATACAAATCCAATCATTACTACTGGAAATTTGTGTTGATACTTTTAATTTCAATTCTGATTGAGAGTATAGCTTTAATTATTGTATTTCTTTACTTTTTTAATTTGAACACCATCGATATTATCTTTTTAATTCTACTTAATATTTTAATGTGCTTAAGGATTTATCTGAATGTATTTTTTAGG…	1206
cap5K	11	ERR072252	ATGGTTAAGAAAGTTTTTATTATGGATAGTGTAAAGACAATAATTGGTACGTTGCTTATAGCTTTAGGATTACAATTTTTAGCTTATCCAATTATTAATCAACGAGTAGGTAATGAAGCGTTTGGTTCTATTTTAACGATTTATACAATAATAACAATCACGAGTGTTGTATTAGGCAATACGCTTAACAATATACGATTGATTAATATGAATCTATACAAATCCAATCATTACTACTGGAAATTTGTGTTGATACTTTTAATTTCAATTCTGATTGAGAGTATAGCTTTAATTATTGTATTTCTTTACTTTTTTAATTTGAACACCATCGATATTATCTTTTTAATTCTACTTAATATTTTAATGTGCTTAAGGATTTATCTGAATGTATTTTTTAGG…	1206
cap8H	2	CCXN01000010.1	ATGAGGATAGCGATTCTTGGCGCTACAAACATTAAGCATATGTCATTATTATCACATTATTTAAACCATATTGATTTGAACATTAATGAAGTGGACATTATATATACTGACAAATATGATATCGAAGAACATATCCAAGGCATTAATAATTACTATAAATATAGAGTAGATATTAAAGAAGATTGGTCTTTTATCAAAAAAGCTATTGCTTACTATCGATTTAGACCATATGCCAAGAAAATTCTTGAAGAAAATCATTATGATTTTGTCATAGTATGGGGAAGTTACACAGGCCACTTATTTAAAAGGTTTCTAGAAAGAAGCTACAAAGATAAATTTATTTTAAATATCAGAGATTATTTTTTTGAAAATAATAAACTTATTAAGTATAGAATGAAA…	1080
cap8H	9	ERR114897	ATGAGGATAGCGATTCTTGGCGCTACTAACATTAAGCATATGTCATTATTATCACACTATTTAAACCACATTGATTTGAATATCAATGAGGTGGACATTATATACACTGACAAATATGATATCGAAGAACATATCCAAGGCATCAATAATTACTATAAATATAAAGTAGATATTAAAGAAGATTGGACATTTATCAAAAAAGCTATTGCTTACTATCGATTTAGGCCATACGCTATGAAAATTCTTAAAGAAAATCATTATGATTTTGTCATAGTATGGGGAAGTTATACAGGACACTTATTTAAAAGTTTTTTAGAAAAACACTATAAAAATAAATTTATTTTAAATATAAGGGACTACTTTTTTGAAAATAATAAACTTATTAAGTATAGAATGAAA…	1080
cap8H	1	BX571856.1	ATGAGGATAGCGATTCTTGGCGCTACTAACATTAAGCATATGTCATTATTATCACATTATTTAAACCACATTGATTTGAATATCAATGAGGTGGACATTATATACACTGACAAATATGATATCGAAGAAAATATCCAAGGCATCAATAATTACTATAAATATAAAGTAGATATTAAAGAAGATTGGACATTTATCAAAAAAGCTATTGCTTACTATCGATTTAGGCCATACGCTATGAAAATTCTCAAAGAAAATCATTATGATTTTGTCATAGTATGGGGAAGTTATACAGGACACTTATTTAAAAGTTTTTTAGAAAAACACTATAAAAATAAATTCATTTTAAATATAAGGGACTACTTTTTTGAAAATAATAAACTTATTAAGTATAGAATGAAA…	1080
cap8H	3	BX571857.1	ATGAGGATAGCGATTCTTGGCGCTACTAACATTAAGCATATGTCATTATTATCACATTATTTAAACCACATTGATTTGAATATCAATGAGGTGGACATTATATACACTGACAAATATGATATCGAAGAACATATCCAAGGCATCAATAATTACTATAAATATAAAGTAGATATTAAAGAAGATTGGACATTTATCAAAAAAGCTATTGCTTACTATCGATTTAGGCCATACGCTATGAAAATTCTTAAAGAAAATCGTTATGATTTTGTCATAGTATGGGGAAGTTATACAGGACACTTATTTAAAAGTTTTTTAGAAAAACACTATAAAAATAAATTCATTTTAAATATAAGGGACTACTTTTTTGAAAATAATAAACTTATTAAGTATAGAATGAAA…	1080
cap8H	6	NC017337	ATGAGGATAGCGATTCTTGGCGCTACTAACATTAAGCATATGTCATTATTATCACATTATTTAAACCACATTGATTTGAATATCAATGAGGTGGACATTATATACACTGACAAATATGATATCGAAGAACATATCCAAGGCATCAATAATTACTATAAATATAAAGTAGATATTAAAGAAGATTGGACATTTATCAAAAAAGCTATTGCTTACTATCGATTTAGGCCATACGCTATGAAAATTCTTAAAGAAAATCATTATGATTTTGTCATAGTATGGGGAAGTTATACAGGACACTTATTTAAAAGTTTTTTAGAAAAACACTATAAAAATAAATTTATTTTAAATATAAGGGACTACTTTTTTGAAAATAATAAACTTATTAAGTATAGAATGAAA…	1080
cap8H	7	NC017351	ATGAGGATAGCGATTCTTGGCGCTACTAACATTAAGCATATGTCATTATTATCACATTATTTAAACCACATTGATTTGAATATCAATGAGGTGGACATTATATACACTGACAAATATGATATCGAAGAACATATCCAAGGCATCAATAATTACTATAAATATAAAGTAGATATTAAAGAAGATTGGACATTTATCAAAAAAGCTATTGCTTACTATCGATTTAGGCCATACGCTATGAAAATTCTTAAAGAAAATCATTATGATTTTGTCATAGTATGGGGAAGTTATACAGGACACTTATTTAAAAGTTTTTTAGAAAAACACTATAAAAATAAATTCATTTTAAATATAAGGGACTACTTTTTTGAAAATAATAAACTTATTAAGTATAGAATGAAA…	1080
cap8H	8	NC017338	ATGAGGATAGCGATTCTTGGCGCTACTAACATTAAGCATATGTCATTATTATCACATTATTTAAACCACATTGATTTGAATATCAATGAGGTGGACATTATATACACTGACAAATATGATATCGAAGAACATATCCAAGGCATCAATAATTACTATAAATATAAAGTAGATATTAAAGAAGATTGGACATTTATCAAAAAAGCTATTGCTTACTATCGATTTAGGCCATACGCTATGAAAATTCTTAAAGAAAATCATTATGATTTTGTCATAGTATGGGGAAGTTATACAGGACACTTATTTAAAAGTTTTTTAGAAAAACACTATAAAAATAAATTCATTTTAAATATAAGGGACTACTTTTTTGAAAATAATAAACTTATTAAGTATAGAATGAAA…	1080
cap8H	10	ERR211639	ATGAGGATAGCGATTCTTGGCGCTACTAACATTAAGCATATGTCATTATTATCACATTATTTAAACCACATTGATTTGAATATCAATGAGGTGGACATTATATACACTGACAAATATGATATCGAAGAACATATCCAAGGCATCAATAATTACTATAAATATAAAGTAGATATTAAAGAAGATTGGACATTTATCAAAAAAGCTATTGCTTACTATCGATTTAGGCCATACGCTATGAAAATTCTTAAAGAAAATCATTATGATTTTGTCATAGTATGGGGAAGTTATACAGGACACTTATTTAAAAGTTTTTTAGAAAAACACTATAAAAATAAATTTATTTTAAATATAAGGGACTACTTTTTTGAAAATAATAAACTTATTAAGTATAGAATGAAA…	1080
cap8H	11	ERR127412	ATGAGGATAGCGATTCTTGGCGCTACTAACATTAAGCATATGTCATTATTATCACATTATTTAAACCACATTGATTTGAATATCAATGAGGTGGACATTATATACACTGACAAATATGATATCGAAGAACATATCCAAGGCATCAATAATTACTATAAATATAAAGTAGATATTAAAGAAGATTGGACATTTATCAAAAAAGCTATTGCTTACTATCGATTTAGGCCATACGCTATGAAAATTCTTAAAGAAAATCATTATGATTTTGTCATAGTATGGGGAAGTTATACAGGACACTTATTTAAAAGTTTTTTAGAAAAACACTATAAAAATAAATTCATTTTAAATATAAGGGACTACTTTTTTGAAAATAATAAAATTATTAAGTATAGAATGAAA…	1080
cap8H	5	NC016928	ATGAGGATAGCGATTCTTGGCGCTACTAACATTAAGCATATGTCATTATTATCACATTATTTAAACCACATTGATTTGAATATCAATGAGGTGGACATTATATACACTGACAAATATGATATCGAAGAACATATCCAAGGCATCAATAATTACTATAAATATAAAGTAGATATTAAAGAAGATTGGACATTTATCAAAAAAGCTATTGCTTACTATCGATTTAGGCCGTACGCTATGAAAATTCTTAAAGAAAATCATTATGATTTTGTCATAGTATGGGGAAGTTATACAGGACACTTATTTAAAAGTTTTTTAGAAAAACACTATAAAAATAAATTCATTTTAAATATAAGGGACTACTTTTTTGAAAATAATAAACTTATTAAGTATAGAATGAAA…	1080
cap8H	4	AJ938182.1	ATGAGGATAGCGATTCTTGGCGCTACTAACATTAAGCATATGTCATTATTATCACATTATTTAAGCCACATTGATTTGAATATCAATGAGGTGGACATTATATACACTGACAAATACGATATCGAAGAACATATCCAAGGCATCAATAATTACTATAAATATAAAGTAGATATTAAAGAAGATTGGACATTTATCAAAAAAGCTATTGCTTACTATCGATTTAGGCCATACGCTATGAAAATTCTTAAAGAAAATCATTATGATTTTGTCATAGTATGGGGAAGTTATACAGGACACTTATTTAAAAGTTTTTTAGAAAAACACTATAAAAATAAATTCATTTTAAATATAAGGGACTACTTTTTTGAAAATAATAAACTTATTAAGTATAGAATGAAA…	1080
cap8I	2	BX571857.1	ATGAATAAGATATATAATGTCACTTCATATGTTATTGCCATTTTAATGTTTCCTTGCCTTATGTTAGGTGATAAACCTTTATTATTTTTAGCACCTATAAGTTATGGAGTAGGAAAGCTCTTTATAAGCTTCTCGAATAATCCGAATTTTAAATTTTCGAAAATTGTATACGATGTTTTAGGTTTTCTTAGATTAGTATTTATACCTGCTATGATAGTGTTTTTCCAGGATTCAACTATAGATAATTTACCATTAGGACAAGCTTATTTTAATCAAGCGGTTATTTATATGAGTGTGGAGTTTATCATAGGCTCGCTATTTATATTGATACTATCTAAATTATTCAAACATGAAGTGGTATCAAGAAATAGCTTTACACTTTCTGGATCATCAATTTAT…	1395
cap8I	4	NC016928	ATGAATAAGATATATAATGTCACTTCATATGTTATTGCCATTTTAATGTTTCCTTGCCTTATGTTAGGTGATAAACCTTTATTATTTTTAGCACCTATAAGTTATGGAGTAGGAAAGCTCTTTATAAGCTTCTCGAATAATCCGAATTTTAAATTTTCGAAAATTGTATACGATGTTTTAGGTTTTCTTAGATTAGTATTTATACCTGCTATGATAGTGTTTTTCCAGGATTCAACTATAGATAATTTACCATTAGGACAAGCTTATTTTAATCAAGCGGTTATTTATATGAGTGTGGAGTTTATCATAGGATCGCTATTTATATTGATACTATCTAAATTATTCAAACATGAAGTGGTATCAAGAAATAGCTTTACACTTTCTGGATCATCAATTTAT…	1395
cap8I	6	NC017337	ATGAATAAGATATATAATGTCACTTCATATGTTATTGCCATTTTAATGTTTCCTTGCCTTATGTTAGGTGATAAACCTTTATTATTTTTAGCACCTATAAGTTATGGAGTAGGAAAGCTCTTTATAAGCTTCTCGAATAATCCGAATTTTAAATTTTCGAAAATTGTATACGATGTTTTAGGTTTTCTTAGATTAGTATTTATACCTGCTATGATAGTGTTTTTCCAGGATTCAACTATAGATAATTTACCATTAGGACAAGCTTATTTTAATCAAGCGGTTATTTATATGAGTGTGGAGTTTATCATAGGCTCTCTATTTATATTGATACTATCTAAATTATTCAAACATGAAGTGGTATCAAGAAATAGCTTTACACTTTCTGGATCATCAATTTAT…	1395
cap8I	10	ERR127444	ATGAATAAGATATATAATGTCACTTCATATGTTATTGCCATTTTAATGTTTCCTTGCCTTATGTTAGGTGATAAACCTTTATTATTTTTAGCACCTATAAGTTATGGAGTAGGAAAGCTCTTTATAAGCTTCTCGAATAATCCGAATTTTAAATTTTCGAAAATTGTATACGATGTTTTAGGTTTTCTTAGATTAGTATTTATACCTGCTATGATAGTGTTTTTCCAGGATTCAACTATAGATAATTTACCATTAGGACAAGCTTATTTTAATCAAGCGGTTATTTATATGAGTGTGGAGTTTATCATAGGCTCGCTATTTATATTGATACTATCTAAATTATTCAAACATGAAGTGGTATCAAGAAATAGCTTTACACTTTCTGGATCATCAATTTAT…	1395
cap8I	7	NC017351	ATGAATAAGATATATAATGTCACTTCATATGTTATTGCCATTTTAATGTTTCCTTGCCTTATGTTAGGTGATAAACCTTTATTATTTTTAGCACCTATAAGTTATGGAGTAGGAAAGCTCTTTATAAGCTTCTCGAATAATCCGAATTTTAAATTTTCGAAAATTGTATACGATGTTTTAGGTTTTCTTAGATTAGTATTTATACCTGCTATGATAGTGTTTTTCCAGGATTCAACTATAGATAATTTGCCATTAGGACAAGCTTATTTTAATCAAGCGGTTATTTATATGAGTGTGGAGTTTATCATAGGCTCGCTATTTATATTGATACTATCTAAATTATTCAAACATGAAGAGGTATCAAGAAATAGCTTTACACTTTCTGGATCATCAATTTAT…	1395
cap8I	12	ERR127412	ATGAATAAGATATATAATGTCACTTCATATGTTATTGCCATTTTAATGTTTCCTTGCCTTATGTTAGGTGATAAACCTTTATTATTTTTAGCACCTATAAGTTATGGAGTAGGAAAGCTCTTTATAAGCTTCTCGAATAATCCGAATTTTAAATTTTCGAAAATTGTATACGATGTTTTAGGTTTTCTTAGATTAGTATTTATACCTGCTATGATAGTGTTTTTCCAGGATTCAACTATAGATAATTTGCCATTAGGACAAGCTTATTTTAATCAAGCGGTTATTTATATGAGTGTGGAGTTTATCATAGGCTCGCTATTTATATTGATACTATCTAAATTATTCAAACATGAAGTGGTATCAAGAAATAGCTTTACACTTTCTGGATCATCAATTTAT…	1395
cap8I	9	NC017338	ATGAATAAGATATATAATGTCACTTCATATGTTATTGCCATTTTAATGTTTCCTTGCCTTATGTTAGGTGATAAACCTTTATTATTTTTAGCACCTATAAGTTATGGAGTAGGAAAGCTCTTTATAAGCTTCTCGAATAATCCGAATTTTAAATTTTCGAAAATTGTATACGATGTTTTAGGTTTTCTTAGATTAGTATTTATACCTGTTATGATAGTGTTTTTCCAGGATTCAACTATAGATAATTTACCATTAGGACAAGCTTATTTTAATCAAGCGGTTATTTATATGAGTGTGGAGTTTATCATAGGCTCACTATTTATATTGATACTATCTAAATTATTCAAACATGAAGTGGTATCAAGAAATAGCTTTACACTTTCTGGATCATCAATTTAT…	1395
cap8I	1	BX571856.1	ATGAATAAGATATATAATGTCACTTCATATGTTATTGCCATTTTAATGTTTCCTTGCCTTATGTTAGGTGATAAACCTTTATTGTTTTTAGCACCTATAAGTTATGGAGTAGGAAAGCTCTTTATAAGCTTCTCAAATAATCCGAATTTTAAATTTTCGAAAATTGTATACGATGTTTTAGGTTTTCTTAGATTAGTATTTATACCTGCTATGATAGTGTTTTTCCAGGATTCAACTATAGATAATTTACCATTAGGACAAGATTATTTTAATCAAGCGGTTATTTATATGAGTGTGGAGTTTATCATAGGCTCGCTATTTATATTGATACTATCTAAATTATTCAAACATGAAGTGGTATCAAGAAATAGCTTTACACTTTCTGGATCATCAATTTAT…	1395
cap8I	5	NC017331	ATGAATAAGATATATAATGTCACTTCATATGTTATTGCCATTTTAATGTTTCCTTGCCTTATGTTAGGTGATAAACCTTTATTGTTTTTAGCACCTATAAGTTATGGAGTAGGAAAGCTCTTTATAAGCTTCTCAAATAATCCGAATTTTAAATTTTCGAAAATTGTATACGATGTTTTAGGTTTTCTTAGATTAGTATTTATACCTGCTATGATAGTGTTTTTCCAGGATTCAACTATAGATAATTTACCATTAGGACAAGATTATTTTAATCAAGCGGTTATTTATATAAGTGTGGAGTTTATCATAGGCTCGCTATTTATATTGATACTATCTAAATTATTCAAACATGAAGTGGTATCAAGAAATAGCTTTACACTTTCTGGATCATCAATTTAT…	1395
cap8I	3	AJ938182.1	ATGAATAAGGTATATAATGTCACTTCATATGTTATTGCCATTTTAATATTTCCTTGCCTTATGTTAGGTGATAAACCTTTATTATTTTTAGCACCTATAAGTTATGGAGTAGGAAAGCTCTTTATAAGCTTCTCGAATAATCCGAATTTTAAATTTTCGAAAATTGTATACGATGTTTTAGGTTTTCTTAGATTAGTATTTATACCTTCTATGATAGTGTTTTTCCAGGATTCAACTATAGATAATTTACCATTAGGACAAGCTTATTTTAATCAAGCGGTTATTTATATGAGTGTGGAGTTTATCATAGGATCGCTATTTATATTGATACTATCTAAATTATTCAAACATGAAGTGGTATCAAGAAATAGCTTTACACTTTCTGGATCATCAATTTAT…	1395
cap8I	8	NC021554	ATGAGTAAGATATACAATGTCACTTCATATGTTATCGCCATTTTAATGTTTCCTTGCCTTATGTTAGGTGATAAACCTTTATTATTTTTAGCACCTATAAGTTATGGAGTAGGAAAGCTCTTTATAAGCTTCTCGAATAATCCGAATTTTAAATTTTCGAAAATTGTATACGATGTTTTAGGTTTTCTTAGATTAGTATTTATACCTGCTATGATAGTGTTTTTCCAGGATTCAACTATAGATAATTTACCATTAGGACAAGCTTATTTTAATCAAGCAGTTATTTATATGAGTGTAGAGTTTATCATAGGCTCACTATTTATATTAATACTATCTAAATTATTCAAACATGAAGTGATATCAAGAAGTAGCTTTACACTTTCTGGTTCATCAATTTAT…	1395
cap8I	11	ERR108050	ATGAGTAAGATATACAATGTCACTTCATATGTTATCGCCATTTTAATGTTTCCTTGCCTTATGTTAGGTGATAAACCTTTATTATTTTTAGCACCTATAAGTTATGGAGTAGGAAAGCTCTTTATAAGCTTCTCGAATAATCCGAATTTTAAATTTTCGAAAATTGTATACGATGTTTTAGGTTTTCTTAGATTAGTATTTATACCTGCTATGATAGTGTTTTTCCAGGATTCAACTATAGATAATTTACCATTAGGACAAGCTTATTTTAATCAAGCAGTTATTTATATGAGTGTAGAGTTTATCATAGGCTCACTATTTATATTAATACTATCTAAATTATTCAAACATGAAGTGATATCAAGAAGTAGCTTTACACTTTCTGGTTCATCAATTTAT…	1395
cap8J	1	BX571856.1	ATGATTGTAAAAACATTTATGAAATCGAAAATATTTAGATTAATGAATACACCACTATTATTATTTTATAAGAAAGAATATTTAACTGGATATTATTTTGAAAATAAAGTGGCTGGATGGTTATGGGCATGGAAAGCTGTTCCGTTCAAGTTGTTAGGAATAAATACGAGCTTGCCATTTCCTGCAGATATAACTGTTAGAATGCATAACCCTAATAACATTGTTTTTGATAAAAATGATATTCATATTTTCCAATCGCCCGGGACGTATTTTAATAATTTTTCAGCAGTTATATATATAGGTAGAGGTGTTTATATAGCGCCAAACGTAGGTATTATTACAGCTAATCATAATATTAAAAATTTGAAGTCACATGCACCAGGTGAAGATGTCAAAATA…	558
cap8J	4	NC016928	ATGATTGTAAAAACATTTATGAAATCGAAAATATTTAGATTAATGAATACACCACTATTATTATTTTATAAGAAAGAATATTTAACTGGATATTATTTTGAAAATAAAGTGGCTGGATGGTTATGGGCATGGAAAGCTGTTCCGTTCAAGTTGTTAGGAATAAATACGAGCTTGCCATTTCCTGCAGATATAACTGTTAGAATGCATAACCCTAATAACATTGTTTTTGATAAAAATGATATTCATATTTTCCAATCGCCCGGGACGTATTTTAATAATTTTTCAGCAGTTATATATATAGGTAGAGGTGTTTATATAGCGCCTAACGTAGGTATTATTACAGCTAATCATAATATTAAAAATTTGAAGTCACATGCACCAGGTGAAGATGTCAAAATA…	558
cap8J	7	NC021554	ATGATTGTAAAAACATTTATGAAATCGAAAATATTTAGATTAATGAATACACCACTATTATTATTTTATAAGAAAGAATATTTAACTGGATATTATTTTGAAAATAAAGTGGCTGGATGGTTATGGGCGTGGAAAGCTGTTCCGTTCAAGCTGTTAGGAATAAATACGAGCTTGCCATTTCCTGCAGATATAACTGTTAGAATGCATAACCCTAATAACATTGTTTTTGATAAAAATGATATTCATATTTTCCAATCGCCCGGGACGTATTTTAATAATTTTTCAGCAGTTATATATATAGGTAGAGGTGTTTATATAGCGCCAAACGTAGGTATTATTACAGCTAATCATAATATTAAAAATTTGAAGTCACATGCACCAGGTGAAGATGTCAAAATA…	558
cap8J	2	BX571857.1	ATGATTGTAAAAACATTTATGAAATCGAAAATATTTAGATTAATGAATACACCACTATTATTATTTTATAAGAAAGAATATTTAACTGGATATTATTTTGAAAATAAAGTGGCTGGATGGTTATGGGCGTGGAAAGCTGTTCCGTTCAAGTTGTTAGGAATAAATACAAGTTTGCCATTTCCTGCAGATATAACTGTTAGAATGCATAACCCTAATAACATTGTTTTTGATAAAAATGATATTCATATTTTTCAATCGCCCGGGACGTATTTTAATAATTTTTCAGCAGTTATATATATAGGTAGAGGTGTTTATATAGCGCCTAACGTAGGTATTATTACAGCTAATCATAATATTAAAAATTTGAAGTCACATGCACCAGGTGAAGATGTCAAAATA…	558
cap8J	5	NC017337	ATGATTGTAAAAACATTTATGAAATCGAAAATATTTAGATTAATGAATACACCACTATTATTATTTTATAAGAAAGAATATTTAACTGGATATTATTTTGAAAATAAAGTGGCTGGATGGTTATGGGCGTGGAAAGCTGTTCCGTTCAAGTTGTTAGGAATAAATACGAGCTTGCCATTTCCTGCAGATATAACTGTTAGAATGCATAACCCTAATAACATTGTTTTTGATAAAAATGATATTCATATTTTCCAATCGCCCGGGACGTATTTTAATAATTTTTCAGCAGTTATATATATAGGTAGAGGTGTTTATATAGCGCCTAACGTAGGTATTATTACAGCTAATCATAATATTAAAAATTTGAAGTCACATGCACCAGGTGAAGATGTCAAAATA…	558
cap8J	3	AJ938182.1	ATGATTGTAAAAACATTTATGAAATCGAAAATATTTAGATTAATGAATACACCACTATTATTATTTTATAAGAAAGAATATTTAACTGGATATTATTTTGAAAATAAAGTGGCTGGATGGTTATGGGCGTGGAAAGCTGTTCCGTTCAAGTTGTTAGGAATAAATACGAGCTTGCCATTTCCTGCAGATATAACTGTTAGAATGCATAACCCTAATAACATTGTTTTTGATAAGAATGATATTCATATTTTCCAATCGCCTGGGACGTATTTTAATAATTTTTCAGCAGTTATATATATAGGTAGAGGTGTTTATATAGCGCCTAACGTAGGTATTATTACAGCTAATCATAATATTAAAAATTTGAAGTCACATGCACCAGGTGAAGATGTCAAAATA…	558
cap8J	9	ERR127412	ATGATTGTAAAAACATTTATGAAATCGAAAATATTTAGATTAATGAATACACCACTATTATTATTTTATAAGAAAGAATATTTAACTGGATATTATTTTGAAAATAAAGTGGCTGGATGGTTATGGGCGTGGAAAGCTGTTCCGTTCAAGTTGTTAGGAATAAATACGAGTTTGCCATTTCCTGCAGATATAACTGTTAGAATGCATAACCCTAATAACATTGTTTTTGATAAAAATGATATTCATATTTTTCAATCGCCCGGGACGTATTTTAATAATTTTTCAGCAGTTATATATATAGGTAGAGGTGTTTATATAGCGCCTAACGTAGGTATTATTACAGCTAATCATAATATTAAAAATTTGAAGTCACATGCACCAGGGGAAGATGTCAAAATA…	558
cap8J	6	NC017351	ATGATTGTAAAAACATTTATGAAATCGAAAATATTTAGATTAATGAATACACCACTATTATTATTTTATAAGAAAGAATATTTAACTGGATATTATTTTGAAAATAAAGTGGCTGGATGGTTATGGGCGTGGAAAGCTGTTCCGTTCAAGTTGTTAGGAATAAATATGAGTTTGCCATTTCCTGCAGATATAACTGTTAGAATGCATAACCCTAATAACATTGTTTTTGATAAAAATGATATTCATATTTTTCAATCGCCCGGGACGTATTTTAATAATTTTTCAGCAGTTATATATATAGGTAGAGGTGTTTATATAGCGCCTAACGTAGGTATTATTACAGCTAATCATAATATTAAAAATTTGAAGTCACATGCACCAGGTGAAGATGTCAAAATA…	558
cap8J	8	NC017338	ATGATTGTAAAAACATTTATGAAATCGAAAGTATTTAGATTAATGAATACACCACTATTATTATTTTATAAGAAAGAATATTTAACTGGATATTATTTTGAAAATAAAGTGGCTGGATGGTTATGGGCGTGGAAAGCTGTTCCGTTCAAGTTGTTAGGAATAAATACGAGCTTGCCATTTCCTGCAGATATAACTGTTAGAATGCATAACCCTAATAACATTGTTTTTGATAAGAATGATATTCATATTTTCCAATCGCCTGGGACGTATTTTAATAATTTTTCAGCAGTTATATATATAGGTAGAGGTGTTTATATAGCGCCTAACGTAGGTATTATTACAGCTAATCATAATATTAAAAATTTGAAGTCACATGCACCAGGTGAAGATGTCAAAATA…	558
cap8K	3	AJ938182.1	ATGAGATTAAATAAATTTATTGGCGATTCGTTCTTAATGATTTTAAGCAGTGGCATCGCTCAAGTCATATTAATCATCACTACCCCAATTATTACAAGACTATATTCACCTACAGAATTTGGTGAGTTTACAATTTTTTCAAATATCGCAATGATTTTAATACCAATAATAAATGCAAGATACGATTTGTTGATTGTGAATACCAAAAATGACCGTAGTGCTAATATACTTTCACAAATCAGTTTTTTGATATCATTGCTTATTTTATTAATACTGATACCAATATTTGCGATTAGCGCATGGTTATACCCAAACTTTATATTAGATTTTATTTTCATTATTATTATGTTGTTTTTGGTAAGTTTAACAAACATTTTTACAAATTATCTAAATAAGGAA…	1239
cap8K	4	NC016928	ATGAGATTAAATAAATTTATTGGCGATTCGTTCTTAATGATTTTAAGCAGTGGCATCGCTCAAGTCATATTAATCATCACTACCCCAATTATTACAAGACTATATTCACCTACAGAATTTGGTGAGTTTACAATTTTTTCAAATATCGCAATGATTTTAATACCAATAATAAATGCAAGATACGATTTGTTGATTGTGAATACCAAAAATGACCGTAGTGCTAATATACTTTCACAAATCAGTTTTTTGATATCATTGCTTATTTTATTAATACTGATACCAATATTTGCGATTAGTGCATGGTTATACCCAAACTTTATATTAGATTTTATTTTCATTATTATTATGTTGTTTTTGGTAAGTTTAACAAACATTTTTACAAATTATCTAAATAAGGAA…	1239
cap8K	5	NC017337	ATGAGATTAAATAAATTTATTGGCGATTCGTTCTTAATGATTTTAAGCAGTGGCATCGCTCAAGTCATATTAATCATCACTACCCCAATTATTACAAGACTATATTCACCTACAGAATTTGGTGAGTTTACAATTTTTTCAAATATCGCAATGATTTTAATACCAATAATAAATGCAAGATACGATTTGTTGATTGTGAATACCAAAAATGACCGTAGTGCTAATATACTTTCACAAATCAGTTTTTTGATATCATTGCTTATTTTATTAATACTGATACCAATATTTGCGATTAGTGCATGGTTATACCCAAACTTTATATTAGATTTTATTTTCATTATTATTATGTTGTTTTTGGTAAGTTTAACAAACATTTTTACAAATTATCTAAATAAGGAA…	1239
cap8K	8	NC022442	ATGAGATTAAATAAATTTATTGGCGATTCGTTCTTAATGATTTTAAGCAGTGGCATCGCTCAAGTCATATTAATCATCACTACCCCAATTATTACAAGACTATATTCACCTACAGAATTTGGTGAGTTTACAATTTTTTCAAATATCGCAATGATTTTAATACCAATAATAAATGCAAGATACGATTTGTTGATTGTGAATACCAAAAATGACCGTAGTGCTAATATACTTTCACAAATCAGTTTTTTGATATCATTGCTTATTTTATTAATACTGATACCAATATTTGCGATTAGTGCATGGTTATACCCAAACTTTATATTAGATTTTATTTTCATTATTATTATGTTGTTTTTGGTAAGTTTAACAAACATTTTTACAAATTATCTAAATAAGGAA…	1239
cap8K	9	NC017338	ATGAGATTAAATAAATTTATTGGCGATTCGTTCTTAATGATTTTAAGCAGTGGCATCGCTCAAGTCATATTAATCATCACTACCCCAATTATTACAAGACTATATTCACCTACAGAATTTGGTGAGTTTACAATTTTTTCAAATATCGCAATGATTTTAATACCAATAATAAATGCAAGATACGATTTGTTGATTGTGAATACCAAAAATGACCGTAGTGCTAATATACTTTCACAAATCAGTTTTTTGATATCATTGCTTATTTTATTAATACTGATACCAATATTTGCGATTAGTGCATGGTTATACCCAAACTTTATATTAGATTTTATTTTCATTATTATTATGTTGTTTTTGGTAAGTTTAACAAACATTTTTACAAATTATCTAAATAAGGAA…	1239
cap8K	11	ERR114897	ATGAGATTAAATAAATTTATTGGCGATTCGTTCTTAATGATTTTAAGCAGTGGCATCGCTCAAGTCATATTAATCATCACTACCCCAATTATTACAAGACTATATTCACCTACAGAATTTGGTGAGTTTACAATTTTTTCAAATATCGCAATGATTTTAATACCAATAATAAATGCAAGATACGATTTGTTGATTGTGAATACCAAAAATGACCGTAGTGCTAATATACTTTCACAAATCAGTTTTTTGATATCATTGCTTATTTTATTAATACTGATACCAATATTTGCGATTAGTGCATGGTTATACCCAAACTTTATATTAGATTTTATTTTCATTATTATTATGTTGTTTTTGGTAAGTTTAACAAACATTTTTACAAATTATCTAAATAAGGAA…	1239
cap8K	12	ERR211639	ATGAGATTAAATAAATTTATTGGCGATTCGTTCTTAATGATTTTAAGCAGTGGCATCGCTCAAGTCATATTAATCATCACTACCCCAATTATTACAAGACTATATTCACCTACAGAATTTGGTGAGTTTACAATTTTTTCAAATATCGCAATGATTTTAATACCAATAATAAATGCAAGATACGATTTGTTGATTGTGAATACCAAAAATGACCGTAGTGCTAATATACTTTCACAAATCAGTTTTTTGATATCATTGCTTATTTTATTAATACTGATACCAATATTTGCGATTAGTGCATGGTTATACCCAAACTTTATATTAGATTTTATTTTCATTATTATTATGTTGTTTTTGGTAAGTTTAACAAACATTTTTACAAATTATCTAAATAAGGAA…	1239
cap8K	1	BX571856.1	ATGAGATTAAATAAATTTATTGGCGATTCGTTCTTAATGATTTTAAGCAGTGGCATCGCTCAAGTCATATTAATCATCACTACCCCAATTATTACAAGACTATATTCACCTACAGAATTTGGTGAGTTTACAATTTTTTCAAATATCGCAATGATTTTAATACCAATAATAAATGCAAGATACGATTTGTTGATTGTGAATACTAAAAATGACCGTAGTGCTAATATACTTTCACAAATCAGTTTTTTGATATCATTGCTTATTTTATTAATACTGATACCAATATTTGCGATTAGTGCATGGTTATACCCAAACTTTATATTAGATTTTATTTTCATTATTATTATGTTGTTTTTGGTAAGTTTAACAAACATTTTTACAAATTATCTAAATAAGGAA…	1239
cap8K	14	ERR033380	ATGAGATTAAATAAATTTATTGGCGATTCGTTCTTAATGATTTTAAGCAGTGGCATCGCTCAAGTCATATTAATCATCACTACCCCAATTATTACAAGACTATATTCACCTACAGAATTTGGTGAGTTTACAATTTTTTCAAATATCGCAATGATTTTAATACCAATAATAAATGCAAGATACGATTTGTTGATTGTGAATACTAAAAATGACCGTAGTGCTAATATACTTTCACAAATCAGTTTTTTGATATCATTGCTTATTTTATTAATACTGATACCAATATTTGCGATTAGTGCATGTTTATACCCAAACTTTATATTAGATTTTATTTTCATTATTATTATGTTGTTTTTGGTAAGTTTAACAAACATTTTTACAAATTATCTAAATAAGGAA…	1239
cap8K	13	ERR127412	ATGAGATTAAATAAATTTATTGGCGATTCGTTCTTAATGATTTTAAGCAGTGGCATCGCTCAAGTCATATTAATCATCACTACCCCAATTATTACAAGACTATATTCACCTACAGAATTTGGTGAGTTTACAATTTTTTCAAATATCGCAATGATTTTAATACCAATAATAAATTCAAGATACGATTTGTTGATTGTGAATACTAAAAATGACCGTAGTGCTAATATACTTTCACAAATCAGTTTTTTGATATCATTGCTTATTTTATTAATACTGATACCAATATTTGCGATTAGTGCATGTTTATACCCAAACTTTATATTAGATTTTATTTTCATTATTATTATGTTGTTTTTGGTAAGTTTAACAAACATTTTTACAAATTATCTAAATAAGGAA…	1239
cap8K	7	NC021554	ATGAGATTAAATAAATTTATTGGCGATTCGTTCTTAATGATTTTAAGTAGTGGCATCGCTCAAGTCATATTAATCATCACTACCCCAATTATTACAAGACTATATTCACCTGCAGAATTTGGTGAGTTTACAATTTTTTCAAATATCGCAATGATTTTAATACCAATAATAAATGCGAGATACGATTTATTGATTGTGAATGCCAAAAATGACCGTAGTGCTAATATACTTTCACAAATCAGTTTTTTGATATCATTGCTTATTTTATTAATACTGATACCAATACTTGCCATTAGTGCATGGTTGTACCCAAACTTTATATTAGATTTTATTTTCATTATTATTATGTTGTTTTTGGTAAGTTTAACAAACATATTTACAAATTATCTAAATAAGGAA…	1239
cap8K	2	BX571857.1	ATGAGATTAAATAAATTTATTGGCGATTCGTTTTTAATGATTTTAAGCAGTGGCATCGCTCAAGTCATATTAATCATCACTACCCCAATTATTACAAGACTATATTCACCTACAGAATTTGGTGAGTTTACAATTTTTTCAAATATCGCAATGATTTTAATACCAATAATAAATGCAAGATACGATTTGTTGATTGTGAATACCAAAAATGACCGTAGTGCTAATATACTTTCACAAATCAGTTTTTTGATATCATTGCTTATTTTATTAATACTGATACCAATATTTGCGATTAGTGCATGTTTATACCCAAACTTTATATTAGATTTTATTTTCATTATTATTATGTTGTTTTTGGTAAGTTTAACAAACATTTTTACAAATTATCTAAATAAGGAA…	1239
cap8K	6	NC017351	ATGAGATTAAATAAATTTATTGGCGATTCGTTTTTAATGATTTTAAGCAGTGGCATCGCTCAAGTCATATTAATCATCACTACCCCAATTATTACAAGACTATATTCACCTACAGAATTTGGTGAGTTTACAATTTTTTCAAATATCGCAATGATTTTAATACCAATAATAAATGCAAGATACGATTTGTTGATTGTGAATACCAAAAATGACCGTAGTGCTAATATACTTTCACAAATCAGTTTTTTGATATCATTGCTTATTTTATTAATACTGATACCAATATTTGCGATTAGTGCATGTTTATACCCAAACTTTATATTAGATTTTATTTTCATTATTATTATGTTGTTTTTGGTAAGTTTAACAAACATTTTTACAAATTATCTAAATAAGGAA…	1239
cap8K	10	ERR127444	ATGAGATTAAATAAATTTATTGGCGATTCGTTTTTAATGATTTTAAGCAGTGGCATCGCTCAAGTCATATTAATCATCACTACCCCAATTATTACAAGACTATATTCACCTACAGAGTTTGGTGAGTTTACAATTTTTTCAAATATCGCAATGATTTTAATACCAATAATAAATGCAAGATACGATTTGTTGATTGTGAATACCAAAAATGACCGTAGTGCTAATATACTTTCACAAATCAGTTTTTTGATATCATTGCTTATTTTATTAATACTGATACCAATATTTGCGATTAGTGCATGTTTATACCCAAACTTTATATTAGATTTTATTTTCATTATTATTATGTTGTTTTTGGTAAGTTTAACAAACATTTTTACAAATTATCTAAATAAGGAA…	1239
clfA	1	NC-021670.1	ATGAATATGAAGAAAAAAGAAAAACACGCAATTCGGAAAAAATCGATTGGCGTGGCTTCAGTGCTTGTAGGTACGTTAATCGGTTTTGGACTACTCAGCAGTAAAGAAGCAGATGCAAGTGAAAATAGTGTTACGCAATCTGATAGCGCAAGTAACGAAAGCAAAAGTAATGATTCAAGTAGCGTTAGTGCTGCACCTAAAACAGACGACACAAACGTGAGTGATACTAAAACATCGTCAAACACTAATAATGGCGAAACGAGTGTGGCGCAAAATCCAGCACAACAGGAAACGACACAATCATCATCAACAAATGCAACTACGGAAGAAACGCCGGTAACTGGTGAAGCTACTACTACGACAACGAATCAAGCTAATACACCGGCAACAACTCAATCA…	2802
clfB	1	NC-021670.1	TTGAAAAAAAGAATTGATTATTTGTCGAATAAGCAGAATAAGTATTCGATTAGACGTTTTACAGTAGGTACCACATCAGTAATAGTAGGGGCAACTATACTATTTGGGATAGGCAATCATCAAGCACAAGCTTCAGAACAATCGAACGATACAACGCAATCTTCGAAAAATAATGCAAGTGCAGATTCCGAAAAAAACAATACGATAGAAACACCTCAATTAAATACAACGGCTAATGATACATCTGATATTAGTGCAAACACAAACAGTGCGAATGTAGATAGCACAGCAAAAACAATGTCTACACAAACGAGCAATACCACTACAACAGAGCCAGCTTCAACAAATGAAACACCTCAACCGACGGCAATTAAAGATCAAGCAACTGCTGCAAAAATG…	1610
cna	4	NC017673	AGTGTTTTCTATTATAAAACGGGAGATATGCTACCAGAAGATACGACACATGTACGATGGTTTTTAAATATTAACAATGAAAAAAGTTATGTATCGAAAGATATTACTATAAAGGATCAGATTCAAGGTGGACAGCAGTTAGATTTAAGCACATTAAACATTAATGTGACAGGTACACATAGCGATTATTATAGTGGACCAAATGCAATTACTGATTTTGAAAAAGCCTTTCCAGGTTCTAAAATAACTGTTGATAATACGAAGAACACAATTGATGTAACAATTCCACAAGGCTATGGGTCACTTAATAGTTTTTCAATTAACTACAAAACCAAAATTACGAATGAACAGCAAAAAGAGTTTGTTAATAATTCACAAGCTTGGTATCAAGAGCATGGT…	429
cna	6	NC021554	AGTGTTTTCTATTATAAAACGGGAGATATGCTGCCAGAAGATACGACACATGTACGATGGTTTTTAAATATTAATAATGAAAAAAGATATGTATCGAAAGATATTACTATAAAGGATCAGATTCAAGGTGGACAGCAGTTAGATTTAAGCACATTAAACATTAATGTGACAGGTACACATAGCAATTATTATAGTGGACAAAGTGCAATTACTGATTTTGAAAAAGCCTTTCCAGGTTCTAAGATAACTGTTGATAATACGAAGAACACAATTGATGTAACAATTCTACAAGGCTATGGGTCATATAATAGTTTTTCAATTAACTACAAAACCAAAATTACGAATGAACAGCAAAAAGAGTTTGTTAATAATTCACAAGCTTGGTATCAAGAGCATGGT…	429
cna	10	ERR108050	AGTGTTTTCTATTATAAAACGGGAGATATGCTGCCAGAAGATACGACACATGTACGATGGTTTTTAAATATTAATAATGAAAAAAGATATGTATCGAAAGATATTACTATAAAGGATCAGATTCAAGGTGGACAGCAGTTAGATTTAAGCACATTAAACATTAATGTGACAGGTACACATAGCAATTATTATAGTGGACAAAGTGCAATTACTGATTTTGAAAAAGCCTTTCCAGGTTCTAAGATAACTGTTGATAATACGAAGAACACAATTGATGTAACAATTCCACAAGGCTATGGGTCATATAATAGTTTTTCAATTAACTACAAAACCAAAATTACGAATGAACAGCAAAAAGAGTTTGTTAATAATTCACAAGCTTGGTATCAAGAGCATGGT…	429
cna	7	CP010941.1	AGTGTTTTCTATTATAAAACGGGAGATATGCTGCCAGAAGATACGACACATGTACGATGGTTTTTAAATATTAATAATGAAAAAAGATATGTATCGAAAGATATTACTATAAAGGATCAGATTCAAGGTGGACAGCAGTTAGATTTAAGCACATTAAACATTAATGTGACAGGTACACATAGCAATTATTATAGTGGACAAAGTGCAATTACTGATTTTGTAAAAGCCTTTCCAGGTTCTAAAATAACTGTTGATAATACGAAGAACACAATTGATGTAACAATTCCACAAGGCTATGGGTCACTGAATAGTTTTTCAATTAACTACAAAACCAAAATTACGAATGAACAGCAAAAAGAGTTTGTTAATAATTCACAAGCTTGGTATCAAGAGCATGGT…	429
cna	8	ERR033388	AGTGTTTTCTATTATAAAACGGGAGATATGCTGCCAGAAGATACGACACATGTACGATGGTTTTTAAATATTAATAATGAAAAAAGATATGTATCGAAAGATATTACTATAAAGGATCAGATTCAAGGTGGACAGCAGTTAGATTTAAGCACATTAAACATTAATGTGACAGGTACACATAGCAATTATTATAGTGGACAAAGTGCAATTAGTGATTTTGAAAAAGCCTTTCCAGGATCTAAAATAACTGTTGATAATACGAAGAACACAATTGATGTAACAATTCCACAAGGCTATGGGTCATATAATAGTTTTTCAATTAACTACAAAACCAAAATTACGAATGAACAGCAAAAAGAGTTTGTTAATAATTCACAAGCTTGGTATCAAGAGTATGGT…	429
cna	1	BX571856.1	AGTGTTTTCTATTATAAAACGGGAGATATGCTGCCAGAAGATACGACACATGTACGATGGTTTTTAAATATTAATAATGAAAAAAGATATGTATCGAAAGATATTACTATAAAGGATCAGATTCAAGGTGGACAGCAGTTAGATTTAAGCACATTAAACATTAATGTGACAGGTACACATAGCAATTATTATAGTGGACCAAATGCAATTACTGATTTTGAAAAAGCCTTTCCAGGTTCTAAAATAACTGTTGATAATACGAAGAACACAATTGATGTAACAATTCCACAAGGCTATGGGTCACTTAATAGTTTTTCAATTAACTACAAAACCAAAATTACGAATGAACAGCAAAAAGAGTTTGTTAATAATTCACAAGCTTGGTATCAAGAGCATGGT…	429
cna	2	BX571857.1	AGTGTTTTCTATTATAAAACGGGAGATATGCTGCCAGAAGATACGACACATGTACGATGGTTTTTAAATATTAATAATGAAAAAAGATATGTATCGAAAGATATTACTATAAAGGATCAGATTCAAGGTGGACAGCAGTTAGATTTAAGCACATTAAACATTAATGTGACAGGTACACATAGCAATTATTATAGTGGATCAAATGCAATTACTGATTTTGAAAAAGCTTTTCCAGGTTCTAAGATAACTGTTGATAATACGAAGAACACAATTGATGTAACAATTCCACAAGGCTATGGGTCATATAATAGTTTTTCAATTAACTACAAAACCAAAATTACGAATGAACAGCAAAAAGAGTTTGTTAATAATTCACAAGCTTGGTATCAAGAGCATGGT…	429
cna	3	NC017349	AGTGTTTTCTATTATAAAACGGGAGATATGTTGCCAGAAGATACGACACATGTACGATGGTTTTTAAATATTAACAATGAAAAAAGTTATGTATCAAAAGATATTACTATAAAGGATCAGATTCAAGGTGGACAGCAGTTAGATTTAAGCACATTAAACATTAATGTGACAGGTACACATAGCAATTATTATAGTGGACCAAATGCAATTACTGATTTTGAAAAAGCCTTTCCAGGTTCTAAGATAACTGTTGATAATGCGAAGAACACAATTGATGTAACAATTCCACAAGGCTATGGGTCATATAATAGTTTTTCAATTAACTACAAAACCAAAATTACGAATGAACAGCAAAAAGAGTTTGTTAATAATTCACAAGCTTGGTATCAAGAGCATGGT…	429
cna	9	ERR114897	AGTGTTTTCTATTATAAAACGGGAGATATGTTGCCAGAAGATACGACACATGTACGATGGTTTTTAAATATTAACAATGAAAAAAGTTATGTATCAAAAGATATTACTATAAAGGATCAGATTCAAGGTGGACAGCAGTTAGATTTAAGCACATTAAACATTAATGTGACAGGTACACATAGCAATTATTATAGTGGACCAAATGCAATTACTGATTTTGAAAAAGCCTTTCCAGGTTCTAAGATAACTGTTGATAATACGAAGAACACAATTGATGTAACAATTCCACAAGGCTATGGGTCATATAATAGTTTTTCAATTAACTACAAAACCAAAATTACGAATGAACAGCAAAAAGAGTTTGTTAATAATTCACAAGCTTGGTATCAAGAGCATGGT…	429
cna	5	NC017763	AGTGTTTTCTATTATAAAACTGGAGACATGCTGCCAGAAGATACGACACATGTACGATGGTTTTTAAATATTAATAATGAAAAAAGATATGTATCGAAAGATATAACTATAAAGGATCAGATTCAAGGTGGACAGCAGTTAGATTTAAGCACATTAAACATTAATGTGACAGGTACACATAGCAATTATTATAGTGGATCAAATGCAATTACTGATTTTGAAAAAGCTTTTCCAGGTTCTAAAATAACTGTTGATAATACGAAGAACACAATTGATGTAACAATTCCACAAGGCTATGGGTCATATAATAGTTTTTCAATTAACTACAAAACCAAAATTACGAATGAACAGCAAAAAGAGTTTGTTAATAATTCACAAGCTTGGTATCAAGAGCATGGT…	429
coa	1	NC-021670.1	ATGAAAAAGCAAATAATTTCGCTAGGCGCATTAGCAGTTGCATCTAGCTTATTTACATGGGATAACAAAGCAGATGCGATAGTAACTAAAGATTATAGTAAAGAATCAAGAGTGAATGAGAACAGTAAATACGATACACCAATTCCAGATTGGTATCTAGGTAGTATTTTAAACAGATTAGGGGATCAAATATACTACGCTAAGGAATTAACTAATAAATACGAATATGGTGAGAAAGAGTATAAGCAAGCGATAGATAAATTGATGACTAGAGTTTTGGGAGAAGATCATTATCTATTAGAAAAAAAGAAAGCACAATATGAAGCATACAAAAAATGGTTTGAAAAACATAAAAGTGAAAATCCACATTCTAGTTTAAAAAAGATTAAATTTGACGAT…	1911
dltA	1	NC021670.1	ATGACAGATATTATTAACAAGCTGCAAGCGTTTGCGGATGCAAATCCACAAAGCATTGCTGTTAGACACACAACTGATGAATTAACTTATCAACAGTTAATGGATGAGTCTAGTAAATTAGCACATCGATTACAAGGTAGTAAGAAACCGATGATTTTATTCGGTCACATGTCACCATATATGATTGTTGGGATGATTGGTGCCATTAAAGCAGGATGTGGATATGTACCTGTAGACACTTCAATTCCTGAAGACCGTATTAAAATGATTATTAACAAGGTTCAACCAGAGTTTGTATTTAATACGACTGATGAATCATTTGAAAGTTTAGAAGGCGAAGTATTTACAATAGAAGATATTAAAACATCTCAAGACCCAGTAATTTTTGATAGTCAGATT…	1458
ebh	1	NC-021670.1	GTGAATTATCGTGATAAAATTCAAAAGTTTAGTATTCGTAAATATACAGTTGGTACATTTTCAACTGTCATTGCGACATTGGTATTTTTAGGATTCAATACATCACAAGCACATGCTGCTGAAACAAATCAACCAGCAAGCGTGGTTAAACAGAAACAACAAAGTAATAATGAACAGACTGAGAATCGAGAATCTCAAGTACAAAATTCTCAAAATTCACAAAATGGTCAATCATTATCTGCTACTCATGAAAATGAGCAACCAAATATTAGTCAAGCTAATTTAGTAGATCAAAAAGTAGCGCAATCATCTACTACTAATGATGAACAACCAGCATCTCAAAATGTAAATACAAAGAAAGATTCGGCAACGGCTGCGACAACACAACCAGATAAAGAA…	2940
ebh	1	NC-021670.1	GTGAATTATCGTGATAAAATTCAAAAGTTTAGTATTCGTAAATATACAGTTGGTACATTTTCAACTGTCATTGCGACATTGGTATTTTTAGGATTCAATACATCACAAGCACATGCTGCTGAAACAAATCAACCAGCAAGCGTGGTTAAACAGAAACAACAAAGTAATAATGAACAGACTGAGAATCGAGAATCTCAAGTACAAAATTCTCAAAATTCACAAAATGGTCAATCATTATCTGCTACTCATGAAAATGAGCAACCAAATATTAGTCAAGCTAATTTAGTAGATCAAAAAGTAGCGCAATCATCTACTACTAATGATGAACAACCAGCATCTCAAAATGTAAATACAAAGAAAGATTCGGCAACGGCTGCGACAACACAACCAGATAAAGAA…	2590
ebpS	10	AJ938182.1	ATGGCTATGTCTAATAATTTTAAAGATGACTTTGAAAAAAATCGTCAATCGATAGACACAAATTCACATCAAGACCATACGGAAGAAGTTGAAAAAGACCAATCAGAATTAGAACATCAGGATACAATAGAGAATACGGAGCAACAGTTTCCGCCAAGAAATGCCCAAAGAAGAAAAAGACGCCGTGATTTAGCAACGAATCATAATAAACAAGTTCACAATGAATCACAAACATCTGAAGACAATGTTCAAAATGAGGCTGGCACAATAGATGATCATCAAGTCGAATCATCACACAGTACTGAAAGTCAAGAACCTAGCCATCAAGACAGTACACCTCAACATGAAGAGGAATATTATAATAAGAATGCTTTTGCAATGGATAAATCACATCCAGAA…	1458
ebpS	14	NC017337	ATGGCTATGTCTAATAATTTTAAAGATGACTTTGAAAAAAATCGTCAATCGATAGACACAAATTCACATCAAGACCATACGGAAGATGTCGAAAAAGACCAATCAGAATTAGAACATCAAGATACAACAGAGAATACGGAGCAACAGTTCCCACCAAGAAATGCCCAAAGAAGAAAAAGACGCCGTGATTTAGCAACAAATCATAACAAACAACATCACGATGAATCACAAGCATCTGACGACAATGCTCACAATGAGGCTGGCACATTAGATGATCGTCAAGTCGAATCATCAGCGCATAGTTCTGTAAATCAAGAACCTAGCCATCAAGACAGTACACCTCAACATGAAGAGGAATATTATAATAAGAATGCTTTTGCAATGGATAAATCACATCCA…	1470
ebpS	17	NC017349	ATGGCTATGTCTAATAATTTTAAAGATGACTTTGAAAAAAATCGTCAATCGATAGACACAAATTCACATCAAGACCATACGGAAGATGTCGAAAAAGACCAATCAGAATTAGAACATCAAGATACAACAGAGAATACGGAGCAACAGTTCCCACCAAGAAATGCCCAAAGAAGAAAAAGACGCCGTGATTTAGCAACAAATCATAACAAACAACATCACGATGAATCACAAGCATCTGACGACAATGCTCACAATGAGGCTGTCACATTAGATGATCGTCAAGTCGAATCATCAGCGCATAGTTCTGTAAATCAAGAACCTAGCCATCAAGACAGTACACCTCAACATGAAGAGGAATATTATAATAAGAATGCTTTTGCAATGGATAAATCACATCCA…	1470
ebpS	32	ERR108050	ATGGCTATGTCTAATAATTTTAAAGATGACTTTGAAAAAAATCGTCAATCGATAGACACAAATTCACATCAAGACCATACGGAAGATGTCGAAAAAGACCAATCAGAATTAGAACATCAAGATACAACAGAGAATACGGAGCAACAGTTCCCACCAAGAAATGCCCAAAGAAGAAAAAGACGCCGTGATTTAGCAACAAATCATAACAAACAACATCACGATGAATCACAAGCATCTGACGACAATGCTCACAATGAGGCTGGCACATTAGATGATCGTCAAGTCGAATCATCAGCGCATAGTTCTGTAAATCAAGAACCTAGCCATCAAGACAGTACATCTCAACATGAAGAGGAATATTATAATAAGAATGCTTTTGCAATGGATAAATCACATCCA…	1470
ebpS	22	NC021554	ATGGCTATGTCTAATAATTTTAAAGATGACTTTGAAAAAAATCGTCAATCGATAGACACAAATTCACATCAAGACCATACGGAAGATGTCGAAAAAGACCAATCAGAATTAGAACATCAAGATACAACAGAGAATACGGAGCAACAGTTCCCACCAAGAAATGCCCAAAGGAGAAAAAGACGCCGTGATTTAGCAACAAATCATAACAAACAACATCACGATGAATCACAAGCATCTGACGACAATGCTCACAATGAGGCTGGCACATTAGATGATCGTCAAGTCGAATCATCAGCGCATAGTTCTGTAAATCAAGAACCTAGCCATCAAGACAGTACATCTCAACATGAAGAGGAATATTATAATAAGAATGCTTTTGCAATGGATAAATCACATCCA…	1470
ebpS	29	ERR211639	ATGGCTATGTCTAATAATTTTAAAGATGACTTTGAAAAAAATCGTCAATCGATAGACACAAATTCACATCAAGACCATACGGAAGATGTCGAAAAAGACCAATCAGAATTAGAATATCAAGATACAACAGAGAATACGGAGCAACAGTTTCCGCCAAGAAATGCCCAAAGAAGAAAAAGACGCCGTGATTTAGCAACGAATCATAATAAACAAGTTCGCAATGAATCACAAACATCAGAAGACAATGTTCAAAATGAGGCTGGCACAATAGATGATCGTCAAGTCGAATCATCACACAGTACTGAAAGTCAAGAACCTAGCCATCAAGACAGTACACCTCAACATGAAGAGGAATATTATAATAAGAATGCTTTTGCAATGGATAAATCACATCCAGAA…	1458
ebpS	2	AEUQ01000015.1	ATGGCTATGTCTAATAATTTTAAAGATGACTTTGAAAAAAATCGTCAATCGATAGACACAAATTCACATCAAGACCATACGGAAGATGTCGAAAAAGACCAATCAGAATTAGAATATCAAGATACAACAGAGAATACGGAGCAACGGTTTCCGCCAAGAAATGCCCAAAGAAGAAAAAGACGCCGTGATTTAGCAACGAATCATAATAAACAAGTTCGCAATGAATCACAAACATCAGAAGACAATGTTCAAAATGAGGCTGGCACAATAGATGATCGTCAAGTCGAATCATCACACAGTACTGAAAGTCAAGAACCTAGCCATCAAGACAGTACACCTCAACATGAAGAGGAATATTATAATAAGAATGCTTTTGCAATGGATAAATCACATCCAGAA…	1458
ebpS	8	BX571856.1	ATGGCTATGTCTAATAATTTTAAAGATGACTTTGAAAAAAATCGTCAATCGATAGACACAAATTCACATCAAGACCATACGGAAGATGTTGAAAAAGACCAATCAGAATTAGAACATCAGGATACAATAGAGAATACGGAGCAACAGTTTCCGCCAAGAAATGCCCAAAGAAGAAAAAGACGCCGTGATTTAGCAACGAATCATAATAAACAAGTTCACAATGAATCACAAACATCTGAAGACAATGTTCAAAATGAGGCTGGCACAATAGATGATCGTCAAGTCGAATCATCACACAGTACTGAAAGTCAAGAACCTAGCCATCAAGACAGTACACCTCAACATGAAGAGGGATATTATAATAAGAATGCTTTTGCAATGGATAAATCACATCCAGAA…	1467
ebpS	16	NC017342	ATGGCTATGTCTAATAATTTTAAAGATGACTTTGAAAAAAATCGTCAATCGATAGACACAAATTCACATCAAGACCATACGGAAGATGTTGAAAAAGACCAATCAGAATTAGAACATCAGGATACAATAGAGAATACGGAGCAACAGTTTCCGCCAAGAAATGCCCAAAGAAGAAAAAGACGCCGTGATTTAGCAACGAATCATAATAAACAAGTTCACAATGAATCACAAACATCTGAAGACAATGTTCAAAATGAGGCTGGCACAATAGATGATCGTCAAGTCGAATCATCACACAGTACTGAAAGTCAAGAACCTAGCCATCAAGACAGTACACCTCAACATGAAGAGGGATATTATAATAAGAATGCTTTTGCAATGGATAAATCACATCCAGAA…	1467
ebpS	31	SRR016396	ATGGCTATGTCTAATAATTTTAAAGATGACTTTGAAAAAAATCGTCAATCGATAGACACAAATTCACATCAAGACCATACGGAAGATGTTGAAAAAGACCAATCAGAATTAGAACATCAGGATACAATAGAGAATACGGAGCAACAGTTTCCGCCAAGAAATGCCCAAAGAAGAAAAAGACGCCGTGATTTAGCAACGAATCATAATAAACAAGTTCACAATGAATCACAAACATCTGAAGACAATGTTCAAAATGAGGCTGGCACAATAGATGATCGTCAAGTCGAATCATCACACAGTACTGAAAGTCAAGAACCTAGCCATCAAGACAGTACACCTCAACATGAAGAGGGATATTATAATAAGAATGCTTTTGCAATGGATAAATCACATCCAGAA…	1467
ebpS	12	NC016928	ATGTCTAATAATTTTAAAGATGACTTTGAAAAAAATCGTCAATCGATAGACACAAATTCACATCAAGACCATACGGAAGATGTCGAAAAAGACCAATCAGAATTAGAACATCAAGATACAACAGAGAATACGGAGCAACAGTTCCCACCAAGAAATGCCCAAAGAAGAAAAAGACGCCGTGATTTAGCAACAAATCATAACAAACAACATCACGATGAATCACAAGCATCTGACGACAATGTTCAAAATGAGGCTGGCACAATAGATGATCGTCAAGTCGAATCATCACACAGTACTGAAAGTCAAGAACCTAGCCATCAAGACAGTACACCTCAACATGAAGAGGGATATTATAATAAGAATGCTTTTGCAATGGACAAATCACATCCAGAACCAATC…	1461
ebpS	4	JF706229.1	ATGTCTAATAATTTTAAAGATGACTTTGAAAAAAATCGTCAATCGATAGACACAAATTCACATCAAGACCATACGGAAGATGTCGAAAAAGACCAATCAGAATTAGAACATCAAGATACAACAGAGAATACGGAGCAACAGTTCCCACCAAGAAATGCCCAAAGAAGAAAAAGACGCCGTGATTTAGCAACAAATCATAACAAACAACATCACGATGAATCACAAGCATCTGACGATAATGCTCACAATGAGGCTGGCACATTAGATGATCGTCAAGTCGAATCATCAGCGCATAGTTCTGTAAATCAAGAACCTAGCCATCAAGACAGTACACCTCAACATGAAGAGGAATATTATAATAAGAATGCTTTTGCAATGGATAAATCACATCCAGAACCA…	1284
ebpS	19	NC017673	ATGTCTAATAATTTTAAAGATGACTTTGAAAAAAATCGTCAATCGATAGACACAAATTCACATCAAGACCATACGGAAGATGTTGAAAAAGACCAATCAGAATTAGAACATCAGGATACAATAGAGAATACGGAGCAACAGTTTCCGCCAAGAAATGCCCAAAGAAGAAAAAGACGCCGTGATTTAGCAACAAATCATAACAAACAACATCACGATGAATCACAAGCATCTGACGACAATGCTCACAATGAGGCTGGCACATTAGATGATCGTCAAGTCGAATCATCAGCGCATAGTTCTGTAAATCAAGAACCTAGCCATCAAGACAGTACACCTCAACATGAAGAGGAATATTATAATAAGAATGCTTTTGCAATGGATAAATCACATCCAGAACCA…	1455
ebpS	21	NC018608	ATGTCTAATAATTTTAAAGATGACTTTGAAAAAAATCGTCAATCGATAGACACAAATTCACATCAAGACCATACGGAAGATGTTGAAAAAGACCAATCAGAATTAGAACATCAGGATACAATAGAGAATACGGAGCAACAGTTTCCGCCAAGAAATGCCCAAAGAAGAAAAAGACGCCGTGATTTAGCAACAAATCATAACAAACAACATCACGATGAATCACAAGCATCTGACGACAATGCTCACAATGAGGCTGGCACATTAGATGATCGTCAAGTCGAATCATCAGCGCATAGTTCTGTAAATCAAGAACCTAGCCATCAAGACAGTACACCTCAACATGAAGAGGAATATTATAATAAGAATGCTTTTGCAATGGATAAATCACATCCAGAACCA…	1458
ebpS	1	CP000046.1	ATGTCTAATAATTTTAAAGATGACTTTGAAAAAAATCGTCAATCGATAGACACAAATTCACATCAAGACCATACGGAAGATGTTGAAAAAGACCAATCAGAATTAGAACATCAGGATACAATAGAGAATACGGAGCAACAGTTTCCGCCAAGAAATGCCCAAAGAAGAAAAAGACGCCGTGATTTAGCAACGAATCATAATAAACAAGTTCACAATGAATCACAAACATCTGAAGACAATGTTCAAAATGAGGCTGGCACAATAGATGATCGTCAAGTCGAATCATCACACAGTACTGAAAGTCAAGAACCTAGCCATCAAGACAGTACACCTCAACATGAAGAGGAATATTATAATAAGAATGCTTTTGCAATGGATAAATCACATCCAGAACCAATC…	1461
ebpS	3	JFOS01000013.1	ATGTCTAATAATTTTAAAGATGACTTTGAAAAAAATCGTCAATCGATAGACACAAATTCACATCAAGACCATACGGAAGATGTTGAAAAAGACCAATCAGAATTAGAACATCAGGATACAATAGAGAATACGGAGCAACAGTTTCCGCCAAGAAATGCCCAAAGAAGAAAAAGACGCCGTGATTTAGCAACGAATCATAATAAACAAGTTCACAATGAATCACAAACATCTGAAGACAATGTTCAAAATGAGGCTGGCACAATAGATGATCGTCAAGTCGAATCATCACACAGTACTGAAAGTCAAGAACCTAGCCATCAAGACAGTACACCTCAACATGAAGAGGAATATTATAATAAGAATGCTTTTGCAATGGATAAATCACATCCAGAACCAATC…	1281
ebpS	5	JBHL01000006.1	ATGTCTAATAATTTTAAAGATGACTTTGAAAAAAATCGTCAATCGATAGACACAAATTCACATCAAGACCATACGGAAGATGTTGAAAAAGACCAATCAGAATTAGAACATCAGGATACAATAGAGAATACGGAGCAACAGTTTCCGCCAAGAAATGCCCAAAGAAGAAAAAGACGCCGTGATTTAGCAACGAATCATAATAAACAAGTTCACAATGAATCACAAACATCTGAAGACAATGTTCAAAATGAGGCTGGCACAATAGATGATCGTCAAGTCGAATCATCACACAGTACTGAAAGTCAAGAACCTAGCCATCAAGACAGTACACCTCAACATGAAGAGGAATATTATAATAAGAATGCTTTTGCAATGGATAAATCACATCCAGAACCAATC…	1281
ebpS	7	BA000018.3	ATGTCTAATAATTTTAAAGATGACTTTGAAAAAAATCGTCAATCGATAGACACAAATTCACATCAAGACCATACGGAAGATGTTGAAAAAGACCAATCAGAATTAGAACATCAGGATACAATAGAGAATACGGAGCAACAGTTTCCGCCAAGAAATGCCCAAAGAAGAAAAAGACGCCGTGATTTAGCAACGAATCATAATAAACAAGTTCACAATGAATCACAAACATCTGAAGACAATGTTCAAAATGAGGCTGGCACAATAGATGATCGTCAAGTCGAATCATCACACAGTACTGAAAGTCAAGAACCTAGCCATCAAGACAGTACACCTCAACATGAAGAGGAATATTATAATAAGAATGCTTTTGCAATGGATAAATCACATCCAGAACCAATC…	1461
ebpS	9	BX571857.1	ATGTCTAATAATTTTAAAGATGACTTTGAAAAAAATCGTCAATCGATAGACACAAATTCACATCAAGACCATACGGAAGATGTTGAAAAAGACCAATCAGAATTAGAACATCAGGATACAATAGAGAATACGGAGCAACAGTTTCCGCCAAGAAATGCCCAAAGAAGAAAAAGACGCCGTGATTTAGCAACGAATCATAATAAACAAGTTCACAATGAATCACAAACATCTGAAGACAATGTTCAAAATGAGGCTGGCACAATAGATGATCGTCAAGTCGAATCATCACACAGTACTGAAAGTCAAGAACCTAGCCATCAAGACAGTACACCTCAACATGAAGAGGAATATTATAATAAGAATGCTTTTGCAATGGATAAATCACATCCAGAACCAATC…	1461
ebpS	11	NC009632	ATGTCTAATAATTTTAAAGATGACTTTGAAAAAAATCGTCAATCGATAGACACAAATTCACATCAAGACCATACGGAAGATGTTGAAAAAGACCAATCAGAATTAGAACATCAGGATACAATAGAGAATACGGAGCAACAGTTTCCGCCAAGAAATGCCCAAAGAAGAAAAAGACGCCGTGATTTAGCAACGAATCATAATAAACAAGTTCACAATGAATCACAAACATCTGAAGACAATGTTCAAAATGAGGCTGGCACAATAGATGATCGTCAAGTCGAATCATCACACAGTACTGAAAGTCAAGAACCTAGCCATCAAGACAGTACACCTCAACATGAAGAGGAATATTATAATAAGAATGCTTTTGCAATGGATAAATCACATCCAGAACCAATC…	1461
ebpS	13	NC017331	ATGTCTAATAATTTTAAAGATGACTTTGAAAAAAATCGTCAATCGATAGACACAAATTCACATCAAGACCATACGGAAGATGTTGAAAAAGACCAATCAGAATTAGAACATCAGGATACAATAGAGAATACGGAGCAACAGTTTCCGCCAAGAAATGCCCAAAGAAGAAAAAGACGCCGTGATTTAGCAACGAATCATAATAAACAAGTTCACAATGAATCACAAACATCTGAAGACAATGTTCAAAATGAGGCTGGCACAATAGATGATCGTCAAGTCGAATCATCACACAGTACTGAAAGTCAAGAACCTAGCCATCAAGACAGTACACCTCAACATGAAGAGGAATATTATAATAAGAATGCTTTTGCAATGGATAAATCACATCCAGAACCAATC…	1461
ebpS	15	NC017341	ATGTCTAATAATTTTAAAGATGACTTTGAAAAAAATCGTCAATCGATAGACACAAATTCACATCAAGACCATACGGAAGATGTTGAAAAAGACCAATCAGAATTAGAACATCAGGATACAATAGAGAATACGGAGCAACAGTTTCCGCCAAGAAATGCCCAAAGAAGAAAAAGACGCCGTGATTTAGCAACGAATCATAATAAACAAGTTCACAATGAATCACAAACATCTGAAGACAATGTTCAAAATGAGGCTGGCACAATAGATGATCGTCAAGTCGAATCATCACACAGTACTGAAAGTCAAGAACCTAGCCATCAAGACAGTACACCTCAACATGAAGAGGAATATTATAATAAGAATGCTTTTGCAATGGATAAATCACATCCAGAACCAATC…	1461
ebpS	18	NC017351	ATGTCTAATAATTTTAAAGATGACTTTGAAAAAAATCGTCAATCGATAGACACAAATTCACATCAAGACCATACGGAAGATGTTGAAAAAGACCAATCAGAATTAGAACATCAGGATACAATAGAGAATACGGAGCAACAGTTTCCGCCAAGAAATGCCCAAAGAAGAAAAAGACGCCGTGATTTAGCAACGAATCATAATAAACAAGTTCACAATGAATCACAAACATCTGAAGACAATGTTCAAAATGAGGCTGGCACAATAGATGATCGTCAAGTCGAATCATCACACAGTACTGAAAGTCAAGAACCTAGCCATCAAGACAGTACACCTCAACATGAAGAGGAATATTATAATAAGAATGCTTTTGCAATGGATAAATCACATCCAGAACCAATC…	1461
ebpS	20	NC017763	ATGTCTAATAATTTTAAAGATGACTTTGAAAAAAATCGTCAATCGATAGACACAAATTCACATCAAGACCATACGGAAGATGTTGAAAAAGACCAATCAGAATTAGAACATCAGGATACAATAGAGAATACGGAGCAACAGTTTCCGCCAAGAAATGCCCAAAGAAGAAAAAGACGCCGTGATTTAGCAACGAATCATAATAAACAAGTTCACAATGAATCACAAACATCTGAAGACAATGTTCAAAATGAGGCTGGCACAATAGATGATCGTCAAGTTGAATCATCACACAGTACTGAAAGTCAAGAACCTAGCCATCAAGACAGTACACCTCAACATGAAGAGGAATATTATAATAAGAATGCTTTTGCAATGGATAAATCACATCCAGAACCAATC…	1452
ebpS	23	NC022226	ATGTCTAATAATTTTAAAGATGACTTTGAAAAAAATCGTCAATCGATAGACACAAATTCACATCAAGACCATACGGAAGATGTTGAAAAAGACCAATCAGAATTAGAACATCAGGATACAATAGAGAATACGGAGCAACAGTTTCCGCCAAGAAATGCCCAAAGAAGAAAAAGACGCCGTGATTTAGCAACGAATCATAATAAACAAGTTCACAATGAATCACAAACATCTGAAGACAATGTTCAAAATGAGGCTGGCACAATAGATGATCGTCAAGTCGAATCATCACACAGTACTGAAAGTCAAGAACCTAGCCATCAAGACAGTACACCTCAACATGAAGAGGAATATTATAATAAGAATGCTTTTGCAATGGATAAATCACATCCAGAACCAATC…	1461
ebpS	24	NC017338	ATGTCTAATAATTTTAAAGATGACTTTGAAAAAAATCGTCAATCGATAGACACAAATTCACATCAAGACCATACGGAAGATGTTGAAAAAGACCAATCAGAATTAGAACATCAGGATACAATAGAGAATACGGAGCAACAGTTTCCGCCAAGAAATGCCCAAAGAAGAAAAAGACGCCGTGATTTAGCAACGAATCATAATAAACAAGTTCACAATGAATCACAAACATCTGAAGACAATGTTCAAAATGAGGCTGGCACAATAGATGATCGTCAAGTCGAATCATCACACAGTACTGAAAGTCAAGAACCTAGCCATCAAGACAGTACACCTCAACATGAAGAGGAATATTATAATAAGAATGCTTTTGCAATGGATAAATCACATCCAGAACCAATC…	1461
ebpS	27	ERR212215	ATGTCTAATAATTTTAAAGATGACTTTGAAAAAAATCGTCAATCGATAGACACAAATTCACATCAAGACCATACGGAAGATGTTGAAAAAGACCAATCAGAATTAGAACATCAGGATACAATAGAGAATACGGAGCAACAGTTTCCGCCAAGAAATGCCCAAAGAAGAAAAAGACGCCGTGATTTAGCAACGAATCATAATAAACAAGTTCACAATGAATCACAAACATCTGAAGACAATGTTCAAAATGAGGCTGGCACAATAGATGATCGTCAAGTCGAATCATCACACAGTACTGAAAGTCAAGAACCTAGCCATCAAGACAGTACACCTCAACATGAAGAGGAATATTATAATAAGAATGCTTTTGCAATGGATAAATCACATCCAGAACCAATC…	1461
ebpS	28	ERR234846	ATGTCTAATAATTTTAAAGATGACTTTGAAAAAAATCGTCAATCGATAGACACAAATTCACATCAAGACCATACGGAAGATGTTGAAAAAGACCAATCAGAATTAGAACATCAGGATACAATAGAGAATACGGAGCAACAGTTTCCGCCAAGAAATGCCCAAAGAAGAAAAAGACGCCGTGATTTAGCAACGAATCATAATAAACAAGTTCACAATGAATCACAAACATCTGAAGACAATGTTCAAAATGAGGCTGGCACAATAGATGATCGTCAAGTTGAATCATCACACAGTACTGAAAGTCAAGAACCTAGCCATCAAGACAGTACACCTCAACATGAAGAGGAATATTATAATAAGAATGCTTTTGCAATGGATAAATCACATCCAGAACCAATC…	1461
ebpS	30	ERR172063	ATGTCTAATAATTTTAAAGATGACTTTGAAAAAAATCGTCAATCGATAGACACAAATTCACATCAAGACCATACGGAAGATGTTGAAAAAGACCAATCAGAATTAGAACATCAGGATACAATAGAGAATACGGAGCAACAGTTTCCGCCAAGAAATGCCCAAAGAAGAAAAAGACGCCGTGATTTAGCAACGAATCATAATAAACAAGTTCACAATGAATCACAAACATCTGAAGACAATGTTCAAAATGAGGCTGGCACAATAGATGATCGTCAAGTCGAATCATCACACAGTACTGAAAGTCAAGAACCTAGCCATCAAGACAGTACACCTCAACATGAAGAGGAATATTATAATAAGAATGCTTTTGCAATGGATAAATCACATCCAGAACCAATC…	1461
ebpS	33	ERR109588	ATGTCTAATAATTTTAAAGATGACTTTGAAAAAAATCGTCAATCGATAGACACAAATTCACATCAAGACCATACGGAAGATGTTGAAAAAGACCAATCAGAATTAGAACATCAGGATACAATAGAGAATACGGAGCAACAGTTTCCGCCAAGAAATGCCCAAAGAAGAAAAAGACGCCGTGATTTAGCAACGAATCATAATAAACAAGTTCACAATGAATCACAAACATCTGAAGACAATGTTCAAAATGAGGCTGGCACAATAGATGATCGTCAAGTTGAATCATCACACAGTACTGAAAGTCAAGAACCTAGCCATCAAGACAGTACACCTCAACATGAAGAGGAATATTATAATAAGAATGCTTTTGCAATGGATAAATCACATCCAGAACCAATC…	1461
ebpS	34	ERR127412	ATGTCTAATAATTTTAAAGATGACTTTGAAAAAAATCGTCAATCGATAGACACAAATTCACATCAAGACCATACGGAAGATGTTGAAAAAGACCAATCAGAATTAGAACATCAGGATACAATAGAGAATACGGAGCAACAGTTTCCGCCAAGAAATGCCCAAAGAAGAAAAAGACGCCGTGATTTAGCAACGAATCATAATAAACAAGTTCACAATGAATCACAAACATCTGAAGACAATGTTCAAAATGAGGCTGGCACAATAGATGATCGTCAAGTTGAATCATCACACAGTACTGAAAGTCAAGAACCTAGCCATCAAGACAGTACACCTCAACATGAAGAGGAATATTATAATAAGAATGCTTTTGCAATGGATAAATCACATCCAGAACCAATC…	1461
ebpS	35	ERR033380	ATGTCTAATAATTTTAAAGATGACTTTGAAAAAAATCGTCAATCGATAGACACAAATTCACATCAAGACCATACGGAAGATGTTGAAAAAGACCAATCAGAATTAGAACATCAGGATACAATAGAGAATACGGAGCAACAGTTTCCGCCAAGAAATGCCCAAAGAAGAAAAAGACGCCGTGATTTAGCAACGAATCATAATAAACAAGTTCACAATGAATCACAAACATCTGAAGACAATGTTCAAAATGAGGCTGGCACAATAGATGATCGTCAAGTCGAATCATCACACAGTACTGAAAGTCAAGAACCTAGCCATCAAGACAGTACACCTCAACATGAAGAGGAATATTATAATAAGAATGCTTTTGCAATGGATAAATCACATCCAGAACCAATC…	1461
ebpS	25	CP010941.1	ATGTCTAATAATTTTAAAGATGACTTTGAAAAAAATCGTCAATCGATAGACACAAATTCACATCAAGACCATACGGAAGATGTTGAAAAAGACCAATTAGAATTAGAACATCAAGATACAACAGAGAATACGGAGCAACAGTTTCCACCAAGAAATGCCCAAAGAAGAAAAAGACGCCGTGATTTAGCAACGAATCATAATAAACAAGTTCACAATGAATCACAAATATCTGAAGACAATGTTCAAAATGAGGCTGGCACAATAGATGATCGTCAAGTCGAATCATCACACAGTACTGAAAGTCAAGAACCTAGCCATCAAGACAGTACACCTCAACATGAAGAGGAATATTATAATAAGAATGCTTTTGCAATGGATAAATCACATCCAGAACCAATC…	1461
ebpS	26	ERR127444	ATGTCTAATAATTTTAAAGATGACTTTGAAAAAAATCGTCAATCGATAGACACAAATTCACATCAAGACCATACGGTTGAAAAAGACCAATCAGAATTAGAACATCAGGATACAATAGAGAATACGGAGCAACAGTTTCCGCCAAGAAATGCCCAAAGAAGAAAAAGACGCCGTGATTTAGCAACGAATCATAATAAACAAGTTCACAATGAATCACAAACATCTGAAGACAATGTTCAAAATGAGGCTGGCACAATAGATGATCGTCAAGTCGAATCATCACACAGTACTGAAAGTCAAGAACCTAGCCATCAAGACAGTACACCTCAACATGAAGAGGAATATTATAATAAGAATGCTTTTGCAATGGATAAATCACATCCAGAACCAATCGAAGAC…	1455
ebpS	6	CCEE01000002.1	ATGTCTAATAATTTTAAAGATGACTTTGAAAAAAATCGTCAATCGATAGACACAAATTCACATCAAGATCATATAGAAGATGTTGAAAAAGACCAAGCAGAAGTAGAACATCAAGATACAACAGAGAAAACGGAGCAACAGTTTCCGCCAAGAAATGCCCAAAGAAGAAAAAGACGTCGTGATTTAGCAACGAATCATAATAAACAAGAACACCAAGAATCACAAGTGTCTGAAGATAAAGTTCAAAATGAAGCTGGAACGTTAGATGATCGCCAAGATGAATCATCATTACATAGTTCTTTGAATCAAGAAGCTAGCCATCATGAAAGTAAGCCTCATAATGATGAATCAAATTACACAAAAAATGCATTTGCAATGGATAAATCACATCCAGAACCA…	1434
edinA	1	M63917.1	ACAGAATAAATATTTTCTTTTAATAATAAAATATCATATAATGAAATTATATATAAATAACAATCAAGAGGAGATTTTTATGAAAAACAAATTACTTTTTAAAATTTTTTTGAGTTTATCTTTAGCATTAAGCGTTTATTCAATTAATGATAAAATCATAGAAGTATCTAATACTTCTTTAGCAGCTGATGTTAAAAATTTCACTGATTTAGATGAGGCAACTAAATGGGGGAATAAACTTATAAAACAAGCTAAGTATAGTTCGGATGATAAAATAGCTCTATACGAATATACAAAAGATAGTTCTAAGATAAATGGTCCATTAAGACTCGCAGGTGGAGATATTAATAAGCTAGATTCAACAACTCAAGACAAAGTAAGAAGATTAGATTCATCTAT…	1154
edinA	2	GQ900399.1	ACAGAATAAATATTTTCTTTTAATAATAAAATATCATATAATGAAATTATATATAAATAACAATCAAGAGGAGATTTTTATGAAAAACAAATTACTTTTTAAAATTTTTTTGAGTTTATCTTTAGCATTAAGCGTTTATTCAATTAATGATAAAATCATAGAAGTATCTAATACTTCTTTAGCAGCTGATGTTAAAAATTTCACTGATTTAGATGAGGCAACTAAATGGGGGAATAAACTTATAAAACAAGCTAAGTATAGTTCGGATGATAAAATAGCTCTATACGAATATACAAAAGATAGTTCTAAGATAAATGGTCCATTAAGACTCGCAGGTGGAGATATTAATAAGCTAGATTCAACAACTCAAGACAAAGTAAGAAGATTAGATTCATCTAT…	1156
edinB	1	KC609427.1	ATGAAAGATACAATTGTAAAATTTCTATCAGCATTCCTTGTGATTTCAAGTATTAGTTTGATAGATACATCTTTTAGCTCTAAATATAATAAAATCTCAATAGCTGCCGAGACTAAAAATTTTACAGACTTAGTTGAAGCTACTAAATGGGGAAACTCATTAATAAAGTCAGCCAAGTATTCTTCTAAAGATAAGATGGCTATTTATAATTATACAAAAAATAGTTCACCCATAAATACTCCTCTAAGATCAGCAAATGGTGACGTGAACAAATTATCCGAAAACATTCAAGAGCAGGTTAGACAATTAGACTCAACGATATCTAAATCTGTAACACCAGATTCAGTCTATGTATATAGATTATTAAATTTAGACTACTTATCAAGTATAACTGGCTTT…	744
edinB	2	AJ277173.1	GCCGAGACTAAAAATTTTACAGACTTAGTTGAAGCTACTAAATGGGGAAACTCATTAATAAAGTCAGCCAAGTATTCTTCTAAAGATAAGATGGCTATTTATAATTATACAAAAAATAGTTCACCCATAAATACTCCTCTAAGATCAGCAAATGGTGACGTGAACAAATTATCCGAAAACATTCAAGAGCAGGTTAGACAATTAGACTCAACGATATCTAAATCTGTAACACCAGATTCAGTCTATGTATACAGATTATTAAATTTAGACTACTTATCAAGTATAACTGGCTTTACGCGAGAAGATTTACATATGTTACAACAAACTAACAATGGTCAATATAATGAAGCGCTTGTGTCAAAACTAAATAATCTTATGAATAGTAGAATTTACAGAGAA…	647
edinC	1	AP003088.1	TTACTTTTTGAAAACGATACCTTCGATTAAAATTCTTTTATGATCATCTGAAAGTTTGACTGTATTTATAGTGTAGTCTGTTCCTCTAGGCAACAATATTTCTTGTTGTCCGGGATATGCAGTAAGATTTTTAGAATCGATATAGGCAGCTTTAGTACCTTTTGGTAATTGTAATTTCAATTCAATAGGTCTTCCAGCTAATGCAGCTCCTTTAACTAATTGAGTGCTAGAATAACCGTACTCAGTATAAATTTTACTATTCATAATATTATTAAGTTTTTTAACTAATTCTTCATTATACTTACCATTTTCTGTTTTGTATAATAATTCCAAATCTTCAGAAGAAAAACCTTTAACACTGGATAAATAGTCCAGATTTAGCAATCTATAAACATATAC…	744
eno	13	CP010941.1	ATGCCAATTATTACAGATGTTTACGCTCGCGAAGTCTTAGACTCTCGTGGTAACCCAACTGTTGAAGTAGAAGTATTAACTGAAAGTGGCGCATTTGGCCGTGCATTAGTACCATCAGGTGCTTCAACTGGTGAACACGAAGCTGTTGAATTACGTGATGGAGACAAATCACGTTATTTAGGTAAAGGTGTTACTAAAGCAGTTGAAAACGTTAATGAAATCATCGCACCAGAAATTATTGAAGGTGAATTTTCAGTATTAGATCAAGTATCTATTGATAAAATGATGATCGCATTAGACGGTACTCCAAACAAAGGTAAATTAGGTGCAAATGCTATTTTAGGTGTATCTATCGCAGTAGCACGTGCAGCAGCTGACTTATTAGGTCAACCACTTTAC…	1305
eno	11	NC017338	ATGCCAATTATTACAGATGTTTACGCTCGCGAAGTCTTAGACTCTCGTGGTAACCCAACTGTTGAAGTAGAAGTATTAACTGAAAGTGGCGCATTTGGTCGTGCATTAGTACCATCAGGTGCTTCAACTGGTGAACACGAAGCTGTTGAATTACGTGATGGAGACAAATCACGTTATTTAGGTAAAGGTGTTACTAAAGCAGTGGAAAACGTTAATGAAATCATCGCACCAGAAATTATTGAAGGTGAATTTTCAGTATTAGATCAAGTATCTATTGATAAAATGATGATCGCATTAGACGGTACTCCAAACAAAGGTAAATTAGGTGCAAATGCTATTTTAGGTGTATCTATCGCAGTAGCACGTGCAGCAGCTGACTTATTAGGTCAACCACTTTAC…	1305
eno	1	CP000046.1	ATGCCAATTATTACAGATGTTTACGCTCGCGAAGTCTTAGACTCTCGTGGTAACCCAACTGTTGAAGTAGAAGTATTAACTGAAAGTGGCGCATTTGGTCGTGCATTAGTACCATCAGGTGCTTCAACTGGTGAACACGAAGCTGTTGAATTACGTGATGGAGACAAATCACGTTATTTAGGTAAAGGTGTTACTAAAGCAGTTGAAAACGTTAATGAAATCATCGCACCAGAAATTATTGAAGGTGAATTTTCAGTATTAGATCAAGTATCTATTGATAAAATGATGATCGCATTAGACGGTACTCCAAACAAAGGTAAATTAGGTGCAAATGCTATTTTAGGTGTATCTATCGCAGTAGCACGTGCAGCAGCTGACTTATTAGGTCAACCACTTTAC…	1305
eno	3	AJ938182.1	ATGCCAATTATTACAGATGTTTACGCTCGCGAAGTCTTAGACTCTCGTGGTAACCCAACTGTTGAAGTAGAAGTATTAACTGAAAGTGGCGCATTTGGTCGTGCATTAGTACCATCAGGTGCTTCAACTGGTGAACACGAAGCTGTTGAATTACGTGATGGAGACAAATCACGTTATTTAGGTAAAGGTGTTACTAAAGCAGTTGAAAACGTTAATGAAATCATCGCACCAGAAATTATTGAAGGTGAATTTTCAGTATTAGATCAAGTATCTATTGATAAAATGATGATCGCATTAGACGGTACTCCAAACAAAGGTAAATTAGGTGCAAATGCTATTTTAGGTGTATCTATCGCAGTAGCACGTGCAGCAGCTGACTTATTAGGTCAACCACTTTAC…	1305
eno	4	NC016928	ATGCCAATTATTACAGATGTTTACGCTCGCGAAGTCTTAGACTCTCGTGGTAACCCAACTGTTGAAGTAGAAGTATTAACTGAAAGTGGCGCATTTGGTCGTGCATTAGTACCATCAGGTGCTTCAACTGGTGAACACGAAGCTGTTGAATTACGTGATGGAGACAAATCACGTTATTTAGGTAAAGGTGTTACTAAAGCAGTTGAAAACGTTAATGAAATCATCGCACCAGAAATTATTGAAGGTGAATTTTCAGTATTAGATCAAGTATCTATTGATAAAATGATGATCGCATTAGACGGTACTCCAAACAAAGGTAAATTAGGTGCAAATGCTATTTTAGGTGTATCAATCGCAGTAGCACGTGCAGCAGCTGACTTATTAGGTCAACCACTTTAC…	1305
eno	5	NC017337	ATGCCAATTATTACAGATGTTTACGCTCGCGAAGTCTTAGACTCTCGTGGTAACCCAACTGTTGAAGTAGAAGTATTAACTGAAAGTGGCGCATTTGGTCGTGCATTAGTACCATCAGGTGCTTCAACTGGTGAACACGAAGCTGTTGAATTACGTGATGGAGACAAATCACGTTATTTAGGTAAAGGTGTTACTAAAGCAGTTGAAAACGTTAATGAAATCATCGCACCAGAAATTATTGAAGGTGAATTTTCAGTATTAGATCAAGTATCTATTGATAAAATGATGATCGCATTAGACGGTACTCCAAACAAAGGTAAATTAGGTGCAAATGCTATTTTAGGTGTATCTATCGCAGTAGCACGTGCAGCAGCTGACTTATTAGGTCAACCACTTTAC…	1305
eno	6	NC017673	ATGCCAATTATTACAGATGTTTACGCTCGCGAAGTCTTAGACTCTCGTGGTAACCCAACTGTTGAAGTAGAAGTATTAACTGAAAGTGGCGCATTTGGTCGTGCATTAGTACCATCAGGTGCTTCAACTGGTGAACACGAAGCTGTTGAATTACGTGATGGAGACAAATCACGTTATTTAGGTAAAGGTGTTACTAAAGCAGTTGAAAACGTTAATGAAATCATCGCACCAGAAATTATTGAAGGTGAATTTTCAGTATTAGATCAAGTATCTATTGATAAAATGATGATCGCATTAGACGGTACTCCAAACAAAGGTAAATTAGGTGCAAATGCTATTTTAGGTGTATCTATCGCAGTAGCACGTGCAGCAGCTGACCTATTAGGTCAACCACTTTAC…	1305
eno	7	NC017763	ATGCCAATTATTACAGATGTTTACGCTCGCGAAGTCTTAGACTCTCGTGGTAACCCAACTGTTGAAGTAGAAGTATTAACTGAAAGTGGCGCATTTGGTCGTGCATTAGTACCATCAGGTGCTTCAACTGGTGAACACGAAGCTGTTGAATTACGTGATGGAGACAAATCACGTTATTTAGGTAAAGGTGTTACTAAAGCAGTTGAAAACGTTAATGAAATCATCGCACCAGAAATTATTGAAGGTGAATTTTCAGTATTAGATCAAGTATCTATTGATAAAATGATGATCGCATTAGACGGTACTCCAAACAAAGGTAAATTAGGTGCAAATGCTATTTTAGGTGTATCTATCGCAGTAGCACGTGCAGCAGCTGACTTATTAGGTCAACCACTTTAC…	1305
eno	8	NC020529	ATGCCAATTATTACAGATGTTTACGCTCGCGAAGTCTTAGACTCTCGTGGTAACCCAACTGTTGAAGTAGAAGTATTAACTGAAAGTGGCGCATTTGGTCGTGCATTAGTACCATCAGGTGCTTCAACTGGTGAACACGAAGCTGTTGAATTACGTGATGGAGACAAATCACGTTATTTAGGTAAAGGTGTTACTAAAGCAGTTGAAAACGTTAATGAAATCATCGCACCAGAAATTATTGAAGGTGAATTTTCAGTATTAGATCAAGTATCTATTGATAAAATGATGATCGCATTAGACGGTACTCCAAACAAAGGTAAATTAGGTACAAATGCTATTTTAGGTGTATCTATCGCAGTAGCACGTGCAGCAGCTGACTTATTAGGTCAACCACTTTAC…	1305
eno	10	NC022226	ATGCCAATTATTACAGATGTTTACGCTCGCGAAGTCTTAGACTCTCGTGGTAACCCAACTGTTGAAGTAGAAGTATTAACTGAAAGTGGCGCATTTGGTCGTGCATTAGTACCATCAGGTGCTTCAACTGGTGAACACGAAGCTGTTGAATTACGTGATGGAGACAAATCACGTTATTTAGGTAAAGGTGTTACTAAAGCAGTTGAAAACGTTAATGAAATCATCGCACCAGAAATTATTGAAGGTGAATTTTCAGTATTAGATCAAGTATCTATTGATAAAATGATGATCGCATTAGACGGTACTCCAAACAAAGGTAAATTAGGTGCAAATGCTATTTTAGGTGTATCTATCGCAGTAGCACGTGCAGCAGCTGACTTATTAGGTCAACCACTTTAC…	1305
eno	12	NC017333	ATGCCAATTATTACAGATGTTTACGCTCGCGAAGTCTTAGACTCTCGTGGTAACCCAACTGTTGAAGTAGAAGTATTAACTGAAAGTGGCGCATTTGGTCGTGCATTAGTACCATCAGGTGCTTCAACTGGTGAACACGAAGCTGTTGAATTACGTGATGGAGACAAATCACGTTATTTAGGTAAAGGTGTTACTAAAGCAGTTGAAAACGTTAATGAAATCATCGCACCAGAAATTATTGAAGGTGAATTTTCAGTATTAGATCAAGTATCTATTGATAAAATGATGATCGCATTAGACGGTACTCCAAACAAAGGTAAATTAGGTGCAAATGCTATTTTAGGTGTATCTATCGCAGTAGCACGTGCAGCAGCTGACCTATTAGGTCAACCACTTTAC…	1305
eno	14	ERR114897	ATGCCAATTATTACAGATGTTTACGCTCGCGAAGTCTTAGACTCTCGTGGTAACCCAACTGTTGAAGTAGAAGTATTAACTGAAAGTGGCGCATTTGGTCGTGCATTAGTACCATCAGGTGCTTCAACTGGTGAACACGAAGCTGTTGAATTACGTGATGGAGACAAATCACGTTATTTAGGTAAAGGTGTTACTAAAGCAGTTGAAAACGTTAATGAAATCATCGCACCAGAAATTATTGAAGGTGAATTTTCAGTATTAGATCAAGTATCTATTGATAAAATGATGATCTCATTAGACGGTACTCCAAACAAAGGTAAATTAGGTGCAAATGCTATTTTAGGTGTATCTATCGCAGTAGCACGTGCAGCAGCTGACTTATTAGGTCAACCACTTTAC…	1305
eno	15	ERR211639	ATGCCAATTATTACAGATGTTTACGCTCGCGAAGTCTTAGACTCTCGTGGTAACCCAACTGTTGAAGTAGAAGTATTAACTGAAAGTGGCGCATTTGGTCGTGCATTAGTACCATCAGGTGCTTCAACTGGTGAACACGAAGCTGTTGAATTACGTGATGGAGACAAATCACGTTATTTAGGTAAAGGTGTTACTAAAGCAGTTGAAAACGTTAATGAAATCATCGCACCAGAAATTATTGAAGGTGAATTTTCAGTATTAGATCAAGTATCTATTGATAAAATGATGATCGCATTAGACGGTACTCCAAACAAAGGTAAATTAGGTGCAAATGCTATTTTAGGTGTATCTATCGCAGTAGCACGTGCAGCAGCTGACTTATTAGGTCAACCACTTTAC…	1305
eno	16	ERR172063	ATGCCAATTATTACAGATGTTTACGCTCGCGAAGTCTTAGACTCTCGTGGTAACCCAACTGTTGAAGTAGAAGTATTAACTGAAAGTGGCGCATTTGGTCGTGCATTAGTACCATCAGGTGCTTCAACTGGTGAACACGAAGCTGTTGAATTACGTGATGGAGACAAATCACGTTATTTAGGTAAAGGTGTTACTAAAGCAGTTGAAAACGTTAATGAAATCATCGCACCAGAAATTATTGAAGGTGAATTTTCAGTATTAGATCAAGTATCTATTGATAAAATGATGATCGCATTAGACGGTACTCCAAACAAAGGTAAATTAGGTGCAAATGCTATTTTAGGTGTATCTATCGCAGTAGCACGTGCAGCAGCTGACTTATTAGGTCAACCACTTTAC…	1305
eno	17	ERR033380	ATGCCAATTATTACAGATGTTTACGCTCGCGAAGTCTTAGACTCTCGTGGTAACCCAACTGTTGAAGTAGAAGTATTAACTGAAAGTGGCGCATTTGGTCGTGCATTAGTACCATCAGGTGCTTCAACTGGTGAACACGAAGCTGTTGAATTACGTGATGGAGACAAATCACGTTATTTAGGTAAAGGTGTTACTAAAGCAGTTGAAAACGTTAATGAAATCATCGCACCAGAAATTATTGAAGGTGAATTTTCAGTATTAGATCAAGTATCTATTGATAAAATGATGATCGCATTAGACGGTACTCCAAACAAAGGTAAATTAGGTGCAAATGCTATTTTAGGTGTATCTATCGCAGTAGCACGTGCAGCAGCTGACTTATTAGGTCAACCACTTTAC…	1305
eno	2	BX571856.1	ATGCCAATTATTACAGATGTTTACGCTCGCGAAGTCTTAGACTCTCGTGGTAACCCAACTGTTGAAGTAGAAGTATTAACTGAAAGTGGCGCATTTGGTCGTGCATTAGTACCATCAGGTGCTTCAACTGGTGAACACGAAGCTGTTGAATTACGTGATGGAGATAAATCACGTTATTTAGGTAAAGGTGTTACTAAAGCAGTTGAAAACGTTAATGAAATCATCGCACCAGAAATTATTGAAGGTGAATTTTCAGTATTAGATCAAGTATCTATTGATAAAATGATGATCGCATTAGACGGTACTCCAAACAAAGGTAAATTAGGTGCAAATGCTATTTTAGGTGTATCTATTGCAGTAGCACGTGCAGCAGCTGACTTATTAGGTCAACCACTTTAC…	1305
eno	9	NC021554	ATGCCAATTATTACAGATGTTTACGCTCGCGAAGTCTTAGACTCTCGTGGTAACCCAACTGTTGAAGTAGAAGTATTAACTGAAAGTGGCGCATTTGGTCGTGCATTAGTACCATCAGGTGCTTCAACTGGTGAACACGAAGCTGTTGAATTACGTGATGGAGATAAATCACGTTATTTAGGTAAAGGTGTTACTAAAGCAGTTGAAAACGTTAATGAAATCATCGCACCAGAAATTATTGAAGGTGAATTTTCAGTATTAGATCAAGTATCTATTGATAAAATGATGATCGCATTAGACGGTACTCCAAACAAAGGTAAATTAGGTGCAAATGCTATTTTAGGTGTATCTATTGCAGTAGCACGTGCAGCAGCTGACTTATTAGGTCAACCACTTTAC…	1305
eta	4	KP893289.1	AAGATGATTGGGTAAAATTCGATCAAGTAATTAAAAAAGATGGCTACTGGTGGATTAGATTCAAATATCAACGTGAGGGCTCTAGTACTAACGATTTTTTTTGTGCAGTATGTAGAATCACTGACAAGGAACAAAAGATTAAAAATGAAAAATATTGGGGAACTATTGAGGGGAATTAACAAACGCATTTAATGTTTAGTTAATTAAAAGTTAATAAAAAATAATTTGTTTTGCAATAGAAACGTTATATAATTTTTAATGTATTCGAATACATTAAAAAACACAAATGTTAGGATGATTAATAATGAATAATAGTAAAATTATTTCTAAAGTTTTATTGTCTTTATCTCTATTTACTGTAGGAGCTAGTGCATTTGTTATTCAAGACGAACTGATGCA…	1375
eta	3	L25372.1	AAGATGATTGGGTAAAATTCGATCAAGTAATTAAAAAAGATGGCTACTGGTGGATTAGATTCAAATATCAACGTGAGGGCTCTAGTACTAACGATTTTTTTTGTGCAGTATGTAGAATCACTGACAAGGAACAAAAGATTAAAAATGAAAAATATTGGGGAACTATTGAGTGGAATTAACAAACGTATTTAATGTTTAGTTAATTAAAAGTTAATAAAAAATAATTTGTTTTGAAATAGAAACGTTATATAATTTTTAATGTATTCGAATACATTAAAAAACGCAAATGTTAGGATGATTAATAATGAATAATAGTAAAATTATTTCTAAAGTTTTATTGTCTTTATCTCTATTTACTGTAGGAGCTAGTGCATTTGTTATTCAAGACGAACTGATGCA…	1375
eta	1	AP008953.1	ATGAATAATAGTAAAATTATTTCTAAAGTTTTATTGTCTTTATCTCTATTTACTGTAGGAGCTAGTGCATTTGTTATTCAAGACGAACTGATGCAAAAAAACCATGCAAAAGCAGAAGTTTCAGCAGAAGAAATAAAAAAACATGAAGAGAAATGGAATAAGTACTATGGTGTCAATGCATTTAATTTACCAAAAGAGCTTTTTAGTAAAGTTGATGAAAAAGATAGACAAAAGTATCCATATAATACTATAGGTAATGTTTTTGTAAAAGGACAAACAAGTGCAACTGGTGTGTTAATTGGAAAAAATACAGTTCTAACAAATAGACATATCGCTAAATTTGCTAATGGAGATCCATCTAAAGTATCTTTTAGACCTTCTATAAATACAGATGATAAC…	843
eta	2	KP893290.1	ATGAATAATAGTAAAATTATTTCTAAAGTTTTATTGTCTTTATCTCTATTTACTGTAGGAGCTAGTGCATTTGTTATTCAAGACGAACTGATGCAAAAAAACCATGCAAAAGCAGAAGTTTCAGCAGAAGAAATAAAAAAACATGAAGAGAAATGGAATAAGTACTATGGTGTCAATGCATTTAATTTACCAAAAGAGCTTTTTAGTAAAGTTGATGAAAAAGATAGACAAAAGTATCCATATAATACTATAGGTAATGTTTTTGTAAAAGGACAAACAAGTGCAACTGGTGTGTTAATTGGAAAAAATACAGTTCTAACAAATAGACATATCGCTAAATTTGCTAATGGAGATCCATCTAAAGTATCTTTTAGACCTTCTATAAATACAGATGATAAC…	843
etb	2	AP012467.1	CAGTTTACTTCAACAGTATGAACAACATTCTTACTGAATTATGTTATTGGGATAACGGCTATATACATTCAATTCAATGCTATATAAATAAAATGGATATTGTAGAATGTGTCATGGTTATTACCACTAAAAATAGTGAAACTAAAATTAAAATTCCGATTAATAATATTATTAGTGTTACTTAATAAATTTATACCACCTAATACCCTAATAATCCAAAAACAGAAAATACTATTAGGTATATTATCGATGGAATTATAATAAATAATTATACTGGAGATATTTTTTTGAGACAGTGCATTAAATGAATAATTTTTAATTAACTTTTATTTAATTAAAAGTTAATAAGAATTAATTAAAAGTTAATTATACAATTAATGTTTAATAGTATAATGTTTG…	1372
etb	1	M17348.1	CAGTTTACTTCACAGTATGACACATTCTTACTGAATTATGTTATTGGGTAACGGCTATATACATTCAATTCAATGCTATATAAATAAAATGGATATTGTAGAATGTGTCATGGTTATTACCACTAAAAATAGTGAAACTAAAATTAAAATTCCGATTAATAATATTATTAGTGTTACTTAATAAATTTATACCACCTAATACCCTAATAATCCAAAAACAGAAAATACTATTAGGTATATTATCGATGGAATTATAATAAATAATTATACTGGAGATATTTTTTTGAGACAGTGCATTAAATGAATAACTTTTAATTAACTTTTATTTAATTAAAAGTTAATAAGAATTAATTAAAAGTTAATTATACAATTAATGTTTAATAGTATAATGTTTGTATA…	1368
fib	13	NC021554	ATGAAAAATAAATTAATAGCAAAATCATTATTAGGTATAGCGGTAATTGGTATGACTGCAACAACACTTGCATCAACTGCTGATGCGAGCGAAGGATACGGTCCAAGAGAAAAGAAACCAGTGAGTATTAATCACAATATCGTAGAGTACAATGATGGTACTTTTAAGTATCAATCAAGACCAAAATTTAATACAACACCTCAATATATTAAGTTTAGACATGATTATAACATTGTGGAATATAATGACGGTACATTTGGATATGGTCCACGTCCGCATTTTAATAAACCAGCTGAAAAATCTGATGCGACAATAAAAAAAGAACAAAAATTGATTCAAGCCCAAAATCTAGTGAAAGAATTTGAAAAGACCCATACTGTAAGCGCACATAGAAAAGCA…	498
fib	10	NC017351	ATGAAAAATAAATTGATAGCAAAACCTTTATTAACATTAGCGGCAATAGGTATTACTACAACTACAATTGCGTCAACAGCAGATGCGAGCGAAGGATACGGTCCAAGAGAAAAGAAACCAGTGAGTATTAATCACAATATCGTAGAGTACAATGATGGTACTTTTAAATATCAATCTAGACCAAAATTTAACTCAACACCTAAATATATTAAATTCAAACATGACTATAATATTTTAGAATTTAACGATGGTACATTCGAATATGGTGCGCGTCCACAATTTAATAAACCAGCAGCGAAAACTGATGCAAATATTAAAAAAGAACAAAAATTGATTCAAGCTCAAAATCTTGTGAGAGAATTTGAAAAAACACATACTGTCAGTGCACACAGAAAAGCA…	498
fib	11	NC017338	ATGAAAAATAAATTGATAGCAAAATCATTACTAGCGATAGCGGCAATTGGTATCACTACAACTACAATTGCGTCAACAGCAGATGCGAGCGAAGGATACGGTCCAAGAGAAAAGAAACCAGTGAGTATTAATCACAATATCGTAGAGTACAATGATGGTACTTTTAAATATCAATCTAGACCAAAATTTAATACAACACCTAAATATATTAAGTTTAGACATGATTATAACATCGTGGAATATAATGACGGTACATTTGGATATGGTCCACGTCCGCATTTTAATAAACCAGCTGAGAAATCTGTTGCGACATTAAAAAAAGAACAGAAATTAATACAAGCTCAAAATCTTGTGAGAGAATTTGAAAAAACACATACTGTGAGCGCACATAGAAAAGCA…	498
fib	2	BX571856.1	ATGAAAAATAAATTGATAGCAAAATCATTACTAGCGATAGCGGCAATTGGTATTACTACAACTACAATTGCGTCAACTGCAGATGCAAGCGAAGGATACGGTCCAAGAGAAAAGAAACCAGTGAGTATTAATCACAATATCGTAGAGTACAATGATGGTACTTTTAAATATCAATCTAGACCAAAATTTAATACAACACCTAAATATATTAAGTTTAGACATGATTATAACATCGTGGAATATAATGACGGTACATTCGAATATGGTGCACGTCCACAATTTAATAAACCAGCAGCGAAAACTGAGGCAACTATTAAAAAAGAACAAAAATTGATTCAAGCCCAAAATCTTGTGAGAGAATTTGAAAAAACACATACTGTGAGCGCACATAGAAAAGCA…	498
fib	12	NC017333	ATGAAAAATAAATTGATAGCAAAATCATTATTAACAATAGCGTCAATTGGGATAACTACAACAACACTTGCATCAACAGCAGATGCGAGTGAAGGATACGGTCCAAGAGAGAAGAAGCCAATTAGTATAAATAATAATATTGTAGAATATAATGATGGTACATATAAGTATCAATCTAGACCAAAATTTAATACAACACCTAAATATATTAAGTTTAGACATGATTATAACATCGTGGAATATAATGACGGTACATTCGAATATGGTGCACGTCCACAATTTAATAAACCAGCAGCGAAAACTGAGGCAACTATTAAAAAAGAACAAAAATTGATTCAAGCCCAAAATCTTGTGAGAGAATTTGAAAAAACACATACTGTGAGCGCACATAGAAAAGCA…	498
fib	6	BX571857.1	ATGAAAAATAAATTGATAGCAAAATCTTTATTAACAATAGCGGCAATAGGTATTACTACAACTACAATTGCGTCAACAGCAGATGCGAGCGAAGGATACGGTCCAAGAGAAAAGAAACCAGTGAGTATTAATCACAATATCGTAGAGTACAATGATGGTACTTTTAAATATCAATCTAGACCAAAATTTAACTCAACACCTAAATATATTAAATTCAAACATGACTATAATATTTTAGAATTTAACGATGGTACATTCGAATATGGTGCACGTCCACAATTTAATAAACCAGCAGCAAAAACTGATGCAACTATTAAAAAAGAACAAAAATTGATTCAAGCTCAAAATCTTGTGAGAGAATTTGAAAAAACACATACTGTCAGTGCACACAGAAAAGCA…	498
fib	14	ERR127444	ATGAAAAATAAATTGATAGCAAAATCTTTATTAACAATAGCGGCAATAGGTATTACTACAACTACAATTGCGTCAACAGCAGATGCGAGCGAAGGATACGGTCCAAGAGAAAAGAAACCAGTGAGTATTAATCACAATATCGTAGAGTACAATGATGGTACTTTTAAATATCAATCTAGACCAAAATTTAACTCAACACCTAAATATATTAAATTCAAACATGACTATAATATTTTAGAATTTAACGATGGTACATTCGAATATGGTGCGCGTCCACAATTTAATAAACCAGCAGCGAAAACTGATGCAACTATTAAAAAAGAACAAAAATTGATTCAAGCTCAAAATCTTGTGAGAGAATTTGAAAAAACACATACTGTCAGTGCACACAGAAAAGCA…	498
fib	19	ERR109588	ATGAAAAATAAATTGATAGCAAAATCTTTATTAACAATAGCGGCAATAGGTATTACTACAACTACAATTGCGTCAACAGCAGATGCGAGCGAAGGATACGGTCCAAGAGAAAAGAAACCAGTGAGTATTAATCACAATATCGTAGAGTACAATGATGGTACTTTTAAATATCAATCTAGACCAAAATTTAACTCAACACCTAAATATATTAAATTCAAACATGACTATAATATTTTAGAATTTAACGATGGTACATTCGAATATGGTGCGCGTCCACAATTTAATAAACCAGCAGCGAAAACTGATGCAACTATTAAAAAAGAACAAAAATTGATTCAAGCTCAAAATCTTGTGAGAGAATTTGAAAAAACACATACTGTCAGTGCACACAGAAAAGCA…	498
fib	20	ERR127412	ATGAAAAATAAATTGATAGCAAAATCTTTATTAACAATAGCGGCAATAGGTATTACTACAACTACAATTGCGTCAACAGCAGATGCGAGCGAAGGATACGGTCCAAGAGAAAAGAAACCAGTGAGTATTAATCACAATATCGTAGAGTACAATGATGGTACTTTTAAATATCAATCTAGACCAAAATTTAACTCAACACCTAAATATATTAAATTCAAACATGACTATAATATTTTAGAATTTAACGATGGTACATTCGAATATGGTGCACGTCCACAATTTAATAAACCAGCAGCGAAAACTGATGCAACTATTAAAAAAGAACAAAAATTGATTCAAGCTCAAAATCTTGTGAGAGAATTTGAAAAAACACATACTGTCAGTGCACACAGAAAAGCA…	498
fib	9	NC017337	ATGAAAAATAAATTGATAGCAAAATCTTTATTAACAATAGCGGCAATTGGTATCACTACAACTACAATTGCGTCAACAGCAGATGCGAGCGAAGGGTACGGTCCAAGAGAAAAGAAACCAGTGAGTATTAATCACAATATCGTAGAGTACAATGATGGTACTTTTAAATATCAATCTAGACCAAAATTTAACTCAACACCAAAATATATTAAATTCAAACATGACTATAATATTTTAGAATTTAACGATGGTACATTCGAATATGGTGCACGTCCACAATTTAATAAACCAGCAGCGAAAACTGATGCAACTATTAAAAAAGAACAAAAATTGATTCAAGCTCAAAATCTTGTGAGAGAATTTGAAAAAACACATACTGTCAGTGCACACAGAAAAGCA…	498
fib	5	BA000018.3	ATGAAAAATAAATTGATAGCAAAATCTTTATTAACAATAGCGGCAATTGGTATTACTACAACTACAATTGCGTCAACAGCAGATGCGAGCGAAGGATACGGTCCAAGAGAAAAGAAACCAGTGAGTATTAATCACAATATCGTAGAGTACAATGATGGTACTTTTAAATATCAATCTAGACCAAAATTTAACTCAACACCTAAATATATTAAATTCAAACATGACTATAATATTTTAGAATTTAACGATGGTACATTCGAATATGGTGCACGTCCACAATTTAATAAACCAGCAGCGAAAACTGATGCAACTATTAAAAAAGAACAAAAATTGATTCAAGCTCAAAATCTTGTGAGAGAATTTGAAAAAACACATACTGTCAGTGCACACAGAAAAGCA…	498
fib	8	NC016928	ATGAAAAATAAATTGATAGCAAAATCTTTATTAACAATAGCGGCAATTGGTATTACTACAACTACAATTGCGTCAACAGCAGATGCGAGCGAAGGATACGGTCCAAGAGAAAAGAAACCAGTGAGTATTAATCACAATATCGTAGAGTACAATGATGGTACTTTTAAATATCAATCTAGACCAAAATTTAACTCAACACCTAAATATATTAAATTCAAACATGACTATAATATTTTAGAATTTAACGATGGTACATTCGAATATGGTGCACGTCCACAATTTAATAAACCAGCAGCGAAAACAGATGTAACTATTAAAAAGGAACAAAAATTGATTCAAGCTCAAAATCTTGTGAGAGAATTTGAAAAAACACATACTGTCAGTGCACACAGAAAAGCA…	498
fib	15	ERR234846	ATGAAAAATAAATTGATAGCAAAATCTTTATTAACAATAGCGGCAATTGGTATTACTACAACTACAATTGCGTCAACAGCAGATGCGAGCGAAGGATACGGTCCAAGAGAAAAGAAACCAGTGAGTATTAATCACAATATCGTAGAGTACAATGATGGTACTTTTAAATATCAATCTAGACCAAAATTTAACTCAACACCTAAATATATTAAATTCAAACATGACTATAATATTTTAGAATTTAACGATGGTACATTCGAATATGGTGCGCGTCCACAATTTAATAAACCAGCAGCGAAAACTGATGCAACTATTAAAAAAGAACAAAAATTGATTCAAGCTCAAAATCTTGTGAGAGAATTTGAAAAAACACATACTGTCAGTGCACACAGAAAAGCA…	498
fib	17	ERR211639	ATGAAAAATAAATTGATAGCAAAATCTTTATTAACAATAGCGGCAATTGGTATTACTACAACTACAATTGCGTCAACAGCAGATGCGAGCGAAGGATACGGTCCAAGAGAAAAGAAACCAGTGAGTATTAATCACAATATCGTAGAGTACAATGATGGTACTTTTAAATATCAATCTAGACCAAAATTTAACTCAACACCTAAATATATTAAATTCAAACATGACTATAATATTTTAGAATTTAACGATGGTACATTCGAATATGGTGCACGTCCACAATTTAATAAACCAGCAGCGAAAACTGATGCAACTATTAAAAAAGAACAAAAATTGATTCAAGCTCAAAATCTTGTGAGAGAATTTGAAAAAACACATACTGTCAGTGCACACAGAAAAGCA…	498
fib	7	AJ938182.1	ATGAAAAATAAATTGATAGCAAAATCTTTATTAACAATAGCGGTAATTGGTATTACTACAACTACAATTGCGTCAACAGCAGATGCGAGCGAAGGGTACGGTCCAAGAGAAAAGAAACCAGTGAGTATTAATCACAATATCGTAGAGTACAATGATGGTACTTTTAAATATCAATCTAGACCAAAATTTAACTCAACACCTAAATATATTAAATTCAAACATGACTATAATATTTTAGAATTTAACGATGGTACATTCGAATATGGTGCACGTCCACAATTTAATAAACCAGCAGCGAAAACTGATGCAACTATTAAAAAAGAACAAAAATTGATTCAAGCTCAAAATCTTGTGAGAGAATTTGAAAAAACACATACTGTCAGTGCACACAGAAAAGCA…	498
fib	1	CP000046.1	ATGAAAAATAAATTGATAGCAAAATCTTTATTAACATTAGCGGCAATAGGTATTACTACAACTACAATTGCGTCAACAGCAGATGCGAGCGAAGGATACGGTCCAAGAGAAAAGAAACCAGTGAGTATTAATCACAATATCGTAGAGTACAATGATGGTACTTTTAAATATCAATCTAGACCAAAATTTAACTCAACACCTAAATATATTAAATTCAAACATGACTATAATATTTTAGAATTTAACGATGGTACATTCGAATATGGTGCACGTCCACAATTTAATAAACCAGCAGCGAAAACTGATGCAACTATTAAAAAAGAACAAAAATTGATTCAAGCTCAAAATCTTGTGAGAGAATTTGAAAAAACACATACTGTCAGTGCACACAGAAAAGCA…	498
fib	16	ERR033388	ATGAAAAATAAATTGATAGCAAAATCTTTATTAACATTAGCGGCAATAGGTATTACTACAACTACAATTGCGTCAACAGCAGATGCGAGCGAAGGATACGGTCCAAGAGAAAAGAAACCAGTGAGTATTAATCACAATATCGTAGAGTACAATGATGGTACTTTTAAATATCAATCTAGACCAAAATTTAACTCAACACCTAAATATATTAAATTCAAACATGACTATAATATTTTAGAATTTAACGATGGTACATTCGAATATGGTGCGCGTCCACAATTTAATAAACCAGCAGCGAAAACTGATGCAACTATTAAAAAAGAACAAAAATTGATTCAAGCTCAAAATCTTGTGAGAGAATTTGAAAAAATACATACTGTCAGTGCACACAGAAAAGCA…	498
fib	18	ERR172063	ATGAAAAATAAATTGATAGCAAAATCTTTATTAACATTAGCGGCAATAGGTATTACTACAACTACAATTGCGTCAACAGCAGATGCGAGCGAAGGATACGGTCCAAGAGAAAAGAAACCAGTGAGTATTAATCACAATATCGTAGAGTACAATGATGGTACTTTTAAATATCAATCTAGACCAAAATTTAACTCAACACCTAAATATATTAAATTCAAACATGACTATAATATTTTAGAATTTAACGATGGTACATTCGAATATGGTGCGCGTCCACAATTTAATAAACCAGCAGCGAAAACTGATGCAACTATTAAAAAAGAACAAAAATTGATTCAAGCTCAAAATCTTGTGAGAGAATTTGAAAAAACACATACTGTCAGTGCACACAGAAAAGCA…	498
fib	21	ERR033380	ATGAAAAATAAATTGATAGCAAAATCTTTATTAACATTAGCGGCAATAGGTATTACTACAACTACAATTGCGTCAACAGCAGATGCGAGCGAAGGATACGGTCCAAGAGAAAAGAAACCAGTGAGTATTAATCACAATATCGTAGAGTACAATGATGGTACTTTTAAATATCAATCTAGACCAAAATTTAACTCAACACCTAAATATATTAAATTCAAACATGACTATAATATTTTAGAATTTAACGATGGTACATTCGAATATGGTGCGCGTCCACAATTTAATAAACCAGCAGCGAAAACTGATGCAACTATTAAAAAAGAACAAAAATTGATTCAAGCTCAAAATCTTGTGAGAGAATTTGAAAAAACACATACTGTCAGTGCACACAGAAAAGCA…	498
fib	4	CCEK01000008.1	ATGAAAAATAAATTGATAGCAAAATCTTTATTAATGATAGCGGCAATTGGTATTACTACAACTACAATTGCGTCAACTGCAGATGCGAGCGAAGGATATGGTCCAAGAGAAAAGAAACCAGTTAGCATTAATCATAATATCGTAGAGTACAATGATGGTACTTTTAAATATCAATCTAGACCAAAATTTAACTCAACACCTAAATATATTAAAATTAGACATGACTATAATATTTTAGAATTTAACGATGGTACATTCGAATATGGTGCACGTCCACAGTTTAATAAACCAGCAGTGAAAAGTGATGAAACTATTAAAAAGGAACAAAAATTAATTCAAGCTCAAAATCTTGTGAGAGAATTTGAAAAAACTCATACTGTAAGTGCGCACAGAAAAGCG…	498
fib	3	CCEP01000001.1	ATGAAAAATAAATTGATAGCTAAAACATTATTAACGATTGCAGCAATTGGTGTTACAACTACAACTATTGCTTCAACAGCAGATGCAAGTGAAAGTTATGGACCAAGAGAAAAGAAACCAGTTAGTATTAGTCATAATATTGTAGAATATAACGATGGCACATTTAAATATCAATCAAGACCGATATTTAATAAAACACCTAAATATATCAAAATTAGACATGACTACAACATTGTAGAATATAATGATGGTACATTTGGTTACGGAGCTAGACCACATTTTAATAAACCAGCAGTGAAAAATGAGGCAACTATTAAAAAAGAACAAAAGTTAATTAATGCTCAAAACCTTGTTAAAGAATTTGAAAAAACACATACTGTAAGTGCACATAGAAAAGCA…	498
fnbA	1	NC-021670.1	GTGAAAAACAATCTTAGGTACGGCATTAGAAAACATAAATTGGGAGCAGCATCAGTATTCTTAGGAACAATGATCGTTGTTGGGATGGGACAAGACAAAGAAGCTGCAGCATCAGAACAAAAGACAACTACAGTAGAAGAAAATGGGAATTCAGCTACTGATAATAAAACAAGTGAAACACAAACAACTGCAACTAACGTTAATCATATAGAAGAAACTCAATCATATAACGCAACAGTAACAGAACAACCGTCAAACGCAACACAAGTAACAACTGAAGAAGCACCAAAAGCAGTACAAGCACCACAAACTGCACAACCAGCAAATATAGAAACAGTTAAAGAAGAGGTAGTTAAGGAAGAAGCGAAACCTCAAGTTAAGGAAACAACACAATCTCAA…	3057
fnbB	1	NC-021670.1	GTGAAAAGCAATCTTAGATACGGCATAAGAAAACACAAATTGGGAGCGGCCTCAGTATTCTTAGGAACAATGATCGTTGTTGGAATGGGACAAGAAAAAGAAGCTGCAGCATCGGAACAAAACAATACTACAGTAGAGGAAAGTGGGAGTTCAGCTACTGAAAGTAAAGCAAGCGAAACACAAACAACTACAAATAACGTTAATACAATAGATGAAACACAATCATACAGCGCGACATCAACTGAGCAACCATCACAATCAACACAAGTAACAACAGAAGAAGCACCGAAAACTGTGCAAGCACCAAAAGTAGAAACTTCGCGAGTTGATTTGCCATCGGAAAAAGTTGCTGATAAGGAAACTACAGGAACTCAAGTTGACATAGCTCAACCAAGTAAC…	2823
hla	7	NC017331	ATGAAAACACATATAGTCAGCTCAGTAACAACAACACTATTGCTAGGTTCCATATTAATGAATCCTGTCGCTAATGCCGCAGATTCTGATATTAATATTAAAACCGGTACTACAGATATTGGAAGCAATACTACAGTAAAAACAGGTGATTTAGTCACTTATGATAAAGAAAATGGCATGCACAAAAAAGTATTTTATAGTTTTATCGATGATAAAAATCATAATAAAAAACTGCTAGTTATTAGAACGAAAGGTACCATTGCTGGTCAATATAGAGTTTATAGCGAAGAAGGTGCTAACAAAAGTGGTTTAGCCTGGCCTTCAGCCTTTAAGGTACAGTTGCAACTACCTGATAATGAAGTAGCTCAAATATCTGATTACTATCCAAGAAATTCGATT…	960
hla	3	CCEF01000002.1	ATGAAAACACGTACAGTCAGCTTAGTAACATCAACATTATTAGTAACTTCCATATTGTTAAATCCTATCGCTCATGCAGCAGATAGTGATATAAATATTAAACCTGGAACAACAGATATTGGTAGCAATACGACAATTAAAACAGGTGATTTAGTCACTTATGACAAAGTAAATGGTATGCACAAAAAAATATTTTATACTTTTATTGATGATAAAAATCACAATAAAAAATTACTAGTTATTAGAACAAAAGGTACAATTGCCGGTCAATATAGAGTCTATAGCGAAGAAGGTTCAAATAAAAGTGGTCTGGCATGGCCTTCTGCTTTTAAAGTACATCTAGAAATACCTGATAATGAAGCAGCACAAATCTCTGATTATTATCCGAGAAATTCAATT…	960
hla	2	CCEO01000001.1	ATGAAAACACGTATAATCAGCACAGTAACATCAACACTATTGCTAAGTTCTATATTAATGACCCCTATTGCTAATGCTGCAGATAGTGATATTAATATAAAAACTGGTACAACCGATATAGGAAGCAATACTACAGTTAAAACAGGTGATTTAGTAACTTATGACAAAATAAACGGCATGCACAAAAAGATTTTTTATAGTTTTATCGATGATAAAAATCACAATAAAAAATTGCTAGTTATTCGAACCAAAGGTACCATTGCCGGTCAATATAGAGTTTATAGCGAAGAAGGTGCTAATAAAAGTGGTTTAGCTTGGCCTTCAGCTTTCAAAGTACAGCTAGAACTACCAGATAATGATGCAGCACAAATCTCTGATTACTATCCAAGAAATTCGATT…	960
hla	15	CP010941.1	ATGAAAACACGTATAGTCAGCTCAGTAACAACAACACTATTGCTAGGTTCAATATTAATAAATCCTGTCGCTAAAGCTGCAGATACTGATATTAATATTAAAACTGGTACTACAGATATTGGAAGCAATACAACAGTTAAAACGGGTGATTTAGTCACTTATGATAAAGAAAATGGCATGCACAAAAAAGTATTTTATAGTTTTATCGATGATAAAAATCACAATAAAAAAATATTAGTCATCAGAACGAAAGGTACCATTGCAGGTCAGTATAGAGTTTATAGCGAAGAAGGCGCTAATAAAAGTGGTTTAGCCTGGCCTTCAGCCTTCAAGGTACAGTTGCAACTACCTGATAATGAAGTAGCACAAATATCTGATTACTACCCTAGAAATTCGATT…	960
hla	21	ERR033380	ATGAAAACACGTATAGTCAGCTCAGTAACAACAACACTATTGCTAGGTTCCATATTAATGAACCCTGTCGCTAATGCCGCAGATTCTGATATTAATATTAAAACCGGTACTACAGATATTGGAAGCAATACTACAGTAAAAACAGGTGATTTAGTCACTTATGATAAAGAAAATGGCATGCACAAAAAAGTATTTTATAGTTTTATCGATGATAAAAATCACAATAAAAAACTGCTAGTTATTAGAACGAAAGGTACCATTGCTGGTCAATATAGAGTTTATAGCGAAGAAGGTGCTAACAAAAGTGGTTTAGCCTGGCCTTCAGCCTTTAAGGTACAATTGCAACTACCTGATAATGAAGTAGCTCAAATATCTGATTACTATCCAAGAAATTCGATT…	960
hla	10	NC017763	ATGAAAACACGTATAGTCAGCTCAGTAACAACAACACTATTGCTAGGTTCCATATTAATGAATCCTGTCGCTAATGCCGCAGATTCTGATATTAATATTAAAACCGGTACTACAGATATAGGAAGCAATACTATAGTAAAAACAGGTGATTTAGTCACTTATGATAAAGAAAATGGCATGCACAAAAAAGTATTTTATAGTTTTATCGATGATAAAAATCACAATAAAAAAATATTAGTCATCAGAACGAAAGGTACCATTGCTGGTCAGTATAGAGTTTATAGCGAAGAAGGCGCTAATAAAAGTGGTTTAGCCTGGCCTTCAGCCTTTAAGGTACAGTTGCAACTACCTGATAATGAAGTAGCACAAATTTCTGATTACTATCCTAGAAATTCAATT…	960
hla	6	NC016928	ATGAAAACACGTATAGTCAGCTCAGTAACAACAACACTATTGCTAGGTTCCATATTAATGAATCCTGTCGCTAATGCCGCAGATTCTGATATTAATATTAAAACCGGTACTACAGATATTGGAAGCAATACTACAGTAAAAACAGGTGATTTAGTCACTTATGATAAAGAAAATGGCATGCACAAAAAAGTATTTTATAGTTTTATCGATGATAAAAATCACAATAAAAAACTGCTAGTTATTAGAACGAAAGGAACCATTGCTGGTCAATATAGAGTTTATAGCGAAGAAGGTGCTAACAAAAGTGGTTTAGCCTGGCCTTCAGCCTTTAAGGTACAGTTGCAACTACCTGATAATGAAGTAGCTCAAATATCTGATTACTATCCAAGAAATTCGATT…	960
hla	4	BX571857.1	ATGAAAACACGTATAGTCAGCTCAGTAACAACAACACTATTGCTAGGTTCCATATTAATGAATCCTGTCGCTAATGCCGCAGATTCTGATATTAATATTAAAACCGGTACTACAGATATTGGAAGCAATACTACAGTAAAAACAGGTGATTTAGTCACTTATGATAAAGAAAATGGCATGCACAAAAAAGTATTTTATAGTTTTATCGATGATAAAAATCACAATAAAAAACTGCTAGTTATTAGAACGAAAGGTACCATTGCTGGTCAATATAGAGTTTATAGCGAAGAAGGTGCTAACAAAAGTGGTTTAGCCTGGCCTTCAGCCTTTAAGGTACAGTTGCAACTACCTGATAATGAAGTAGCTCAAATATCTGATTACTATCCAAGAAATTCGATT…	960
hla	11	NC017338	ATGAAAACACGTATAGTCAGCTCAGTAACAACAACACTATTGCTAGGTTCCATATTAATGAATCCTGTCGCTAATGCCGCAGATTCTGATATTAATATTAAAACCGGTACTACAGATATTGGAAGCAATACTACAGTAAAAACAGGTGATTTAGTCACTTATGATAAAGAAAATGGCATGCACAAAAAAGTATTTTATAGTTTTATCGATGATAAAAATCACAATAAAAAACTGCTAGTTATTAGAACGAAAGGTACCATTGCTGGTCAATATAGAGTTTATAGCGAAGAAGGTGCTAACAAAAGTGGTTTAGCCTGGCCTTCAGCCTTTAAGGTACAGTTGCAACTACCTGATAATGAAGTAGCTCAAATATCTGATTACTATCCAAGAAATTCGATT…	960
hla	14	NC02226	ATGAAAACACGTATAGTCAGCTCAGTAACAACAACACTATTGCTAGGTTCCATATTAATGAATCCTGTCGCTAATGCCGCAGATTCTGATATTAATATTAAAACCGGTACTACAGATATTGGAAGCAATACTACAGTAAAAACAGGTGATTTAGTCACTTATGATAAAGAAAATGGCATGCACAAAAAAGTATTTTATAGTTTTATCGATGATAAAAATCACAATAAAAAACTGCTAGTTATTAGAACGAAAGGTACCATTGCTGGTCAATATAGAGTTTATAGCGAAGAAGGTGCTAACAAAAGTGGTTTAGCCTGGCCTTCAGCCTTTAAGGTACAGTTGCAACTACCTGATAATGAAGTAGCTCAAATATCTGATTACTATCCAAGAAATTCGATT…	960
hla	16	ERR175883	ATGAAAACACGTATAGTCAGCTCAGTAACAACAACACTATTGCTAGGTTCCATATTAATGAATCCTGTCGCTAATGCCGCAGATTCTGATATTAATATTAAAACCGGTACTACAGATATTGGAAGCAATACTACAGTAAAAACAGGTGATTTAGTCACTTATGATAAAGAAAATGGCATGCACAAAAAAGTATTTTATAGTTTTATCGATGATAAAAATCACAATAAAAAACTGCTAGTTATTAGAACGAAAGGTACCATTGCTGGTCAATATAGAGTTTATAGCGAAGAAGGTGCTAACAAAAGTGGTTTAGCCTGGCCTTCAGCCTTTAAGGTACAGTTGCAACTACCTGATAATGAAGTAGCTCAAATATCTGATTACTATCCAAGAAATTCGATT…	960
hla	19	ERR211639	ATGAAAACACGTATAGTCAGCTCAGTAACAACAACACTATTGCTAGGTTCCATATTAATGAATCCTGTCGCTAATGCCGCAGATTCTGATATTAATATTAAAACCGGTACTACAGATATTGGAAGCAATACTACAGTAAAAACAGGTGATTTAGTCACTTATGATAAAGAAAATGGCATGCACAAAAAAGTATTTTATAGTTTTATCGATGATAAAAATCACAATAAAAAACTGCTAGTTATTAGAACGAAAGGTACCATTGCTGGTCAATATAGAGTTTATAGCGAAGAAGGTGCTAACAAAAGTGGTTTAGCCTGGCCTTCAGCCTTTAAGGTACAGTTGCAACTACCTGATAATGAAGTAGCTCAAATATCTGATTACTATCCAAGAAATTCGATT…	960
hla	20	ERR109588	ATGAAAACACGTATAGTCAGCTCAGTAACAACAACACTATTGCTAGGTTCCATATTAATGAATCCTGTCGCTAATGCCGCAGATTCTGATATTAATATTAAAACCGGTACTACAGATATTGGAAGCAATACTACAGTAAAAACAGGTGATTTAGTCACTTATGATAAAGAAAATGGCATGCACAAAAAAGTATTTTATAGTTTTATCGATGATAAAAATCACAATAAAAAACTGCTAGTTATTAGAACGAAAGGTACCATTGCTGGTCAATATAGAGTTTATAGCGAAGAAGGTGCTAACAAAAGTGGTTTAGCCTGGCCTTCAGCCTTTAAGGTACAGTTGCAACTACCTGATAATGAAGTAGCTCAAATATCTGATTACTATCCAAGAAATTCGATT…	960
hla	1	CP000046.1	ATGAAAACACGTATAGTCAGCTCAGTAACAACAACACTATTGCTAGGTTCCATATTAATGAATCCTGTCGCTAATGCCGCAGATTCTGATATTAATATTAAAACCGGTACTACAGATATTGGAAGCAATACTACAGTAAAAACAGGTGATTTAGTCACTTATGATAAAGAAAATGGCATGCACAAAAAAGTATTTTATAGTTTTATCGATGATAAAAATCATAATAAAAAACTGCTAGTTATTAGAACGAAAGGTACCATTGCTGGTCAATATAGAGTTTATAGCGAAGAAGGTGCTAACAAAAGTGGTTTAGCCTGGCCTTCAGCCTTTAAGGTACAGTTGCAACTACCTGATAATGAAGTAGCTCAAATATCTGATTACTATCCAAGAAATTCGATT…	960
hla	17	ERR033388	ATGAAAACACGTATAGTCAGCTCAGTAACAACAACACTATTGCTAGGTTCCATATTAATGAATCCTGTCGCTAATGCCGCAGATTCTGATATTAATATTAAAACCGGTACTACAGATATTGGAAGCAATACTACAGTAAAAACAGGTGATTTAGTCACTTATGATAAAGAAAATGGCATGCACAAAAAAGTATTTTATAGTTTTATCGATGATAAAAATCATAATAAAAAACTGCTAGTTATTAGAACGAAAGGTACCATTGCTGGTCAATATAGAGTTTATAGCGAAGAAGGTGCTAACAAAAGTGGTTTAGCCTGGCCTTCAGCCTTTAAGGTACAGTTACAACTACCTGATAATGAAGTAGCTCAAATATCTGATTACTATCCAAGAAATTCGATT…	960
hla	8	NC017333	ATGAAAACACGTATAGTCAGCTCAGTAACAACAACACTATTGCTAGGTTCTATATTAATGAATCCTGTCGCTAATGCCGCAGATTCTGATATTAATATTAAAACCGGTACTACAGATATAGGAAGCAATACTACAGTAAAAACAGGTGATTTAGTCACTTATGATAAAGAAAATGGCATGCACAAAAAAGTATTTTATAGTTTTATCGATGATAAAAATCACAATAAAAAAATATTAGTCATCAGAACGAAAGGTACCATTGCTGGTCAGTATAGAGTTTATAGCGAAGAAGGCGCTAATAAAAGCGGTTTAGCCTGGCCTTCAGCATTTAAGGTACAGTTGCAACTATCTGATAATGAAGTAGCACAAATTTCTGATTACTACCCTAGAAATTCAATT…	960
hla	12	NC017342	ATGAAAACACGTATAGTCAGCTCAGTAACAACAACACTATTGCTAGGTTCTATATTAATGAATCCTGTCGCTAATGCCGCAGATTCTGATATTAATATTAAAACCGGTACTACAGATATAGGAAGCAATACTACAGTAAAAACAGGTGATTTAGTCACTTATGATAAAGAAAATGGCATGCACAAAAAAGTATTTTATAGTTTTATCGATGATAAAAATCACAATAAAAAAATATTAGTCATCAGAACGAAAGGTACCATTGCTGGTCAGTATAGAGTTTATAGCGAAGAAGGCGCTAATAAAAGCGGTTTAGCCTGGCCTTCAGCATTTAAGGTACAGTTGCAACTACCTGATAATGAAGTAGCACAAATTTCTGATTACTACCCTAGAAATTCAATT…	960
hla	13	NC021554	ATGAAAACACGTATAGTCAGCTCAGTAACAACAACACTATTGCTAGGTTCTATATTAATGAATCCTGTCGCTAATGCCGCAGATTCTGATATTAATATTAAAACCGGTACTACAGATATAGGAAGCAATACTACAGTAAAAACAGGTGATTTAGTCACTTATGATAAAGAAAATGGCATGCACAAAAAAGTATTTTATAGTTTTATCGATGATAAAAATCACAATAAAAAAATATTAGTCATCAGAACGAAAGGTACCATTGCTGGTCAGTATAGAGTTTATAGCGAAGAAGGCGCTAATAAAAGCGGTTTAGCCTGGCCTTCAGCATTTAAGGTACAATTGCAACTACCTGATAATGAAGTAGCACAAATTTCTGATTACTACCCTAGAAATTCAATT…	960
hla	18	ERR114897	ATGAAAACACGTATAGTCAGCTCAGTAACAACAACACTATTGCTAGGTTCTATATTAATGAATCCTGTCGCTAATGCCGCAGATTCTGATATTAATATTAAAACCGGTACTACAGATATTGGAAGCAATACTACAGTAAAAACAGGTGATTTAGTCACTTATGATAAAGAAAATGGCATGCACAAAAAAGTATTTTATAGTTTTATCGATGATAAAAATCACAATAAAAAACTGCTAGTTATTAGAACGAAAGGTACCATTGCTGGTCAATATAGAGTTTATAGCGAAGAAGGTGCTAACAAAAGTGGTTTAGCCTGGCCTTCAGCCTTTAAGGTACAGTTGCAACTACCTGATAATGAAGTAGCTCAAATATCTGATTACTATCCAAGAAATTCGATT…	960
hla	5	AJ938182.1	ATGAAAACACGTATAGTCAGCTCAGTAACAACAACATTATTGCTAGGTTCCATATTAATGAATCCTGTCGCTAATGCCGCAGATTCTGATATTAATATTAAAACCGGTACTACAGATATTGGAAGCAATACTACAGTAAAAACAGGTGATTTAGTCACTTATGATAAAGAAAATGGCATGCACAAAAAAGTATTTTATAGTTTTATCGATGATAAAAATCACAATAAAAAACTGCTAGTTATTAGAACGAAAGGTACCATTGCTGGTCAATATAGAGTTTATAGCGAAGAAGGTGCTAACAAAAGTGGTTTAGCCTGGCCTTCAGCCTTTAAGGTACAGTTGCAACTACCTGATAATGAAGTAGCTCAAATATCTGATTACTATCCAAGAAATTCGATT…	960
hla	9	NC017337	ATGAAAACACGTATAGTCAGCTCAGTAACAACAACATTATTGCTAGGTTCCATATTAATGAATCCTGTCGCTAATGCCGCAGATTCTGATATTAATATTAAAACCGGTACTACAGATATTGGAAGCAATACTACAGTAAAAACAGGTGATTTAGTCACTTATGATAAAGAAAATGGCATGCACAAAAAAGTATTTTATAGTTTTATCGATGATAAAAATCACAATAAAAAACTGCTAGTTATTAGAACGAAAGGTACCATTGCTGGTCAATATAGAGTTTATAGCGAAGAAGGTGCTAACAAAAGTGGTTTAGCCTGGCCTTCAGCCTTTAAGGTACAGTTGCAACTACCTGATAATGAAGTAGCTCAAATATCTGATTACTATCCAAGAAATTCGATT…	960
hlb	11	SRR016396	ATGGTGAAAAAAAAATCCAACACACTAAAAAAAGCTGCAACACTTGCATTAGCAAATTTATTATTAATTGGGGCACTGACAGACAATAGTGCCAAAGCCGAATCTAAGAAAGATGATACTGATTTGAAGTTAGTTAGTCATAACGTTTATATGTTATCGACCGTTTTGTATCCAAACTGGGGGCAATATAAACGCGCTGATTTAATCGGACAATCTTCTTATATTAAAAATAATGATGTCGTAATATTCAATGAAGCATTTGATAATGGTGCATCAGACAAATTATTAAGTAATGTGAAAAAAGAATATCCTTACCAAACACCTGTACTCGGTCGTTCTCAATCAGGTTGGGACAAAACTGAAGGTAGCTACTCATCAACTGTTGCTGAAGATGGCGGC…	990
hlb	5	NC017333	ATGGTGAAAAAAACAAAATCCAACACACTAAAAAAAGCTGCAACACTTGCATTAGCAAATTTATTATTAATTGGGGCACTGACAGACAATAGTGCCAAAGCCGAATCTAAGAAAGATGATACTGATTTGAAGTTAGTCAGTCATAACGTTTATATGTTATCGACCGTGTTGTATCCGAATTGGGGTCAATATAAGCGTGCTGATTTAATTGGACAATCTTCTTACATCAAAAATAATGATGTCGTCATATTTAATGAAGCATTTGATAATGGTGCATCAGACAAATTATTAAGTAATGTTAAAAAAGAATATCCGTACCAAACACCTGTCCTTGGTCGTTCTCAATCAGGTTGGGATAAAACAGAAGGTAGCTACTCATCAACTGTTGCTGAAGATGGC…	993
hlb	1	CP000046.1	ATGGTGAAAAAAACAAAATCCAATTCACTAAAAAAAGTTGCAACACTTGCATTAGCAAATTTATTATTAGTTGGTGCACTTACTGACAATAGTGCCAAAGCCGAATCTAAGAAAGATGATACTGATTTGAAGTTAGTTAGTCATAACGTTTATATGTTATCGACCGTTTTGTATCCAAACTGGGGGCAATATAAACGCGCTGATTTAATCGGACAATCTTCTTATATTAAAAATAATGATGTCGTAATATTCAATGAAGCATTTGATAATGGTGCATCAGACAAATTATTAAGTAATGTGAAAAAAGAATATCCTTATCAAACACCTGTACTCGGCCGTTCTCAATCAGGGTGGGACAAAACTGAAGGTAGCTACTCATCAACTGTTGCAGAAGATGGT…	993
hlb	3	CP003033.1	ATGGTGAAAAAAACAAAATCCAATTCACTAAAAAAAGTTGCAACACTTGCATTAGCAAATTTATTATTAGTTGGTGCACTTACTGACAATAGTGCCAAAGCCGAATCTAAGAAAGATGATACTGATTTGAAGTTAGTTAGTCATAACGTTTATATGTTATCGACCGTTTTGTATCCAAACTGGGGGCAATATAAACGCGCTGATTTAATCGGACAATCTTCTTATATTAAAAATAATGATGTCGTAATATTCAATGAAGCATTTGATAATGGTGCATCAGACAAATTATTAAGTAATGTGAAAAAAGAATATCCTTATCAAACACCTGTACTCGGCCGTTCTCAATCAGGGTGGGACAAAACTGAAGGTAGCTACTCATCAACTGTTGCAGAAGATGGT…	993
hlb	7	NC017349	ATGGTGAAAAAAACAAAATCCAATTCACTAAAAAAAGTTGCAACACTTGCATTAGCAAATTTATTATTAGTTGGTGCACTTACTGACAATAGTGCCAAAGCCGAATCTAAGAAAGATGATACTGATTTGAAGTTAGTTAGTCATAACGTTTATATGTTATCGACCGTTTTGTATCCAAACTGGGGGCAATATAAACGCGCTGATTTAATCGGACAATCTTCTTATATTAAAAATAATGATGTCGTAATATTCAATGAAGCATTTGATAATGGCGCATCAGATAAATTATTAAGTAATGTAAAAAAAGAATATCCTTATCAAACACCTGTACTCGGCCGTTCTCAATCAGGGTGGGACAAAACTGAAGGTAGCTACTCATCAACTGTTGCAGAAGATGGT…	993
hlb	9	ERR246635	ATGGTGAAAAAAACAAAATCCAATTCACTAAAAAAAGTTGCAACACTTGCATTAGCAAATTTATTATTAGTTGGTGCACTTACTGACAATAGTGCCAAAGCCGAATCTAAGAAAGATGATACTGATTTGAAGTTAGTTAGTCATAACGTTTATATGTTATCGACCGTTTTGTATCCAAACTGGGGGCAATATAAACGCGCTGATTTAATCGGACAATCTTCTTATATTAAAAATAATGATGTCGTAATATTCAATGAAGCATTTGATAATGGTGCATCAGACAAATTATTAAGTAATGTGAAAAAAGAATATCCTTATCAAACACCTGTACTCGGCCGTTCTCAATCAGGGTGGGACAAAACTGAAGGTAGCTACTCATCAACTGTTGCAGAAGATGGT…	993
hlb	10	ERR211639	ATGGTGAAAAAAACAAAATCCAATTCACTAAAAAAAGTTGCAACACTTGCATTAGCAAATTTATTATTAGTTGGTGCACTTACTGACAATAGTGCCAAAGCCGAATCTAAGAAAGATGATACTGATTTGAAGTTAGTTAGTCATAACGTTTATATGTTATCGACCGTTTTGTATCCAAACTGGGGGCAATATAAACGCGCTGATTTAATCGGACAATCTTCTTATATTAAAAATAATGATGTCGTAATATTCAATGAAGCATTTGATAATGGCGCATCAGATAAATTATTAAGTAATGTAAAAAAAGAATATCCTTATCAAACACCTGTACTCGGCCGTTCTCAATCAGGGTGGGACAAAACTGAAGGTAGCTACTCATCAACTGTTGCAGAAGATGGT…	993
hlb	4	NC016928	ATGGTGAAAAAAACAAAATCCAATTCACTAAAAAAAGTTGCAACACTTGCATTAGCAAATTTATTATTAGTTGGTGCACTTACTGACAATAGTGCCAAAGCCGAATCTAAGAAAGATGATACTGATTTGAAGTTAGTTAGTCATAACGTTTATATGTTATCGACCGTTTTGTATCCGAATTGGGGGCAATATAAACGTGCTGATTTAATCGGACAATCTTCTTATATTAAAAATAATGATGTCGTAATATTCAATGAAGCATTTGATAATGGTGCATCAGATAAATTATTAAGTAATGTAAAAAAAGAATATCCTTATCAAACACCTGTACTAGGTCGTTCTCAATCAGGGTGGGACAAAACTGAAGGTAGCTACTCATCAACTGTTGCTGAAGATGGT…	993
hlb	2	AJ938182.1	ATGGTGAAAAAAACAAAATCCAATTCACTAAAAAAAGTTGCAACACTTGCATTAGCAAATTTATTATTAGTTGGTGCACTTACTGACAATAGTGCCAAAGCCGAATCTAAGAAAGATGATACTGATTTGAAGTTAGTTAGTCATAACGTTTATATGTTATCGACGGTTTTGTATCCAAACTGGGGGCAATATAAACGCGCTGATTTAATCGGACAATCTTCTTATATTAAAAATAATGATGTCGTAATATTCAATGAAGCATTTGATAATGGTGCATCAGACAAATTATTAAGTAATGTAAAAAAAGAATATCCTTACCAAACACCTGTACTCGGTCGTTCTCAATCAGGTTGGGACAAAACTGAAGGTAGCTACTCATCAACTGTTGCTGAAGATGGT…	993
hlb	6	NC017337	ATGGTGAAAAAAACAAAATCCAATTCACTAAAAAAAGTTGCAACACTTGCATTAGCAAATTTATTATTAGTTGGTGCACTTACTGACAATAGTGCCAAAGCCGAATCTAAGAAAGATGATACTGATTTGAAGTTAGTTAGTCATAACGTTTATATGTTATCGACGGTTTTGTATCCAAACTGGGGGCAATATAAACGCGCTGATTTAATCGGACAATCTTCTTATATTAAAAATAATGATGTCGTAATATTCAATGAAGCATTTGATAATGGTGCATCAGACAAATTATTAAGTAATGTAAAAAAAGAATATCCTTACCAAACACCTGTACTCGGTCGTTCTCAATCAGGTTGGGACAAAACTGAAGGTAGCTACTCATCAACTGTTGCTGAAGATGGT…	993
hlb	8	S72497	ATGGTGAAAAAAACAAAATCCAATTCACTAAAAAAAGTTGCAACACTTGCATTAGCAAATTTATTATTAGTTGGTGCACTTACTGACAATAGTGCCAAAGCCGAATCTAAGAAAGATGATACTGATTTGAAGTTAGTTAGTCATAATGTTTATATGTTATCGACCGTTTTGTATCCAAATTGGGGGCAATATAAACGCGCTGATTTAATCGGACAATCTTCTTATATTAAAAATAATGATGTCGTAATATTCAATGAAGCATTTGATAATGGTGCTTCAGACAAATTATTAAGTAATGTGAAAAAAGAATATCCTTACCAAACACCTGTACTCGGTCGTTCTCAATCAGGTTGGGACAAAACTGAAGGTAGCTACTCATCAACTGTTGCTGAAGATGGT…	993
hld	2	BX571857.1	ATGAGTTGTTTAATTTTAAGAATTTTTATCTTAATTAAGGAAGGAGTGATTTCAATGGCACAAGATATCATTTCAACAATCAGTGACTTAGTAAAATGGATTATCGACACAGTGAACAAATTCACTAAAAAATAA	135
hld	1	CP000046.1	ATGAGTTGTTTAATTTTAAGAATTTTTATCTTAATTAAGGAAGGAGTGATTTCAATGGCACAAGATATCATTTCAACAATCGGTGACTTAGTAAAATGGATTATCGACACAGTGAACAAATTCACTAAAAAATAA	135
hld	3	SRR016396	ATGAGTTGTTTAATTTTAATAATTTTTATCTTAATTAAGGAAGGAGTGATTTCAATGGCACAAGATATCATTTCAACAATCGGTGACTTAGTAAAATGGATTATCGACACAGTGAACAAATTCACTAAAAAATAA	135
hlgA	23	CP006706.1	ATGATCTTAAAATTAAATAGAAAGAAAGTGATTTCTATGATTAAAAATAAAATATTAACAGCAACTTTAGCAGTTGGTTTAATAGCCCCTTTAGCCAATCCATTTATAGAAATTTCTAAAGCAGAAAATAAGATAGAAGATATCGGCCAAGGTGCAGAAATCATCAAAAGAACACAAGACATTACTAGCAAACGATTAGCTATAACTCAAAACATTCAATTTGATTTTGTAAAAGATAAAAAATATAACAAAGATGCCCTAGTTGTTAAGATGCAAGGCTTCATCAGCTCTAGAACAACATATTCAGACTTAAAAAAATATCCATATATTAAAAGAATGATATGGCCATTTCAATATAATATCAGTTTGAAAACGAAAGACTCTAATGTTGATTTAATC…	966
hlgA	9	FR821779.1	ATGATTAAAAATAAAATATTAACAGCAACTTTAGCAGTTGGTTTAATAGCCCCTTTAGCCAATCCATTTATAGAAATTTCTAAAGCAGAAAATAAGATAGAAGATATCGGCCAAGGTGCAGAAATCATCAAAAGAACACAAGACATTACTAGCAAACGATTAGCTATAACTCAAAACATTCAATTTGATTTTGTAAAAGATAAAAAATATAACAAAGATGCCCTAGTTGTTAAAATGCAAGGCTTCATCAGCTCTAGAACAACATATTCAGACTTTAAAAAATATCCATATATTAAAAGAATGATATGGCCATTTCAATATAATATCAGTTTGAAAACGAAAGACTCTAATGTTGATTTAATCAATTATCTTCCTAAAAATAAAATTGATTCAGCAGAT…	930
hlgA	3	AP014942.1	ATGATTAAAAATAAAATATTAACAGCAACTTTAGCAGTTGGTTTAATAGCCCCTTTAGCCAATCCATTTATAGAAATTTCTAAAGCAGAAAATAAGATAGAAGATATCGGCCAAGGTGCAGAAATCATCAAAAGAACACAAGACATTACTAGCAAACGATTAGCTATAACTCAAAACATTCAATTTGATTTTGTAAAAGATAAAAAATATAACAAAGATGCCCTAGTTGTTAAGATGCAAGGCTTCATCAGCTCTAGAACAACATATTCAGACTTAAAAAAATATCCATATATTAAAAGAATGATATGGCCATTTCAATATAATATCAGTTTGAAAACGAAAGACTCTAATGTTGATTTAATCAATTATCTTCCTAAAAATAAAATTGATTCAGCAGAT…	930
hlgA	6	CP010944.1	ATGATTAAAAATAAAATATTAACAGCAACTTTAGCAGTTGGTTTAATAGCCCCTTTAGCCAATCCATTTATAGAAATTTCTAAAGCAGAAAATAAGATAGAAGATATCGGCCAAGGTGCAGAAATCATCAAAAGAACACAAGACATTACTAGCAAACGATTAGCTATAACTCAAAACATTCAATTTGATTTTGTAAAAGATAAAAAATATAACAAAGATGCCCTAGTTGTTAAGATGCAAGGCTTCATCAGCTCTAGAACAACATATTCAGACTTAAAAAAATATCCATATATTAAAAGAATGATATGGCCATTTCAATATAATATCAGTTTGAAAACGAAAGACTCTAATGTTGATTTAATCAATTATCTTCCTAAAAATAAAATTGATTCAGCAGAT…	930
hlgA	7	CP006630.1	ATGATTAAAAATAAAATATTAACAGCAACTTTAGCAGTTGGTTTAATAGCCCCTTTAGCCAATCCATTTATAGAAATTTCTAAAGCAGAAAATAAGATAGAAGATATCGGCCAAGGTGCAGAAATCATCAAAAGAACACAAGACATTACTAGCAAACGATTAGCTATAACTCAAAACATTCAATTTGATTTTGTAAAAGATAAAAAATATAACAAAGATGCCCTAGTTGTTAAGATGCAAGGCTTCATCAGCTCTAGAACAACATATTCAGACTTAAAAAAATATCCATATATTAAAAGAATGATATGGCCATTTCAATATAATATCAGTTTGAAAACGAAAGACTCTAATGTTGATTTAATCAATTATCTTCCTAAAAATAAAATTGATTCAGCAGAT…	930
hlgA	8	CP011528.1	ATGATTAAAAATAAAATATTAACAGCAACTTTAGCAGTTGGTTTAATAGCCCCTTTAGCCAATCCATTTATAGAAATTTCTAAAGCAGAAAATAAGATAGAAGATATCGGCCAAGGTGCAGAAATCATCAAAAGAACACAAGACATTACTAGCAAACGATTAGCTATAACTCAAAACATTCAATTTGATTTTGTAAAAGATAAAAAATATAACAAAGATGCCCTAGTTGTTAAGATGCAAGGCTTCATCAGCTCTAGAACAACATATTCAGACTTAAAAAAATATCCATATATTAAAAGAATGATATGGCCATTTCAATATAATATCAGTTTGAAAACGAAAGACTCTAATGTTGATTTAATCAATTATCTTCCTAAAAATAAAATTGATTCAGCAGAT…	930
hlgA	20	CP010943.1	ATGATTAAAAATAAAATATTAACAGCAACTTTAGCAGTTGGTTTAATAGCCCCTTTAGCCAATCCATTTATAGAAATTTCTAAAGCAGAAAATAAGATAGAAGATATCGGCCAAGGTGCAGAAATCATCAAAAGAACACAAGACATTACTAGCAAACGATTAGCTATAACTCAAAACATTCAATTTGATTTTGTAAAAGATAAAAAATATAACAAAGATGCCCTAGTTGTTAAGATGCAAGGCTTCATCAGCTCTAGAACAACATATTCAGACTTAAAAAAATATCCATATATTAAAAGAATGATATGGCCATTTCAATATAATATCAGTTTGAAAACGAAAGACTCTAATGTTGATTTAATCAATTATCTTCCTAAAAATAAAATTGATTCAGCAGAT…	930
hlgA	21	CP010295.1	ATGATTAAAAATAAAATATTAACAGCAACTTTAGCAGTTGGTTTAATAGCCCCTTTAGCCAATCCATTTATAGAAATTTCTAAAGCAGAAAATAAGATAGAAGATATCGGCCAAGGTGCAGAAATCATCAAAAGAACACAAGACATTACTAGCAAACGATTAGCTATAACTCAAAACATTCAATTTGATTTTGTAAAAGATAAAAAATATAACAAAGATGCCCTAGTTGTTAAGATGCAAGGCTTCATTAGCTCTAGAACAACATATTCAGACTTAAAAAAATATCCATATATTAAAAGAATGATATGGCCATTTCAATATAATATCAGTTTGAAAACGAAAGACTCTAATGTTGATTTAATTAATTATCTTCCTAAAAATAAAATTGATTCAGCAGAT…	930
hlgA	14	CP001996.1	ATGATTAAAAATAAAATATTAACAGCAACTTTAGCAGTTGGTTTAATAGCCCCTTTAGCCAATCCATTTATAGAAATTTCTAAAGCAGAAAATAAGATAGAAGATATCGGCCAAGGTGCAGAAATCATCAAAAGAACACAAGACATTGCTAGCAAACGATTAGCTATAACTCAAAACATTCAATTTGATTTTGTAAAAGATAAAAAATATAACAAAGATGCCCTAGTTGTTAAGATGCAAGGCTTCATCAGCTCTAGAACAACATATTCAGACTTAAAAAAATATCCATATATTAAAAGAATGATATGGCCATTTCAATATAATATCAGTTTGAAAACGAAAGACTCTAATGTTGATTTAATCAATTATCTTCCTAAAAATAAAATTGATTCAGCAGAT…	930
hlgA	12	CP010952.1	ATGATTAAAAATAAAATATTAACAGCAACTTTAGCAGTTGGTTTAATAGCCCCTTTAGCCAATCCATTTATAGAAATTTCTAAAGCAGAAAATAAGATAGAAGATATCGGCCAAGGTGCAGAAATCATCAAAAGAACTCAAGACATTACTAGCAAACGATTAGCTATAACTCAAAACATTCAATTTGATTTTGTAAAAGATAAAAAATATAACAAAGATGCTCTAGTTGTTAAGATGCAAGGCTTCATCAGCTCTAGAACAACATATTCAGACTTAAAAAAATATCCATATATTAAAAGAATGATATGGCCATTTCAATATAATATCAGTTTGAAAACGAAAGACTCTAATGTTGATTTAATCAATTATCTTCCTAAAAATAAAATTGATTCAGCAGAT…	930
hlgA	1	BA000018.3	ATGATTAAAAATAAAATATTAACAGCAACTTTAGCAGTTGGTTTAATAGCCCCTTTAGCCAATCCATTTATAGAAATTTCTAAAGCAGAAAATAAGATAGAAGATATCGGTCAAGGTGCAGAAATCATCAAAAGAACACAAGACATTACTAGCAAACGATTAGCTATAACTCAAAACATTCAATTTGATTTTGTAAAAGATAAAAAATATAACAAAGATGCCCTAGTTGTTAAGATGCAAGGCTTCATCAGCTCTAGAACAACATATTCAGACTTAAAAAAATATCCATATATTAAAAGAATGATATGGCCATTTCAATATAATATCAGTTTGAAAACGAAAGACTCTAATGTTGATTTAATCAATTATCTTCCTAAAAATAAAATTGATTCAGCAGAT…	930
hlgA	2	CP001781.1	ATGATTAAAAATAAAATATTAACAGCAACTTTAGCAGTTGGTTTAATAGCCCCTTTAGCCAATCCATTTATAGAAATTTCTAAAGCAGAAAATAAGATAGAAGATATCGGTCAAGGTGCAGAAATCATCAAAAGAACACAAGACATTACTAGCAAACGATTAGCTATAACTCAAAACATTCAATTTGATTTTGTAAAAGATAAAAAATATAACAAAGATGCCCTAGTTGTTAAGATGCAAGGCTTCATCAGCTCTAGAACAACATATTCAGACTTAAAAAAATATCCATATATTAAAAGAATGATATGGCCATTTCAATATAATATCAGTTTGAAAACGAAAGACTCTAATGTTGATTTAATCAATTATCTTCCTAAAAATAAAATTGATTCAGCAGAT…	930
hlgA	4	CP010402.1	ATGATTAAAAATAAAATATTAACAGCAACTTTAGCAGTTGGTTTAATAGCCCCTTTAGCCAATCCATTTATAGAAATTTCTAAAGCAGAAAATAAGATAGAAGATATCGGTCAAGGTGCAGAAATCATCAAAAGAACACAAGACATTACTAGCAAACGATTAGCTATAACTCAAAACATTCAATTTGATTTTGTAAAAGATAAAAAATATAACAAAGATGCCCTAGTTGTTAAGATGCAAGGCTTCATCAGCTCTAGAACAACATATTCAGACTTAAAAAAATATCCATATATTAAAAGAATGATATGGCCATTTCAATATAATATCAGTTTGAAAACGAAAGACTCTAATGTTGATTTAATCAATTATCTTCCTAAAAATAAAATTGATTCAGCAGAT…	930
hlgA	5	AP014653.1	ATGATTAAAAATAAAATATTAACAGCAACTTTAGCAGTTGGTTTAATAGCCCCTTTAGCCAATCCATTTATAGAAATTTCTAAAGCAGAAAATAAGATAGAAGATATCGGTCAAGGTGCAGAAATCATCAAAAGAACACAAGACATTACTAGCAAACGATTAGCTATAACTCAAAACATTCAATTTGATTTTGTAAAAGATAAAAAATATAACAAAGATGCCCTAGTTGTTAAGATGCAAGGCTTCATCAGCTCTAGAACAACATATTCAGACTTAAAAAAATATCCATATATTAAAAGAATGATATGGCCATTTCAATATAATATCAGTTTGAAAACGAAAGACTCTAATGTTGATTTAATCAATTATCTTCCTAAAAATAAAATTGATTCAGCAGAT…	930
hlgA	18	CP002114.2	ATGATTAAAAATAAAATATTAACAGCAACTTTAGCAGTTGGTTTAATCGCACCTTTAGCCAATCCATTTATAGAAATTTCTAAAGCAGAAAATAAGATAGAAGATATCGGCCAAGGTGCAGAAATCATCAAAAGAACACAAGACATTACTAGCAAACGATTAGCTATAACTCAAAACATTCAATTTGATTTTGTAAAGGATAAAAAATATAACAAAGATGCCCTAGTTGTTAAGATGCAAGGCTTCATTAGCTCTAGAACTACTTATTCAGACTTAAAAAAATATCCATATATTAAAAGAATGATATGGCCTTTCCAATATAATATTAGTTTAAAAACAAAAGACCCTAATGTTGATTTAATTAATTACCTTCCTAAAAATAAAATAGACTCAGCAGAT…	930
hlgA	17	CP003808.1	ATGATTAAAAATAAAATATTAACAGCAACTTTAGCAGTTGGTTTAATCGCCCCTTTAGCCAATCCATTTACAGAAATTTCTAAAGCAGAAAATAAGATAGAAGATATCGGCCAAGGTGCAGAAATCATCAAAAGAACACAAGACATTACTAGCAAACGATTAGCTATAACTCAAAACATTCAATTTGATTTTGTAAAAGATAAAAAATATAACAAAGATGCCCTAGTTGTTAAAATGCAAGGATTCATCAGCTCTAGAACAACATATTCAGACTTAAAAAAATATCCATATATTAAAAGAATGATATGGCTATTTCAATATAATATCAGTTTGAAAACGAAAGACTCTAATGTTGATTTAATCAATTATCTTCCTAAAAATAAAATTGATTCAGCAGAT…	930
hlgA	11	CP009554.1	ATGATTAAAAATAAAATATTAACAGCAACTTTAGCAGTTGGTTTAATCGCCCCTTTAGCCAATCCATTTATAGAAATTTCTAAAGCAGAAAATAAGATAGAAGATATCGGCCAAGGTGCAGAAATCATCAAAAGAACACAAGACATTACTAGCAAACGATTAGCTATAACTCAAAACATTCAATTTGATTTTGTAAAAGATAAAAAATATAACAAAGATGCCCTAGTTGTTAAGATGCAAGGCTTCATCAGCTCTAGAACAACATATTCAGACTTAAAAAAATATCCATATATTAAAAGAATGATATGGCCATTTCAATATAATATCAGTTTGAAAACGAAAGACTCTAATGTTGATTTAATCAATTATCTTCCTAAAAATAAAATTGATTCAGCAGAT…	930
hlgA	13	CP006044.1	ATGATTAAAAATAAAATATTAACAGCAACTTTAGCAGTTGGTTTAATCGCCCCTTTAGCCAATCCATTTATAGAAATTTCTAAAGCAGAAAATAAGATAGAAGATATCGGCCAAGGTGCAGAAATCATCAAAAGAACACAAGACATTACTAGCAAACGATTAGCTATAACTCAAAACATTCAATTTGATTTTGTAAAAGATAAAAAATATAACAAAGATGCCCTAGTTGTTAAGATGCAAGGCTTCATCAGCTCTAGAACAACATATTCAGACTTAAAAAAATATCCATATATTAAAAGAATGATATGGCCATTTCAATATAATATCAGTTTGAAAACGAAAGACTCTAATGTTGATTTAATCAATTATCTTCCTAAAAATAAAATTGATTCAGCAGAT…	930
hlgA	15	BX571856.1	ATGATTAAAAATAAAATATTAACAGCAACTTTAGCAGTTGGTTTAATCGCCCCTTTAGCCAATCCATTTATAGAAATTTCTAAAGCAGAAAATAAGATAGAAGATATCGGCCAAGGTGCAGAAATCATCAAAAGAACACAAGACATTACTAGCAAACGATTAGCTATAACTCAAAACATTCAATTTGATTTTGTAAAAGATAAAAAATATAACAAAGATGCCCTAGTTGTTAAGATGCAAGGCTTCATCAGCTCTAGAACAACATATTCAGACTTAAAAAAATATCCATATATTAAAAGAATGATATGGCCATTTCAATATAATATCAGTTTGAAAACGAAAGACTCTAATGTTGATTTAATCAATTATCTTCCTAAAAATAAAATTGATTCAGCAGAT…	930
hlgA	22	LN626917.1	ATGATTAAAAATAAAATATTAACAGCAACTTTAGCAGTTGGTTTAATCGCCCCTTTAGCCAATCCATTTATAGAAATTTCTAAAGCAGAAAATAAGATAGAAGATATCGGCCAAGGTGCAGAAATCATCAAAAGAACACAAGACATTACTAGCAAACGATTAGCTATAACTCAAAACATTCAATTTGATTTTGTAAAAGATAAAAAATATAACAAAGATGCCCTAGTTGTTAAGATGCAAGGCTTCATCAGCTCTAGAACAACATATTCAGACTTAAAAAAATATCCATATATTAAAAGAATGATATGGCCATTTCAATATAATATCAGTTTGAAAACGAAAGACTCTAATGTTGATTTAATCAATTATCTTCCTAAAAATAAAATTGATTCAGCAGAT…	930
hlgA	16	CP010940.1	ATGATTAAAAATAAAATATTAACAGCAACTTTAGCAGTTGGTTTAATCGCCCCTTTAGCTAATCCATTTATAGAAATTTCTAAAGCAGAAAATAAGATAGAAGATATCGGGCAAGGTGCAGAAATCATCAAAAGAACACAAGACATTACTAGCAAACGATTAGCTATAACTCAAAACATTCAATTTGATTTTGTAAAAGATAAAAAATATAACAAAGATGCCCTAGTTGTTAAGATGCAAGGCTTCATCAGCTCTAGAACAACATATTCAGACTTAAAAAAATATCCATATATTAAAAGAATGATATGGCCATTTCAATATAATATCAGTTTGAAAACGAAAGACTCTAATGTTGATTTAATCAATTATCTTCCTAAAAATAAAATTGATTCAGCAGAT…	930
hlgA	10	AJ938182.1	ATGATTAAAAATAAAATATTAACAGCAACTTTAGCAGTTGGTTTAATGGCCCCTTTAGCCAATCCATTTATAGAAATTTCTAAAGCAGAAAATAAGATAGAAGATATCGGCCAAGGTGCAGAAATCATCAAAAGAACACAAGACATTACTAGCAAACGATTAGCTATAACTCAAAACATTCAATTTGATTTTGTAAAAGATAAAAAATATAACAAAGATGCCCTAGTTGTTAAGATGCAAGGCTTCATCAGCTCTAGAACAACATATTCAGACTTAAAAAAATATCCATATATTAAAAGAATGATATGGCCATTTCAATATAATATCAGTTTGAAAACGAAAGACTCTAATGTTGATTTAATCAATTATCTTCCTAAAAATAAAATTGATTCAGCAGAT…	930
hlgA	19	CP010941.1	ATGATTAAAAATAAAATATTAACAGCGACTTTAGCAGTTGGTTTAATCGCCCCTTTAGCTAATCCATTTATAGAAATTTCTAAAGCAGAAAATAAGATAGAAGATATCGGCCAAGGTGCAGAAATCATCAAAAGAACACAAGACATTACTAGCAAACAATTAGCAATAACTCAAAATATTCAATTTGATTTTGTAAAAGATAAAAAATATAACAAAGATGCCCTAGTTGTTAAGATGCAAGGCTTCATCAGCTCTAGAACAACATATTCAGACTTAAAAAAATATCCATATATTAAAAGAATGATATGGCCATTTCAGTATAATATCAGTTTGAAAACGAAAGACTCTAATGTTGATTTAATCAATTATCTTCCTAAAAATAAAATTGATTCAGCAGAT…	930
hlgB	5	CP010952.1	ATGAAAATGAATAAATTAGTCAAATCATCCGTTGCTACATCTATGGCATTATTATTACTTTCTGGTACTGCTAATGCTGAAGGCAAAATCACACCAGTCAGCGTAAAAAAAGTAGATGATAAAGTTACTTTATACAAAACTACAGCTACAGCAGATTCAGATAAATTCAAAATTTCACAGATTTTAACATTTAATTTCATCAAAGATAAAAGTTATGATAAAGATACTTTAGTACTTAAAGCTACTGGGAATATTAACTCAGGCTTTGTGAAACCTAATCCTAATGACTATGACTTTTCAAAATTATATTGGGGAGCTAAATACAATGTATCTATAAGCTCACAATCTAATGATTCAGTAAACGTCGTTGATTATGCACCAAAAAATCAAAATGAAGAG…	978
hlgB	6	CP001996.1	ATGAAAATGAATAAATTAGTCAAATCATCCGTTGCTACATCTATGGCATTATTATTACTTTCTGGTACTGCTAATGCTGAAGGCAAAATCACACCAGTCAGCGTAAAAAAAGTCGATGACAAAGTTACTTTATACAAAACAACAGCCACAGCAGATTCTGATAAATTTAAAATTTCACAGATTTTAACATTCAATTTCATCAAAGATAAAAGTTATGATAAAGATACTTTAGTACTTAAAGCTACTGGGAATATTAACTCAGGCTTTGTGAAACCTAATCCTAATGACTATGACTTTTCAAAATTATATTGGGGAGCTAAATACAATGTATCTATAAGCTCACAATCTAATGATTCAGTAAACGTCGTTGATTATGCACCAAAAAATCAAAATGAAGAG…	978
hlgB	17	CP006630.1	ATGAAAATGAATAAATTAGTCAAATCATCCGTTGCTACATCTATGGCATTATTATTACTTTCTGGTACTGCTAATGCTGAAGGCAAAATCACACCAGTCAGCGTAAAAAAAGTCGATGACAAAGTTACTTTATACAAAACAACAGCCACAGCAGATTCTGATAAATTTAAAATTTCACAGATTTTAACATTTAATTTCATCAAAGATAAAAGTTATGATAAGGATACTTTAGTACTTAAAGCTACTGGGAATATTAACTCAGGCTTTGTGAAACCTAATCCTAATGACTATGACTTTTCAAAATTATATTGGGGAGCTAAATACAATGTATCTATAAGCTCACAATCTAATGATTCAGTAAACGTCGTTGATTATGCACCAAAAAATCAAAATGAAGAG…	977
hlgB	8	BA000033.2	ATGAAAATGAATAAATTAGTCAAATCATCCGTTGCTACATCTATGGCATTATTATTACTTTCTGGTACTGCTAATGCTGAAGGTAAAATAACACCAGTCAGCGTAAAAAAAGTCGATGACAAAGTTACTTTATACAAAACAACAGCCACAGCAGATTCTGATAAATTTAAAATTTCACAGATTTTAACATTTAATTTCATCAAAGATAAAAGTTATGATAAAGATACTTTAGTACTTAAAGCTACTGGGAATATTAACTCAGGCTTTGTGAAACCTAATCCTAATGACTATGACTTTTCAAAATTATATTGGGGAGCTAAATACAATGTATCTATAAGCTCACAATCTAATGATTCAGTAAACGTCGTTGATTATGCACCAAAAAATCAAAATGAAGAG…	977
hlgB	9	AP014942.1	ATGAAAATGAATAAATTAGTCAAATCATCCGTTGCTACATCTATGGCATTATTATTACTTTCTGGTACTGCTAATGCTGAAGGTAAAATAACACCAGTCAGCGTAAAAAAAGTCGATGACAAAGTTACTTTATACAAAACAACAGCCACAGCAGATTCTGATAAATTTAAAATTTCACAGATTTTAACATTTAATTTCATCAAAGATAAAAGTTATGATAAAGATACTTTAGTACTTAAAGCTACTGGGAATATTAACTCAGGCTTTGTGAAACCTAATCCTAATGACTATGACTTTTCAAAATTATATTGGGGAGCTAAATACAATGTATCTATAAGCTCACAATCTAATGATTCAGTAAACGTCGTTGATTATGCACCAAAAAATCAAAATGAAGAG…	977
hlgB	10	CP011528.1	ATGAAAATGAATAAATTAGTCAAATCATCCGTTGCTACATCTATGGCATTATTATTACTTTCTGGTACTGCTAATGCTGAAGGTAAAATAACACCAGTCAGCGTAAAAAAAGTCGATGACAAAGTTACTTTATACAAAACAACAGCCACAGCAGATTCTGATAAATTTAAAATTTCACAGATTTTAACATTTAATTTCATCAAAGATAAAAGTTATGATAAAGATACTTTAGTACTTAAAGCTACTGGGAATATTAACTCAGGCTTTGTAAAACCTAATCCTAATGACTATGACTTTTCAAAATTATATTGGGGAGCTAAATACAATGTATCTATAAGCTCACAATCTAATGATTCAGTAAACGTCGTTGATTATGCACCAAAAAATCAAAATGAAGAG…	977
hlgB	7	CP011526.1	ATGAAAATGAATAAATTAGTCAAATCATCCGTTGCTACATCTATGGCATTATTATTACTTTCTGGTACTGCTAATGCTGAAGGTAAAATAACACCAGTCAGCGTAAAAAAAGTCGATGACAAAGTTACTTTATACAAAACAACAGCCACAGCAGATTCTGATAAATTTAAAATTTCACAGATTTTAACATTTAATTTCATCAAAGATAAAAGTTATGATAAAGATACTTTAGTGCTTAAAGCTACTGGGAATATTAACTCAGGCTTTGTGAAACCTAATCCTAATGACTATGACTTTTCAAAATTATATTGGGGAGCTAAATACAATGTATCTATAAGCTCACAATCTAATGATTCAGTAAACGTCGTTGATTATGCACCAAAAAATCAAAATGAAGAG…	977
hlgB	11	BA000018.3	ATGAAAATGAATAAATTAGTCAAATCATCCGTTGCTACATCTATGGCATTATTATTACTTTCTGGTACTGCTAATGCTGAAGGTAAAATAACACCAGTCAGCGTAAAAAAAGTCGATGACAAAGTTACTTTATACAAAACAACAGCCACAGCAGATTCTGATAAGTTTAAAATTTCACAGATTTTAACATTTAATTTCATCAAAGATAAAAGTTATGATAAAGATACTTTAGTACTTAAAGCTACTGGGAATATTAACTCAGGCTTTGTGAAACCTAATCCTAATGACTATGACTTTTCAAAATTATATTGGGGAGCTAAATACAATGTATCTATAAGCTCACAATCTAATGATTCAGTAAACGTCGTTGATTATGCACCAAAAAATCAAAATGAAGAG…	977
hlgB	13	BA000017.4	ATGAAAATGAATAAATTAGTCAAATCATCCGTTGCTACATCTATGGCATTATTATTACTTTCTGGTACTGCTAATGCTGAAGGTAAAATAACACCAGTCAGCGTAAAAAAAGTCGATGACAAAGTTACTTTATACAAAACAACAGCCACAGCAGATTCTGATAAGTTTAAAATTTCACAGATTTTAACATTTAATTTCATCAAAGATAAAAGTTATGATAAAGATACTTTAGTACTTAAAGCTACTGGGAATATTAACTCAGGCTTTGTGAAACCTAATCCTAATGACTATGACTTTTCAAAATTATATTGGGGAGCTAAATACAATGTATCTATAAGCTCACAATCTAATGATTCAGTAAACGTCGTTGATTATGCACCAAAAAATCAAAATGAAGAG…	977
hlgB	15	CP002114.2	ATGAAAATGAATAAATTAGTCAAATCATCCGTTGCTACGTCTATGGCATTATTACTACTTTCTAATACTGCTAATGCTGAAGGCAAAATCACACCAGTAAGCGTCAAAAAAGTCGATGACAAAGTTACTCTATACAAAACAACAGCCACAGCAGATTCTGATAAATTTAAAATTTCACAAATTTTAACATTCAATTTCATCAAAGATAAAAGTTATGATAAAGATACTTTAGTGCTTAAAGCTGCAGGTAATATTAACTCAGGTTATGAAAAACCTAACCCTAAAGACTATGATTTTTCAAAATTATATTGGGGTGCAAAATATAATGTATCAATTAGTTCACAATCTAACGATTCAGTAAACGTCGTTGATTATGCACCTAAAAATCAAAATGAAGAG…	977
hlgB	12	AJ938182.1	ATGAAAATGAATAAATTAGTCAAATCATCCGTTGCTACTTCTATGGCATTATTATTACTTTCTAGTACTGCTAATGCTGAAGGCAAAATAACACCAGTCAGCGTAAAAAAAGTCGATGACAAAGTTACTTTATACAAAACAACAGCCACAGCAGATTCTGATAAATTTAAAATTTCACAGATTTTAACATTTAATTTCATCAAAGATAAAAGTTATGATAAAGATACTTTAGTACTTAAAGCTACTGGGAATATTAACTCAGGCTTTGTGAAACCTAATCCTAATGACTATGACTTTTCAAAATTATATTGGGGAGCTAAATACAATGTATCTATAAGCTCACAATCTAATGATTCAGTAAACGTCGTTGATTATGCACCAAAAAATCAAAATGAAGAG…	977
hlgB	14	CP006706.1	ATGAAAATGAATAGATTAGTCAAATCATCCGTTGCTACGTCTATGGCATTACTATTACTTTCTAATACTGCTAATGCTGAAGGTAAAATCACACCAGTAAGCGTCAAAAAGGTCGATGACAAAGTTACTTTATACAAAACAACAGCCACAGCAGATTCTGATAAATTTAAAATTTCACAGATTTTAACATTCAATTTCATCAAAGATAAAAGTTATGATAAAGATACTTTAGTACTTAAAGCTACTGGAAATATTAACTCAGGCTTTGAAAAACCTAATCCTAATGACTATGACTTTTCAAAATTATATTGGGGAGCTAAATACAATGTATCTATAAGCTCACAATCTAATGATTCAGTAAACGTCGTTGATTATGCACCAAAAAACCAAAATGAAGAG…	977
hlgB	16	CP010941.1	ATGAAAATGAATAGATTAGTCAAATCATCCGTTGCTACGTCTATGGCATTATTATTACTTTCTAATACTGCTAATGCTGAAGGCAAAATTACACCAGTAAGCGTCAAAAAAGTCGATGACAAAATTACTTTATACAAAACAACGGCCACAGCAGATTCTGACAAATATAAAATTTCACAGATTTTAACATTCAATTTCATCAAAGATAAAAGTTATGATAAAGATACTTTAGTACTTAAAGCTACTGGAAATATTAACTCAGGTTATGAAAGACCTAATCCTAATGACTATGACTTTTCAAAATTATATTGGGGAGCTAAATACAATGTATCTATAAGCTCACAATCTAATGATTCAGTAAACGTCGTTGATTATGCACCTAAAAATCAAAATGAAGAG…	977
hlgB	18	CP010940.1	ATGAACATGAATAAATTAGTCAAATCATCCGTTGCTACATCTATGGCATTATTATTACTTTCTGGTACTGCTAATGCTGAAGGCAAAATCACACCAGTTAGCGTCAAAAAAGTAGATGATAAAGTTACTTTATACAAAACTACAGCTACAGCAGATTCAGATAAATTCAAAATTTCACAGATTTTAACATTTAATTTCATCAAAGATAAAAGTTATGATAAAGATACTTTAGTACTTAAAGCTGCAGGTAATATTAACTCAGGTTATGAAAGACCAAACCCTAAAGACTATGACTTTTCAAAAATATATTGGGGTGCAAAATACAATGTGTCTATCAGTTCACAATCTAATGATTCGGTTAATGTAGTAGACTATGCACCTAAAAATCAAAATGAAGAA…	977
hlgB	1	BX571856.1	ATGAACATGAATAAATTAGTCAAATCATCCGTTGCTACGTCTATGGCATTATTATTACTTTCTAATACTGCAAATGCTGAAGGCAAAATCACACCAGTTAGCGTCAAAAAAGTAGATGATAAAGTTACTTTATACAAAACTACAGCTACAGCAGATTCAGATAAATTCAAAATTTCACAGATTTTAACATTCAATTTCATCAAAGATAAAAGTTATGATAAAGATACTTTAGTGCTTAAAGCTGCAGGTAATATTAACTCAGGTTATGAAAGACCAAATCCTAAAGACTACGACTTTTCAAAAATATATTGGGGTGCAAAATACAATGTGTCTATCAGTTCACAATCTAATGATTCGGTTAATGTAGTAGACTATGCACCTAAAAATCAAAATGAAGAA…	978
hlgB	2	CP003808.1	ATGAACATGAATAAATTAGTCAAATCATCCGTTGCTACGTCTATGGCATTATTATTACTTTCTAATACTGCAAATGCTGAAGGCAAAATCACACCAGTTAGCGTCAAAAAAGTAGATGATAAAGTTACTTTATACAAAACTACAGCTACAGCAGATTCAGATAAATTCAAAATTTCACAGATTTTAACATTCAATTTCATCAAAGATAAAAGTTATGATAAAGATACTTTAGTGCTTAAAGCTGCAGGTAATATTAACTCAGGTTATGAAAGACCAAATCCTAAAGACTACGACTTTTCAAAAATATATTGGGGTGCAAAATACAATGTGTCTATCAGTTCACAATCTAATGATTCGGTTAACGTAGTAGACTATGCACCTAAAAATCAAAATGAAGAA…	977
hlgB	3	CP012756.1	ATGAACATGAATAAATTAGTCAAATCATCCGTTGCTACGTCTATGGCATTATTATTACTTTCTAATACTGCAAATGCTGAAGGCAAAATCACACCAGTTAGCGTCAAAAAAGTAGATGATAAAGTTACTTTATACAAAACTACAGCTACAGCAGATTCAGATAAATTCAAAATTTCACAGATTTTAACATTCAATTTCATCAAAGATAAAAGTTATGATAAAGATACTTTAGTGCTTAAAGCTGCAGGTAATATTAACTCAGGTTATGAAAGACCAAATCCTAAAGACTACGACTTTTCAAAAATATATTGGGGTGCAAAATACAATGTGTCTATCAGTTCACAATCTAATGATTCGGTTAACGTAGTAGACTATGCACCTAAAAATCAAAATGAAGAA…	977
hlgB	4	FR821779.1	ATGAACATGAATAAATTAGTCAAATCATCCGTTGCTACGTCTATGGCATTATTATTACTTTCTAATACTGCTAATGCTGAAGGTAAAATCACACCAGTTAGCGTAAAAAAAGTCGATGATAAAGTTACTTTATACAAAACTACAGCTACAGCAGATTCAGATAAATTCAAAATTTCACAGATTTTAACATTTAATTTCATCAAAGATAAAAGTTATGATAAAGATACTTTAGTACTTAAAGCTACTGGGAATATTAACTCAGGCTTTGTGAAACCTAATCCTAATGACTATGACTTTTCAAAATTATATTGGGGAGCTAAATACAATGTATCTATAAGCTCACAATCTAATGATTCAGTAAACGTCGTTGATTATGCACCAAAAAATCAAAATGAAGAG…	977
hlgC	5	AP014942.1	ATGCTTAAAAATAAAATATTAACTACAACTTTATCTGTGAGCTTACTTGCCCCTCTTGCCAATCCGTTATTAGAAAATGCTAAAGCTGCCAACGATACTGAAGACATCGGTAAAGGAAGCGATATAGAAATTATCAAAAGGACAGAAGATAAAACAAGTAATAAATGGGGCGTGACTCAAAATATTCAATTTGATTTTGTGAAGGATAAAAAATATAACAAAGATGCTTTGATATTAAAGATGCAAGGATTCATTAGCTCTAGAACAACATATTACAACTATAAAAAAACTAATCATGTTAAAGCTATGCGATGGCCATTCCAATATAATATTGGTTTAAAAACAAATGATAAATATGTTTCTTTAATTAATTATTTACCTAAAAATAAAATTGAATCT…	948
hlgC	20	CP007539.1	ATGCTTAAAAATAAAATATTAACTACAACTTTATCTGTGAGCTTACTTGCCCCTCTTGCCAATCCGTTATTAGAAAATGCTAAAGCTGCTAACGATACTGAAGACATCGGTAAAGGAAGCGATATAGAAATTATCAAAAGGACAGAAGATAAAACAAGTAATAAATGGGGCGTGACTCAAAATATTCAATTTGATTTTGTAAAGGATAAAAAATATAACAAAGATGCTTTGATATTAAAGATGCAAGGATTCATTAGCTCTAGAACAACATATTACAACTATAAAAAAACTAATCATGTTAAAGCTATGCGATGGCCATTCCAATATAATATTGGTTTAAAAACAAATGATAAATATGTTTCTTTAATTAATTATTTACCTAAAAATAAAATTGAATCT…	948
hlgC	4	CP010526.1	ATGCTTAAAAATAAAATATTAGCCACAACTTTATCTGTGAGCTTACTTGCCCCTCTTGCCAATCCGTTATTAGAAAATGCTAAAGCTGCCAACGATACTGAAGACATCGGTAAAGGAAGCGATATAGAAATTATCAAAAGGACAGAAGATAAAACAAGTAATAAATGGGGCGTGACTCAAAATATTCAATTTGATTTTGTGAAGGATAAAAAATATAACAAAGATGCTTTGATATTAAAGATGCAAGGATTCATTAGCTCTAGAACAACATATTACAACTATAAAAAAACTAATCATGTTAAAGCTATGCGATGGCCATTCCAATATAATATTGGTTTAAAAACAAATGATAAATATGTTTCTTTAATTAATTATTTACCTAAAAATAAAATTGAATCT…	948
hlgC	6	BA000033.2	ATGCTTAAAAATAAAATATTAGCCACAACTTTATCTGTGAGCTTACTTGCCCCTCTTGCCAATCCGTTATTAGAAAATGCTAAAGCTGCCAACGATACTGAAGACATCGGTAAAGGAAGCGATATAGAAATTATCAAAAGGACAGAAGATAAAACAAGTAATAAATGGGGCGTGACTCAAAATATTCAATTTGATTTTGTGAAGGATAAAAAATATAACAAAGATGCTTTGATATTAAAGATGCAAGGATTCATTAGCTCTAGAACAACATATTACAACTATAAAAAAACTAATCATGTTAAAGCTATGCGATGGCCATTCCAATATAATATTGGTTTAAAAACAAATGATAAATATGTTTCTTTAATTAATTATTTACCTAAAAATAAAATTGAATCT…	948
hlgC	7	BX571857.1	ATGCTTAAAAATAAAATATTAGCCACAACTTTATCTGTGAGCTTACTTGCCCCTCTTGCCAATCCGTTATTAGAAAATGCTAAAGCTGCCAACGATACTGAAGAGATCGGTAAAGGAAGCGATATAGAAATTATCAAAAGGACAGAAGATAAAACAAGTAATAAATGGGGCGTGACTCAAAATATTCAATTTGATTTTGTGAAGGATAAAAAATATAACAAAGATGCTTTGATATTAAAGATGCAAGGATTCATTAGCTCTAGAACAACATATTACAACTATAAAAAAACTAATCATGTTAAAGCTATGCGATGGCCATTCCAATATAATATTGGTTTAAAAACAAATGATAAATATGTTTCTTTAATTAATTATTTACCTAAAAATAAAATTGAATCT…	948
hlgC	17	HE681097.1	ATGCTTAAAAATAAAATATTAGCTACAACTATATCTGTAAGCTTACTTGCCCCTCTTGCCAATCCGTTATTAGAAAATGCTAAAGCTGCCAATGATACTGAAGACATCGGTAAAGGAAACGATGTAGAAATTATCAAAAGGACAGAAGATAAAACAAGTAATAAATGGGGAGTGACTCAAAATATCCAATTCGACTTTGTGAAGGATAAAAAATATAACAAAGATGCTTTGATCCTAAAGATGCAAGGATTCATTAGCTCTCGAACAACATATTATAACTATAAAAATACAAATCATATTAAATCTATGCGTTGGCCCTTCCAATATAATATTGGGTTAAAAACAAATGATCCAAATGTTTCTTTAATCAATTATTTACCGAAAAATAAAATTGAATCT…	948
hlgC	14	CP009554.1	ATGCTTAAAAATAAAATATTAGCTACAACTTTATCTGTAAGCTTACTTGCCCCTCTTGCCAATCCGTTATTAGAAAATGCTAAAGCTGCCAATGATACTGAAGACATCGGTAAAGGAAACGATGTAGAAATTATCAAAAGGACAGAAGATAAAACAAGTAATAAATGGGGCGTGACTCAAAATATCCAATTCGACTTTGTGAAGGATAAAAAATATAACAAAGATGCTTTGATCTTAAAGATGCAAGGATTCATTAGCTCTCGAACAACATATTATAACTATAAAAATACAAATCATATTAAATCTATGCGTTGGCCATTCCAATATAATATTGGTTTGAAAACAAATGATAAATATGTTTCTTTAATCAATTATTTACCGAAAAATAAAATTGAATCT…	948
hlgC	15	AM990992.1	ATGCTTAAAAATAAAATATTAGCTACAACTTTATCTGTAAGCTTACTTGCCCCTCTTGCCAATCCGTTATTAGAAAATGCTAAAGCTGCCAATGATACTGAAGACATCGGTAAAGGAAACGATGTAGAAATTATCAAAAGGACAGAAGATAAAACAAGTAATAAATGGGGCGTGACTCAAAATATCCAATTCGACTTTGTGAAGGATAAAAAATATAACAAAGATGCTTTGATCTTAAAGATGCAAGGATTCATTAGCTCTCGAACAACATATTATAACTATAAAAATACAAATCATATTAAATCTATGCGTTGGCCATTCCAATATAATATTGGTTTGAAAACAAATGATAAATATGTTTCTTTAATCAATTATTTACCGAAAAATAAAATTGAATCT…	948
hlgC	19	CP003808.1	ATGCTTAAAAATAAAATATTAGCTACAACTTTATCTGTAAGCTTACTTGCCCCTCTTGCCAATCCGTTATTAGAAAATGCTAAAGCTGCCAATGATACTGAAGACATCGGTAAAGGAAACGATGTAGAAATTATCAAAAGGACAGAAGATAAAACAAGTAATAAATGGGGCGTGACTCAAAATATCCAATTCGACTTTGTGAAGGATAAAAAATATAACAAAGATGCTTTGATCTTAAAGATGCAAGGATTCATTAGCTCTCGAACAACATATTATAACTATAAAAATACAAATCATATTAAATCTATGCGTTGGCCATTCCAATATAATATTGGTTTGAAAACAAATGATAAATATGTTTCTTTAATCAATTATTTACCGAAAAATAAAATTGAATCT…	948
hlgC	16	CP006706.1	ATGCTTAAAAATAAAATATTAGCTACAACTTTATCTGTAGGATTACTTGTCCCTCTTGCCAATCCGTTATTCGAAAATGCAAAAGCTGCCAACGATACCGAAGACATCGGTAAAGGAAGCGATGTAGAAATAATCAAAAGGACAGAAGATAAAACAAGTAATAAATGGGGCGTGACTCAAAATATCCAATTCGACTTTGTGAAGGATAAAAAATATAACAAAGATGCTTTGATATTAAAGATGCAAGGATTTATTAGCTCTAGAACAACATATTACAACTATAAAAACACTAATCATATTAAATCTATGCGATGGCCATTCCAATATAATATTGGTTTGAAAACAAATGATAAGAATGTTTCTTTAATTAATTATTTACCTAAAAATAAAATTGAAACT…	948
hlgC	18	CP006044.1	ATGCTTAAAAATAAAATATTAGCTACAACTTTATCTGTGAGCTTACTTGCCCCTCTTGCCAATCCGTTATTAGAAAAAGCTAAAGCTGCCAATGATACTGAAGACATCGGTAAAGGAAACGATGTAGAAATTATCAAACGGACAGAAGATAAAACAAGTAATAAATGGGGCGTGACTCAAAATATCCAATTCGACTTTGTGAAGGATAAAAAATATAACAAAGATGCTTTGATCTTAAAGATGCAAGGATTCATTAGCTCTCGAACAACATATTATAACTATAAAAATACAAATCATATTAAATCTATGCGTTGGCCCTTCCAATATAATATTGGGTTAAAAACAAATGATCCAAATGTTTCTTTAATCAATTATTTACCGAAAAATAAAATTGAATCT…	948
hlgC	1	BA000018.3	ATGCTTAAAAATAAAATATTAGCTACAACTTTATCTGTGAGCTTACTTGCCCCTCTTGCCAATCCGTTATTAGAAAATGCTAAAGCTGCCAACGATACTGAAGACATCGGTAAAGGAAGCGATATAGAAATTATCAAAAGGACAGAAGATAAAACAAGTAATAAATGGGGCGTGACTCAAAATATTCAATTTGATTTTGTGAAGGATAAAAAATATAACAAAGATGCTCTGATATTAAAGATGCAAGGATTCATTAGCTCTAGAACAACATATTACAACTATAAAAAAACTAATCATGTTAAAGCTATGCGATGGCCATTCCAATATAATATTGGTTTAAAAACAAATGATAAATATGTTTCTTTAATTAATTATTTACCTAAAAATAAAATTGAATCT…	948
hlgC	3	AP014653.1	ATGCTTAAAAATAAAATATTAGCTACAACTTTATCTGTGAGCTTACTTGCCCCTCTTGCCAATCCGTTATTAGAAAATGCTAAAGCTGCCAACGATACTGAAGACATCGGTAAAGGAAGCGATATAGAAATTATCAAAAGGACAGAAGATAAAACAAGTAATAAATGGGGCGTGACTCAAAATATTCAATTTGATTTTGTGAAGGATAAAAAATATAACAAAGATGCTTTGATATTAAAGATGCAAGGATTCATTAGCTCTAGAACAACATATTACAACTATAAAAAAACTAATCATGTTAAAGCTATGCGATGGCCATTCCAATATAATATTGGTTTAAAAACAAATGATAAATATGTTTCTTTAATTAATTATTTACCTAAAAATAAAATTGAATCT…	948
hlgC	10	FR821779.1	ATGCTTAAAAATAAAATATTAGCTACAACTTTATCTGTGAGCTTACTTGCCCCTCTTGCCAATCCGTTATTAGAAAATGCTAAAGCTGCCAACGATACTGAAGACATCGGTAAAGGAAGCGATATAGAAATTATCAAAAGGACAGAAGATAAAACAAGTAATAAATGGGGCGTGACTCAAAATATTCAATTTGATTTTGTGAAGGATAAAAAATATAACAAAGATGCTTTGATATTAAAGATGCAAGGATTCATTAGCTCTAGAACAACATATTACAACTATAAAAAAACTAATCATATTAAAGCTATGCGATGGCCATTCCAATATAACATTAGTTTGAAAACAAATGATAAATATGTTTCTTTAATTAATTATTTACCTAAAAATAAAATTGAATCT…	948
hlgC	12	CP003604.1	ATGCTTAAAAATAAAATATTAGCTACAACTTTATCTGTGAGCTTACTTGCCCCTCTTGCCAATCCGTTATTAGAAAATGCTAAAGCTGCCAACGATACTGAAGACATCGGTAAAGGAAGCGATATAGAAATTATCAAAAGGACAGAAGATAAAACAAGTAATAAATGGGGCGTGACTCAAAATATTCAATTTGATTTTGTGAAGGATAAAAAATATAACAAAGATGCTTTGATATTAAAGATGCAAGGATTCATTAGCTCTAGAACAACATATTACAACTATAAAAACACTAATCATATTAAATCTATGCGATGGCCATTCCAATATAATATTGGTTTGAAAACAAATGATAAATATGTTTCTTTAATTAATTATTTACCTAAAAATAAAATTGAATCT…	948
hlgC	13	CP006630.1	ATGCTTAAAAATAAAATATTAGCTACAACTTTATCTGTGAGCTTACTTGCCCCTCTTGCCAATCCGTTATTAGAAAATGCTAAAGCTGCCAACGATACTGAAGACATCGGTAAAGGAAGCGATATAGAAATTATCAAAAGGACAGAAGATAAAACAAGTAATAAATGGGGCGTGACTCAAAATATTCAATTTGATTTTGTGAAGGATAAAAAATATAACAAAGATGCTTTGATATTAAAGATGCAAGGATTCATTAGCTCTAGAACAACATATTACAACTATAAAAACACTAATCATATTAAATCTATGCGATGGCCACTCCAATATAATATTGGTTTGAAAACAAATGATAAATATGTTTCTTTAATTAATTATTTACCTAAAAATAAAATTGAATCT…	948
hlgC	8	CP001996.1	ATGCTTAAAAATAAAATATTAGCTACAACTTTATCTGTGAGCTTACTTGCCCCTCTTGCCAATCCGTTATTAGAAAATGCTAAAGCTGCCAACGATACTGAAGACATCGGTAAAGGAAGCGATATAGAAATTATCAAAAGGACAGAAGATAAAACAAGTAATAAATGGGGCGTGACTCAAAATATTCAATTTGATTTTGTGAAGGATAAGAAATATAACAAAGATGCTTTGATATTAAAGATGCAAGGATTCATTAGCTCTAGAACAACATATTACAACTATAAAAAAACTAATCATGTTAAAGCTATGCGATGGCCATTCCAATATAACATTGGTTTGAAAACAAATGATAAATATGTTTCTTTAATTAATTATTTACCTAAAAATAAAATTGAATCT…	948
hlgC	11	AJ938182.1	ATGCTTAAAAATAAAATATTAGCTACAACTTTATCTGTGAGCTTACTTGCCCCTCTTGCCAATCCGTTATTAGAAAATGCTAAAGCTGCCAACGATACTGAAGACATCGGTAAAGGAAGCGATATAGAAATTATCAAAAGGACAGAAGATAAAACTAGTAATAAATGGGGCGTGACTCAAAATATTCAATTTGATTTTGTGAAGGATAAAAAATATAACAAAAATGCTTTGATATTAAAGATGCAAGGATTCATTAGCTCTAGAACAACATATTACAACTATAAAAAAACTAATCATATTAAAGCTATGCGATGGCCATTCCAATATAACATTGGTTTGAAAACAAATGATAAATATGTTTCTTTAATTAATTATTTACCTAAAAATAAAATTGAATCT…	948
hlgC	9	CP003194.1	ATGCTTAAAAATAAAATATTAGCTACAACTTTATCTGTGAGCTTACTTGCCCCTCTTGCCAATCCGTTATTAGAAAATGCTAAAGCTGCTAACGATACTGAAGACATCGGTAAAGGAAGCGATATAGAAATTATCAAAAGGACAGAAGATAAAACAAGTAATAAATGGGGCGTGACTCAAAATATTCAATTTGATTTTGTGAAGGATAAAAAATATAACAAAGATGCTTTGATATTAAAGATGCAAGGATTCATTAGCTCTAGAACAACATATTACAACTATAAAAAAACTAATCATGTTAAAGCCATGCGATGGCCATTCCAATATAACATTGGTTTGAAAACAAATGATAAATATGTTTCTTTAATTAATTATTTACCTAAAAATAAAATTGAATCT…	948
hlgC	2	HE579073.1	ATGCTTAAAAATAAAATATTAGCTACAACTTTATCTGTGAGCTTACTTGCCCTTCTTGCCAATCCGTTATTAGAAAATGCTAAAGCTGCCAACGATACTGAAGACATCGGTAAAGGAAGCGATATAGAAATTATCAAAAGGACAGAAGATAAAACAAGTAATAAATGGGGCGTGACTCAAAATATTCAATTTGATTTTGTGAAGGATAAAAAATATAACAAAGATGCTCTGATATTAAAGATGCAAGGATTCATTAGCTCTAGAACAACATATTACAACTATAAAAAAACTAATCATGTTAAAGCTATGCGATGGCCATTCCAATATAATATTGGTTTAAAAACAAATGATAAATATGTTTCTTTAATTAATTATTTACCTAAAAATAAAATTGAATCT…	948
hlIII	12	NC017338	ATGTCCAAATCAACTAAAAAAAGTAATGACACAATCGTAGAAACATTTAAGGATATCATCCCTTTATCATTTGGAGAAGAAATTGGTAATGCGGCATCTCATGGGCTGGCAGCTTTGTTAACATTATTAGTGTTACCCTATGCGGCTGTGCACAGTTATATTGCACATGGTACGCTTGCGTCTGTGAGTATGTCTATTTATGTTATTTCTATCTTTATGATGTTTATTTCATCTACTATTTATCATTCTATGCAAAATGAAACACCTCATAAATATATTTTAAGGATTATCGATCACAGTATGATTTACGTAGCAATTTCTGGTACATATACGCCTATTTTGTTAACAGTTGTAGGTGGTTGGATAGGTTGGACAGTATTTATTTTATTATGGGGAACG…	684
hlIII	6	NC017333	ATGTCCAAATCAACTAAAAAAAGTAATGACACAATCGTAGAAACATTTAAGGATATCATCCCTTTATCATTTGGAGAAGAAATTGGTAATGCGGCATCTCATGGTGTTGCAGCTTTGTTAACATTATTAGTGCTACCTTATGCGGCTGTACATAGTTATATTGTAAATGGCACACTTGCATCAGTTAGTATGTCAATTTATGTTATTTCTATCTTTATGATGTTTATTTCATCAACAATTTATCACTCTATGCAAAATGAAACGCCCCATAAATATATTTTAAGAATTATTGATCATAGTATGATTTACGTAGCAATTTCAGGTACATATACGCCTATTTTGTTAACAATTGTAGGTGGTTGGATAGGTTGGACAGTATTTATTTTATTATGGGGAACG…	684
hlIII	1	CP000046.1	ATGTCCAAATCAACTAAAAAAAGTAATGACACAATCGTAGAAACATTTAAGGATATCATCCCTTTATCATTTGGAGAAGAAATTGGTAATGCGGCATCTCATGGTGTTGCAGCTTTGTTAACATTATTAGTGTTACCCTATGCGGCTGTGCACAGTTATATTGCACATGGTACGCTTGCGTCTGTGAGTATGTCTATTTATGTTATTTCTATCTTTATGATGTTTATTTCATCTACTATTTATCATTCTATGCAAAATGAAACACCTCATAAATATATTTTAAGGATTATCGATCACAGTATGATTTACGTAGCAATTTCTGGTACATATACGCCTATTTTGTTAACAGTTGTAGGTGGTTGGATAGGTTGGACAGTATTTATTTTATTATGGGGAACG…	684
hlIII	3	BA000018.3	ATGTCCAAATCAACTAAAAAAAGTAATGACACAATCGTAGAAACATTTAAGGATATCATCCCTTTATCATTTGGAGAAGAAATTGGTAATGCGGCATCTCATGGTGTTGCAGCTTTGTTAACATTATTAGTGTTACCCTATGCGGCTGTGCACAGTTATATTGCACATGGTACGCTTGCGTCTGTGAGTATGTCTATTTATGTTATTTCTATCTTTATGATGTTTATTTCATCTACTATTTATCATTCTATGCAAAATGAAACACCTCATAAATATATTTTAAGGATTATCGATCACAGTATGATTTACGTAGCAATTTCTGGTACATATACGCCTATTTTGTTAACAGTTGTAGGTGGTTGGATAGGTTGGACAGTATTTATTTTATTATGGGGAACG…	684
hlIII	4	BX571857.1	ATGTCCAAATCAACTAAAAAAAGTAATGACACAATCGTAGAAACATTTAAGGATATCATCCCTTTATCATTTGGAGAAGAAATTGGTAATGCGGCATCTCATGGTGTTGCAGCTTTGTTAACATTATTAGTGTTACCCTATGCGGCTGTGCACAGTTATATTGCACATGGTACGCTTGCGTCTGTGAGTATGTCTATTTATGTTATTTCTATCTTTATGATGTTTATTTCATCTACTATTTATCATTCTATGCAAAATGAAACACCTCATAAATATATTTTAAGGATTATCGACCACAGTATGATTTACGTAGCAATTTCTGGTACATATACGCCTATTTTGTTAACAGTTGTAGGTGGTTGGATAGGTTGGACAGTATTTATTTTATTATGGGGAACA…	684
hlIII	9	NC017351	ATGTCCAAATCAACTAAAAAAAGTAATGACACAATCGTAGAAACATTTAAGGATATCATCCCTTTATCATTTGGAGAAGAAATTGGTAATGCGGCATCTCATGGTGTTGCAGCTTTGTTAACATTATTAGTGTTACCCTATGCGGCTGTGCACAGTTATATTGCACATGGTACGCTTGCGTCTGTGAGTATGTCTATTTATGTTATTTCTATCTTTATGATGTTTATTTCATCTACTATTTATCATTCTATGCAAAATGAAACACCTCATAAATATATTTTAAGGATTATCGACCACAGTATGATTTACGTAGCAATTTCTGGTACATATACGCCTATTTTGTTAACAGTTGTAGGTGGTTGGATAGGTTGGACAGTATTTATTTTATTATGGGGAACG…	684
hlIII	10	NC020529	ATGTCCAAATCAACTAAAAAAAGTAATGACACAATCGTAGAAACATTTAAGGATATCATCCCTTTATCATTTGGAGAAGAAATTGGTAATGCGGCATCTCATGGTGTTGCAGCTTTGTTAACATTATTAGTGTTACCCTATGCGGCTGTGCACAGTTATATTGCACATGGTACGCTTGCGTCTGTGAGTATGTCTATTTATGTTATTTCTATCTTTATGATGTTTATTTCATCTACTATTTATCATTCTATGCAAAATGAAACACCTCATAAATATATTTTAAGGATTATCGATCACAGTATGATTTACGTAGCAATTTCTGGTACATATACGCCTATTTTGTTAACAGTTGTAGGTGGTTGGATAGGTTGGACGGTATTTATTTTATTATGGGGAACG…	684
hlIII	16	ERR127444	ATGTCCAAATCAACTAAAAAAAGTAATGACACAATCGTAGAAACATTTAAGGATATCATCCCTTTATCATTTGGAGAAGAAATTGGTAATGCGGCATCTCATGGTGTTGCAGCTTTGTTAACATTATTAGTGTTACCCTATGCGGCTGTGCACAGTTATATTGCACATGGTACGCTTGCGTCTGTGAGTATGTCTATTTATGTTATTTCTATCTTTATGATGTTTATTTCATCTACTATTTATCATTCTATGCAAAATGAAACACCTCATAAATATATTTTAAGGATTATCGATCACAGTATGATTTACGTAGCAATTTCTGGTACATATACGCCTATTTTGTTAACAGTTGTAGGTGGTTGGATAGGTTGGACAGTATTTATTTTATTATGGGGAACG…	684
hlIII	2	AJ938182.1	ATGTCCAAATCAAGTAAAAAAAGTAATGACACAATTGCAGAAACATTTAAGGATATCATTCCATTGTCATTTGGAGAAGAAATAGGCAATGCTGCATCTCATGGGCTGGCAGCGCTGTTAACACTATTAGTCTTACCTTATGCGGCTGTACATAGTTATATTGCAAATGGCACACTTGCATCAGTTAGTATGTCAATTTATGTTATTTCTATCTTTATGATGTTTATTTCATCAACAATTTATCACTCTATGCAAAATGAAACACCCCATAAATATATTTTAAGGATTATTGATCACAGTATGATTTACGTAGCAATTTCAGGTACATACACTCCTATTTTGTTAACAATTGTAGGTGGTTGGATAGGTTGGACAGTATTTATTTTATTATGGGGAACG…	684
hlIII	5	NC016928	ATGTCCAAATCAAGTAAAAAAAGTAATGACACAATTGCAGAAACATTTAAGGATATCATTCCATTGTCATTTGGAGAAGAAATAGGCAATGCTGCATCTCATGGGCTGGCAGCGCTGTTAACACTATTAGTCTTACCTTATGCGGCTGTACATAGTTATATTGCAAATGGCACACTTGCATCAGTTAGTATGTCAATTTATGTTATTTCTATCTTTATGATGTTTATTTCATCAACAATTTATCACTCTATGCAAAATGAAACACCCCATAAATATATTTTAAGGATTATTGATCACAGTATGATTTACGTAGCAATTTCAGGTACATACACTCCTATTTTGTTAACAATTGTAGGTGGTTGGATAGGTTGGACAGTATTTATTTTATTATGGGGAACG…	684
hlIII	7	NC017337	ATGTCCAAATCAAGTAAAAAAAGTAATGACACAATTGCAGAAACATTTAAGGATATCATTCCATTGTCATTTGGAGAAGAAATAGGCAATGCTGCATCTCATGGGCTGGCAGCGCTGTTAACACTATTAGTCTTACCTTATGCGGCTGTACATAGTTATATTGCAAATGGCACACTTGCATCAGTTAGTATGTCAATTTATGTTATTTCTATCTTTATGATGTTTATTTCATCAACAATTTATCACTCTATGCAAAATGAAACCCCCCATAAATATATTTTAAGGATTATTGATCACAGTATGATTTACGTAGCAATTTCAGGTACATACACTCCTATTTTGTTAACAATTGTAGGTGGTTGGATAGGTTGGACAGTATTTATTTTATTATGGGGAACG…	684
hlIII	8	NC017349	ATGTCCAAATCAAGTAAAAAAAGTAATGACACAATTGCAGAAACATTTAAGGATATCATTCCATTGTCATTTGGAGAAGAAATAGGCAATGCTGCATCTCATGGGCTGGCAGCGCTGTTAACACTATTAGTCTTACCTTATGCGGCTGTACATAGTTATATTGCAAATGGCACACTTGCATCAGTTAGTATGTCAATTTATGTTATTTCTATCTTTATGATGTTTATTTCATCAACAATTTATCACTCTATGCAAAATGAAACACCCCATAAATATATTTTAAGAATTATTGATCATAGTATGATTTACGTAGCAATTTCAGGTACATACACTCCTATTTTGTTAACAATTGTAGGTGGTTGGATAGGTTGGACAGTATTTATTTTATTATGGGGAACG…	684
hlIII	17	ERR114897	ATGTCCAAATCAAGTAAAAAAAGTAATGACACAATTGCAGAAACATTTAAGGATATCATTCCATTGTCATTTGGAGAAGAAATAGGCAATGCTGCATCTCATGGGCTGGCAGCGCTGTTAACACTATTAGTCTTACCTTATGCGGCTGTACATAGTTATATTGCAAATGGCACACTTGCATCAGTTAGTATGTCAATTTATGTTATTTCTATCTTTATGATGTTTATTTCATCAACAATTTATCACTCTATGCAAAATGAAACACCCCATAAATATATTTTAAGGATTATTGATCACAGTATGATTTACGTAGCAATTTCAGGTACATACACTCCTATTTTGTTAACAATTGTAGGTGGTTGGATAGGTTGGACAGTATTTATTTTATTATGGGGAACG…	684
hlIII	18	ERR211639	ATGTCCAAATCAAGTAAAAAAAGTAATGACACAATTGCAGAAACATTTAAGGATATCATTCCATTGTCATTTGGAGAAGAAATAGGCAATGCTGCATCTCATGGGCTGGCAGCGCTGTTAACACTATTAGTCTTACCTTATGCGGCTGTACATAGTTATATTGCAAATGGCACACTTGCATCAGTTAGTATGTCAATTTATGTTATTTCTATCTTTATGATGTTTATTTCATCAACAATTTATCACTCTATGCAAAATGAAACACCCCATAAATATATTTTAAGAATTATTGATCACAGTATGATTTACGTAGCAATTTCAGGTACATATACTCCTATTTTGTTAACAGTTGTAGGTGGTTGGATAGGTTGGACAGTATTTATTTTATTATGGGGAACG…	684
hlIII	11	NC021554	ATGTCCAAATCAAGTAAAAAAAGTAATGACACAATTGTAGAAACATTTAAGGATATCATTCCATTGTCATTTGGAGAAGAAATAGGCAATGCTGCATCTCATGGTCTGGCAGCGCTGTTAACACTATTAGTCTTACCTTATGCGGCTGTACATAGTTATATTGCAAATGGCACACTTGCATCAGTTAGTATGTCAATTTATGTTATTTCTATCTTTATGATGTTTATTTCATCAACAATTTATCACTCTATGCAAAATGAAACACCCCATAAATATATTTTAAGGATTATTGATCATAGTATGATTTACGTAGCAATTTCAGGTACATACACTCCTATTTTGTTAACAATTGTAGGTGGTTGGATAGGTTGGACAGTATTTATTTTATTATGGGGAACG…	684
hlIII	14	CP010941.1	ATGTCCAAATCAAGTGAAAAAAGTAATAATACAATTGCAGAGACATTTAAGGATATCATTCCGTTGTCATTTGGAGAGGAAATTGGCAATGCTGCATCTCATGGGTTTGCAGCATTGTTAACATTATTAGTTTTACCTTATGCAGCTGTACATAGTTATATTGCAAATGGCACACTTGCATCAGTTAGTATGTCTATTTATGTTATTTCTATCTTTATGATGTTTATTTCATCAACAATTTATCACTCTATGCAAAATGAAACACCACATAAATATATTTTAAGGATTATTGATCACAGTATGATTTACGTAGCAATTTCAGGTACATATACTCCTGTTTTGTTAACAGTTGTAGGTGGTTGGATAGGTTGGACAGTATTTATTTTATTATGGGGAACG…	684
hlIII	15	NC0177630	ATGTCCAAATCTAGTGAAAAAAGTAATGACACAATTGCAGAAACATTTAAGGATATCATTCCATTGTCATTTGGAGAAGAAATAGGCAATGCTGCATCTCATGGGTTAGCAGCGCTGTTAACACTATTAGTCTTACCTTATGCGGCTGTACATAGTTATATTGCAAATGGCACACTTGCATCAGTTAGTATGTCAATTTATGTTATTTCTATCTTTATGATGTTTATTTCATCTACTATTTATCATTCTATGCAAAATGAAACGCCTCATAAATATATTTTAAGGATTATTGATCATAGTATGATTTATGTAGCAATATCAGGTACATATACGCCTATTTTATTAACAGTTGTAGGTGGTTGGATTGGATGGACAGTGTTTATCCTATTATGGGGCACA…	684
hlIII	13	NC022113	GTGTCCAAATCTAGTGAAAAAAGTAATGACACAATCGTAGAAACATTTAAGGATATCATCCCTTTATCATTTGGAGAAGAAATTGGTAATGCAGCATCTCATGGTGTTGCAGCTTTGTTAACATTATTAGTGTTACCCTATGCAGCTGTGCACAGTTATATTGCATATGGTACGCTTGCGTCTGTGAGTATGTCTATTTATGTTATTTCTATCTTTATGATGTTTATTTCATCTACTATTTATCATTCTATGCAAAATGAAACGCCTCATAAATATATTTTAAGAATTATTGATCATAGTATGATTTATGTAGCAATTTCAGGTACATATACGCCTATTTTATTAACAGTTGTAGGTGGTTGGATTGGATGGACAGTGTTTATCCTATTATGGGGCACA…	684
hysa	1	NC-021670.1	ATGACATATAGAATAAAGAAATGGCAAAAATTATCCACCATTACGTTATTAATGGCTGGTGTGATTACTTTGAATGGTGGTGAATTCAGAAGTGTTGATAAACATCAAATCGCTGTGGCTGATACGAATGTTCAAACGCCAGATTATGAAAAATTGAGGAACACATGGCTGGACGTTAACTATGGTTATGATAAGTATGATGAGAATAATCCAGATATGAAGAAGAAGTTTGATGCTACAGAGAAAGAGGCGACGAATTTACTCAAGGAAATGAAAACTGAAAGTGGTAGGAAATACTTGTGGTCAGGAGCGGAAACCCTTGAAACTAATTCTTCTCATATGACTCGTACCTATCGTAATATTGAGAAAATCGCAGAAGCGATGAGGAATCCTAAAACC…	2424
icaA	16	ERR175883	TTGCAATTTTTTAACTTTTTGCTTTTTTATCCTGTATTTATGTCTATTTACTGGATTGTCGGTTCAATTTATTTCTATTTTACCAGAGAAATTAGATATTCATTGAACAAGAAGCCTGACATAAATGTGGATGAATTAGAAGGCATTACATTTTTACTTGCCTGTTATAACGAAAGTGAAACAATTGAAGATACGTTGTCTAATGTTCTGGCACTCAAATACGAGAAAAAAGAAATTATTATCATTAATGATGGAAGTTCAGATAATACAGCAGAACTCATCTATAAAATTAAAGAAAATAATGACTTTATTTTCGTCGATTTACAAGAAAACAGAGGTAAAGCCAACGCACTCAATCAAGGCATTAAACAGGCTTCATATGATTATGTAATGTGCTTG…	1239
icaA	5	AJ938182.1	TTGCAATTTTTTAACTTTTTGCTTTTTTATCCTGTATTTATGTCTATTTACTGGATTGTCGGTTCAATTTATTTCTATTTTACCAGAGAAATTAGATATTCATTGAACAAGAAGCCTGACATAAATGTGGATGAATTAGAAGGCATTACATTTTTACTTGCCTGTTATAACGAAAGTGAAACGATTGAAGATACGTTGTCTAATGTTCTGGCACTTAAATACGAGAAAAAAGAAATTATTATCATTAATGATGGAAGTTCAGATAATACAGCAGAACTCATCTATAAAATTAAAGAAAATAATGACTTTATTTTCGTCGATTTACAAGAAAACAGAGGTAAAGCCAACGCACTCAATCAAGGCATTAAACAGGCTTCATATGATTATGTAATGTGCTTG…	1239
icaA	6	NC016928	TTGCAATTTTTTAACTTTTTGCTTTTTTATCCTGTATTTATGTCTATTTACTGGATTGTCGGTTCAATTTATTTCTATTTTACCAGAGAAATTAGATATTCATTGAACAAGAAGCCTGACATAAATGTGGATGAATTAGAAGGCATTACATTTTTACTTGCCTGTTATAACGAAAGTGAAACGATTGAAGATACGTTGTCTAATGTTCTGGCACTTAAATACGAGAAAAAAGAAATTATTATCATTAATGATGGAAGTTCAGATAATACAGCAGAACTCATCTATAAAATTAAAGAAAATAATGACTTTATTTTCGTCGATTTACAAGAAAACAGAGGTAAAGCCAACGCACTCAATCAAGGCATTAAACAGGCTTCATATGATTATGTAATGTGCTTG…	1239
icaA	8	NC017337	TTGCAATTTTTTAACTTTTTGCTTTTTTATCCTGTATTTATGTCTATTTACTGGATTGTCGGTTCAATTTATTTCTATTTTACCAGAGAAATTAGATATTCATTGAACAAGAAGCCTGACATAAATGTGGATGAATTAGAAGGCATTACATTTTTACTTGCCTGTTATAACGAAAGTGAAACGATTGAAGATACGTTGTCTAATGTTCTTGCACTCAAATACGAGAAAAAAGAAATTATTATCATTAATGATGGAAGTTCAGATAATACAGCAGAACTCATCTATAAAATTAAAGAAAATAATGACTTTATTTTCGTCGATTTACAAGAAAACAGAGGTAAAGCCAACGCACTCAATCAAGGTATTAAACAGGCTTCATATGATTATGTAATGTGCTTG…	1239
icaA	9	NC017349	TTGCAATTTTTTAACTTTTTGCTTTTTTATCCTGTATTTATGTCTATTTACTGGATTGTCGGTTCAATTTATTTCTATTTTACCAGAGAAATTAGATATTCATTGAACAAGAAGCCTGACATAAATGTGGATGAATTAGAAGGCATTACATTTTTACTTGCCTGTTATAACGAAAGTGAAACGATTGAAGATACGTTGTCTAATGTTCTTGCACTCAAATACGAGAAAAAAGAAATTATTATCATTAATGATGGAAGTTCAGATAATACAGCAGAACTCATCTATAAAATTAAAGAAAATAATGACTTTATTTTCGTCGATTTACAAGAAAACAGAGGTAAAGCCAACGCACTCAATCAAGGTATTAAACAGGCTTCATATGATTATGTAATGTGCTTG…	1239
icaA	11	NC017763	TTGCAATTTTTTAACTTTTTGCTTTTTTATCCTGTATTTATGTCTATTTACTGGATTGTCGGTTCAATTTATTTCTATTTTACCAGAGAAATTAGATATTCATTGAACAAGAAGCCTGACATAAATGTGGATGAATTAGAAGGCATTACATTTTTACTTGCCTGTTATAACGAAAGTGAAACGATTGAAGATACGTTGTCTAATGTTCTTGCACTCAAATACGAGAAAAAAGAAATTATTATCATTAATGATGGAAGTTCAGATAATACAGCAGAACTCATCTATAAAATCAAAGAAAATAATGACTTTATTTTCGTCGATTTACAAGAAAACAGAGGTAAAGCCAACGCACTCAATCAAGGCATTAAACAGGCTTCATATGATTATGTAATGTGCTTG…	1239
icaA	14	NC017338	TTGCAATTTTTTAACTTTTTGCTTTTTTATCCTGTATTTATGTCTATTTACTGGATTGTCGGTTCAATTTATTTCTATTTTACCAGAGAAATTAGATATTCATTGAACAAGAAGCCTGACATAAATGTGGATGAATTAGAAGGCATTACATTTTTACTTGCCTGTTATAACGAAAGTGAAACGATTGAAGATACGTTGTCTAATGTTCTTGCACTCAAATACGAGAAAAAAGAAATTATTATCATTAATGATGGAAGTTCAGATAATACAGCAGAACTCATCTATAAAATTAAAGAAAATAATGACTTTATTTTCGTCGATTTACAAGAAAACAGAGGTAAAGCCAACGCACTCAATCAAGGCATTAAACAGGCTTCATATGATTATGTAATGTGCTTG…	1239
icaA	15	CP010941.1	TTGCAATTTTTTAACTTTTTGCTTTTTTATCCTGTATTTATGTCTATTTACTGGATTGTCGGTTCAATTTATTTCTATTTTACCAGAGAAATTAGATATTCATTGAACAAGAAGCCTGACATAAATGTGGATGAATTAGAAGGCATTACATTTTTACTTGCCTGTTATAACGAAAGTGAAACGATTGAAGATACGTTGTCTAATGTTCTTGCACTCAAATACGAGAAAAAAGAAATTATTATCATTAATGATGGAAGTTCAGATAATACAGCAGAACTCATCTATAAAATTAAAGAAAATAATGACTTTATTTTCGTCGATTTACAAGAAAACAGAGGTAAAGCCAATGCACTTAATCAAGGCATTAAACAGGCTTCATATGATTATGTAATGTGCTTG…	1239
icaA	1	CP000046.1	TTGCAATTTTTTAACTTTTTGCTTTTTTATCCTGTATTTATGTCTATTTACTGGATTGTCGGTTCAATTTATTTCTATTTTACCAGAGAAATTAGATATTCATTGAACAAGAAGCCTGACATAAATGTGGATGAATTAGAAGGCATTACATTTTTACTTGCCTGTTATAACGAAAGTGAAACGATTGAAGATACGTTGTCTAATGTTCTTGCACTCAAATACGAGAAGAAAGAAATTATTATCATTAATGATGGAAGTTCAGATAATACAGCAGAACTCATCTATAAAATCAAAGAAAATAATGACTTTATTTTCGTCGATTTACAAGAAAACAGAGGTAAAGCCAACGCACTCAATCAAGGCATTAAACAGGCTTCATATGATTATGTAATGTGCTTG…	1239
icaA	2	BA000018.3	TTGCAATTTTTTAACTTTTTGCTTTTTTATCCTGTATTTATGTCTATTTACTGGATTGTCGGTTCAATTTATTTCTATTTTACCAGAGAAATTAGATATTCATTGAACAAGAAGCCTGACATAAATGTGGATGAATTAGAAGGCATTACATTTTTACTTGCCTGTTATAACGAAAGTGAAACGATTGAAGATACGTTGTCTAATGTTCTTGCACTCAAATACGAGAAGAAAGAAATTATTATCATTAATGATGGAAGTTCAGATAATACAGCAGAACTCATCTATAAAATCAAAGAAAATAATGACTTTATTTTCGTCGATTTACAAGAAAACAGAGGTAAAGCCAACGCACTCAATCAAGGCATTAAACAGGCTTCATATGATTATGTAATGTGCTTG…	1239
icaA	10	NC017351	TTGCAATTTTTTAACTTTTTGCTTTTTTATCCTGTATTTATGTCTATTTACTGGATTGTCGGTTCAATTTATTTCTATTTTACCAGAGAAATTAGATATTCATTGAACAAGAAGCCTGACATAAATGTGGATGAATTAGAAGGCATTACATTTTTACTTGCCTGTTATAACGAAAGTGAAACGATTGAAGATACGTTGTCTAATGTTCTTGCACTCAAATACGAGAAGAAAGAAATTATTATCATTAATGATGGAAGTTCAGATAATACAGCAGAACTCATCTATAAAATTAAAGAAAATAATGACTTTATTTTCGTCGATTTACAAGAAAACAGAGGTAAAGCCAACGCACTCAATCAAGGTATTAAACAGGCTTCATATGATTATGTAATGTGCTTG…	1239
icaA	13	NC022226	TTGCAATTTTTTAACTTTTTGCTTTTTTATCCTGTATTTATGTCTATTTACTGGATTGTCGGTTCAATTTATTTCTATTTTACCAGAGAAATTAGATATTCATTGAACAAGAAGCCTGACATAAATGTGGATGAATTAGAAGGCATTACATTTTTACTTGCCTGTTATAACGAAAGTGAAACGATTGAAGATACGTTGTCTAATGTTCTTGCACTCAAATACGAGAAGAAAGAAATTATTATCATTAATGATGGAAGTTCAGATAATACAGCAGAACTCATCTATAAAATCAAAGAAAATAATGACTTTATTTTCGTCGATTTACAAGAAAACAGAGGTAAAGCCAACGCACTCAATCAAGGCATTAAACAGGCTTCATATGATTATGTAATGTGCTTG…	1239
icaA	17	ERR234846	TTGCAATTTTTTAACTTTTTGCTTTTTTATCCTGTATTTATGTCTATTTACTGGATTGTCGGTTCAATTTATTTCTATTTTACCAGAGAAATTAGATATTCATTGAACAAGAAGCCTGACATAAATGTGGATGAATTAGAAGGCATTACATTTTTACTTGCCTGTTATAACGAAAGTGAAACGATTGAAGATACGTTGTCTAATGTTCTTGCACTCAAATACGAGAAGAAAGAAATTATTATCATTAATGATGGAAGTTCAGATAATACAGCAGAACTCATCTATAAAATCAAAGAAAATAATGACTTTATTTTCGTCGATTTACAAGAAAACAGAGGTAAAGCCAACGCACTCAATCAAGGTATTAAACAGGCTTCATATGATTATGTAATGTGCTTG…	1239
icaA	18	ERR033388	TTGCAATTTTTTAACTTTTTGCTTTTTTATCCTGTATTTATGTCTATTTACTGGATTGTCGGTTCAATTTATTTCTATTTTACCAGAGAAATTAGATATTCATTGAACAAGAAGCCTGACATAAATGTGGATGAATTAGAAGGCATTACATTTTTACTTGCCTGTTATAACGAAAGTGAAACGATTGAAGATACGTTGTCTAATGTTCTTGCACTCAAATACGAGAAGAAAGAAATTATTATCATTAATGATGGAAGTTCAGATAATACAGCAGAACTCATCTATAAAATCAAAGAAAATAATGACTTTATTTTCATCGATTTACAAGAAAACAGAGGTAAAGCCAACGCACTCAATCAAGGTATTAAACAGGCTTCATATGATTATGTAATGTGCTTG…	1239
icaA	20	ERR111110	TTGCAATTTTTTAACTTTTTGCTTTTTTATCCTGTATTTATGTCTATTTACTGGATTGTCGGTTCAATTTATTTCTATTTTACCAGAGAAATTAGATATTCATTGAACAAGAAGCCTGACATAAATGTGGATGAATTAGAAGGCATTACATTTTTACTTGCCTGTTATAACGAAAGTGAAACGATTGAAGATACGTTGTCTAATGTTCTTGCACTCAAATACGAGAAGAAAGAAATTATTATCATTAATGATGGAAGTTCAGATAATACAGCAGAACTCATCTATAAAATTAAAGAAAATAATGACTTTATTTTCGTCGATTTACAAGAAAACAGAGGTAAAGCCAACGCACTCAATCAAGGTATTAAACAGGCTTCATATGATTATGTAATGTGCTTG…	1239
icaA	21	ERR033380	TTGCAATTTTTTAACTTTTTGCTTTTTTATCCTGTATTTATGTCTATTTACTGGATTGTCGGTTCAATTTATTTCTATTTTACCAGAGAAATTAGATATTCATTGAACAAGAAGCCTGACATAAATGTGGATGAATTAGAAGGCATTACATTTTTACTTGCCTGTTATAACGAAAGTGAAACGATTGAAGATACGTTGTCTAATGTTCTTGCACTCAAATACGAGAAGAAAGAAATTATTATCATTAATGATGGAAGTTCAGATAATACAGCAGAACTCATCTATAAAATCAAAGAAAATAATGACTTTATTTTCGTCGATTTACAAGAAAACAGAGGTAAAGCCAACGCACTCAATCAAGGCATTAAACAGGCTTCATATGATTATGTAATGTGCTTG…	1239
icaA	4	BX571857.1	TTGCAATTTTTTAACTTTTTGCTTTTTTATCCTGTATTTATGTCTATTTACTGGATTGTCGGTTCAATTTATTTCTATTTTACCAGAGAAATTAGATATTCATTGAACAAGAAGCCTGACATAAATGTGGATGAATTAGAAGGCATTACATTTTTACTTGCCTGTTATAACGAAAGTGACACGATTGAAGATACGTTGTCTAATGTTCTTGCACTCAAATACGAGAAGAAAGAAATTATTATCATTAATGATGGAAGTTCAGATAATACAGCAGAACTCATCTATAAAATCAAAGAAAATAATGACTTTATTTTCGTCGATTTACAAGAAAACAGAGGTAAAGCCAACGCACTCAATCAAGGCATTAAACAGGCTTCATATGATTATGTAATGTGCTTG…	1239
icaA	3	BX571856.1	TTGCAATTTTTTAACTTTTTGCTTTTTTATCCTGTATTTATGTCTATTTACTGGATTGTCGGTTCAATTTATTTCTATTTTACTAGAGAAATTAGATATTCATTGAACAAGAAGCCTGACATAAATGTGGATGAATTAGAAGGCATTACATTTTTACTTGCCTGTTATAACGAAAGTGAAACGATTGAAGATACGTTGTCTAATGTTCTTGCACTCAAATACGAGAAAAAAGAAATTATTATCATTAATGATGGAAGTTCAGATAATACAGCAGAACTCATCTATAAAATTAAAGAAAATAATGACTTTATTTTCGTCGATTTACAAGAAAACAGAGGTAAAGCCAATGCACTCAATCAAGGCATTAAACAGGCTTCATATGATTATGTAATGTGCTTG…	1239
icaA	12	NC021554	TTGCAATTTTTTAACTTTTTGCTTTTTTATCCTGTATTTATGTCTATTTACTGGATTGTCGGTTCAATTTATTTCTATTTTACTAGAGAAATTAGATATTCATTGAACAAGAAGCCTGACATAAATGTGGATGAATTAGAAGGCATTACATTTTTACTTGCCTGTTATAACGAAAGTGAAACGATTGAAGATACGTTGTCTAATGTTCTTGCACTCAAATACGAGAAAAAAGAAATTATTATCATTAATGATGGAAGTTCAGATAATACAGCAGAACTCATCTATAAGATTAAAGAAAATAATGACTTTATTTTCGTCGATTTACAAGAAAACAGAGGTAAAGCCAACGCACTCAATCAAGGCATTAAACAGGCTTCATATGATTATGTAATGTGCTTG…	1239
icaA	19	ERR114897	TTGCAATTTTTTAACTTTTTGCTTTTTTATCCTGTATTTATGTCTATTTACTGGATTGTCGGTTCAATTTATTTCTATTTTACTAGAGAAATTAGATATTCATTGAACAAGAAGCCTGACATAAATGTGGATGAATTAGAAGGCATTACATTTTTACTTGCCTGTTATAACGAAAGTGAAACGATTGAAGATACGTTGTCTAATGTTCTTGCACTCAAATACGAGAAAAAAGAAATTATTATCATTAATGATGGAAGTTCAGATAATACAGCAGAACTCATCTATAAAATTAAAGAAAATAATGACTTTATTTTTGTCGATTTACAAGAAAACAGAGGTAAAGCCAACGCACTCAATCAAGGCATTAAACAGGCTTCATATGATTATGTAATGTGCTTG…	1239
icaA	7	NC017333	TTGCAATTTTTTAACTTTTTGCTTTTTTATCCTGTATTTATGTCTATTTACTGGATTGTCGGTTCAATTTATTTCTATTTTACTAGAGAAATTAGATATTCATTGAACAAGAAGCCTGACATAAATGTGGATGAATTAGAAGGCATTACATTTTTACTTGCCTGTTATAACGAAAGTGAAACGATTGAAGATACGTTGTCTAATGTTCTTGCACTCAAATACGAGAAAAAAGAAATTATTATTATTAATGATGGAAGTTCAGATAATACAGCAGAACTCATCTATAAAATTAAAGAAAATAATGACTTTATTTTTGTCGATTTACAAGAAAACAGAGGTAAAGCCAACGCACTCAATCAAGGCATTAAACAGGCTTCATATGATTATGTAATGTGCTTG…	1239
icaC	3	CP000046.1	ATGAAAAAGATGAGACTTGAACTCGTATATTTACGTGCTATTATATGTGCAATTATTATTATCACACATTTACTTACACAAATTACTTTAAAACATGAAAATATGGAGGGTGGATCCTTAGTGTTACAATTTTACATTCGTAATATTGTGATTTTTGGTACACCTTGCTTTATTATCTTGTCACAGTTACTGACAACCTTGAATTACCAAAAAGTCACCTATAGATACTTAACTACACGCGTAAAATATATACTTATTCCTTACATATTAATGGGATTGTTTTACAGTTATAGTGAATCATTATTAACAGATTCAAGTTTCAATAAACAATTCATTGAAAATGTCCTATTAGGTCAATGGTATGGCTATTTTATCGTTGTTATCATGCAATTCTTTATT…	930
icaC	20	NC022226	ATGAAAAAGATTAGACTTGAACTCGTATATTTACGCGCTATTATATGTGCAATTATTATTATCACACATTTACTTACACAAATTACTTTAAAACATGAAAATATGGAGGGAGGATCCTTAGTATTACAATTTTACATTCGTAATATTGTGATTTTTGGTACACCTTGCTTTATTATCTTGTCACAGTTACTGACAACCTTGAATTACCAAAAAGTCACCTATAGATACTTAACTACACGCGTAAAATATATACTTATTCCTTACATATTAATGGGATTGTTTTACAGTTATAGTGAATCATTATTAACAGATTCAAGTTTCAATAAACAATTCATTGAAAATGTCCTATTAGGTCAATGGTATGGCTATTTTATCGTTGTTATCATGCAATTCTTTATT…	1053
icaC	24	ERR175883	ATGAAAAAGATTAGACTTGAACTCGTATATTTACGCGCTATTATATGTGCAATTATTATTATCACACATTTACTTACACAAATTACTTTAAAACATGAGAATATGGAGGGAGGATCCTTAGTATTACAATTTTACATTCGTAATATTGTGATTTTTGGTACACCTTGCTTTATTATCTTGTCACAGTTACTGACAACCTTGAATTACCAAAAAGTCACCTATAGATACTTAACTACACGCGTAAAATATATACTTATTCCTTACATATTAATGGGATTGTTTTACAGTTATAGTGAATCATTATTAACAGATTCAAGTTTCAATAAACAATTCATTGAAAATGTCCTATTAGGTCAATGGTATGGCTATTTTATCGTTGTTATCATGCAATTCTTTATT…	1053
icaC	26	ERR246635	ATGAAAAAGATTAGACTTGAACTCGTATATTTACGCGCTATTATATGTGCAATTATTATTATCACACATTTACTTACACAAATTACTTTAAAACATGAGAATATGGAGGGAGGATCCTTAGTATTACAATTTTACATTCGTAATATTGTGATTTTTGGTACACCTTGCTTTATTATCTTGTCACAGTTACTGACAACCTTGAATTACCAAAAAGTCACCTATAGATACTTAACTACACGCGTAAAATATATACTTATTCCTTACATATTAATGGGATTGTTTTACAGTTATAGTGAATCATTATTAACAGATTCAAGTTTCAATAAACAATTCATTGAAAATGTCCTATTAGGTCAATGGTATGGCTATTTTATCGTTGTTATCATGCAATTCTTTATT…	1053
icaC	27	ERR033388	ATGAAAAAGATTAGACTTGAACTCGTATATTTACGCGCTATTATATGTGCAATTATTATTATCACACATTTACTTACACAAATTACTTTAAAACATGAGAATATGGAGGGAGGATCCTTAGTATTACAATTTTACATTCGTAATATTGTGATTTTTGGTACACCTTGCTTTATTATCTTGTCACAGTTACTGACAACCTTGAATTACCAAAAAGTCACCTATAGATACTTAACTACACGCGTAAAATATATACTTATTCCTTACATATTAATGGGATTGTTTTACAGTTATAGTGAATCATTATTAACAGATTCAAGTTTCAATAAACAATTCATTGAAAATGTCCTATTAGGTCAATGGTATGGCTATTTTATCGTTGTTATCATGCAATTCTTTATT…	1053
icaC	22	CP010941.1	ATGAAAAAGATTAGACTTGAACTCGTATATTTACGTGCTATTATATGTGCAATTATAATTATCACACATTTACTTACACAAATTACTTTAAAACATGAAAATTTGGAGGGAGGATCCTTAGTATTACAATTTTACATTCGTAATATTGTGATTTTTGGTACACCTTGCTTTATTATCTTGTCACAGTTACTGACAACCTTGAATTACCAAAAAGTCACCTATAGATATTTAACTACACGCGTAAAATATATACTTATTCCTTACATATTAATGGGATTATTTTACAGTTATAGTGAATCATTATTAACAGATTCAAGTTTCAATAAACAATTCGTTGAAAATGTCCTATTAGGTCAATGGTATGGCTATTTTATCGTTGTTATCATGCAATTCTTTATT…	1053
icaC	1	BA000018.3	ATGAAAAAGATTAGACTTGAACTCGTATATTTACGTGCTATTATATGTGCAATTATTATTATCACACATTTACTTACACAAATTACTTTAAAACATGAAAATATGGAGGGAGGATCCTTAGTATTACAATTTTACATTCGTAATATTGTGATTTTTGGTACACCTTGCTTTATTATCTTGTCACAGTTACTGACAACCTTGAATTACCAAAAAGTCACCTATAGATACTTAACTACACGCGTAAAATATATACTTATTCCTTACATATTAATGGGATTGTTTTACAGTTATAGTGAATCATTATTAACAGATTCAAGTTTCAATAAACAATTCATTGAAAATGTCCTATTAGGTCAATGGTATGGCTATTTTATCGTTGTTATCATGCAATTCTTTATT…	1053
icaC	5	NC002758	ATGAAAAAGATTAGACTTGAACTCGTATATTTACGTGCTATTATATGTGCAATTATTATTATCACACATTTACTTACACAAATTACTTTAAAACATGAAAATATGGAGGGAGGATCCTTAGTATTACAATTTTACATTCGTAATATTGTGATTTTTGGTACACCTTGCTTTATTATCTTGTCACAGTTACTGACAACCTTGAATTACCAAAAAGTCACCTATAGATACTTAACTACACGCGTAAAATATATACTTATTCCTTACATATTAATGGGATTGTTTTACAGTTATAGTGAATCATTATTAACAGATTCAAGTTTCAATAAACAATTCATTGAAAATGTCCTATTAGGTCAATGGTATGGCTATTTTATCGTTGTTATCATGCAATTCTTTATT…	1053
icaC	23	ERR127444	ATGAAAAAGATTAGACTTGAACTCGTATATTTACGTGCTATTATATGTGCAATTATTATTATCACACATTTACTTACACAAATTACTTTAAAACATGAAAATATGGAGGGAGGATCCTTAGTATTACAATTTTACATTCGTAATATTGTGATTTTTGGTACACCTTGCTTTATTATCTTGTCACAGTTACTGACAACCTTGAATTACCAAAAAGTCACCTATAGATACTTAACTACACGCGTAAAATATATACTTATTCCTTACATATTAATGGGATTGTTTTACAGTTATAGTGAATCATTATTAACAGATTCAAGTTTCAATAAACAATTCATTGAAAATGTCCTATTAGGTCAATGGTATGGCTATTTTATCGTTGTTATCATGCAATTCTTTATT…	1053
icaC	25	ERR234846	ATGAAAAAGATTAGACTTGAACTCGTATATTTACGTGCTATTATATGTGCAATTATTATTATCACACATTTACTTACACAAATTACTTTAAAACATGAAAATATGGAGGGAGGATCCTTAGTATTACAATTTTACATTCGTAATATTGTGATTTTTGGTACACCTTGCTTTATTATCTTGTCACAGTTACTGACAACCTTGAATTACCAAAAAGTCACCTATAGATACTTAACTACACGCGTAAAATATATACTTATTCCTTACATATTAATGGGATTGTTTTACAGTTATAGTGAATCATTATTAACAGATTCAATTTTCAATAAACAATTCATTGAAAATGTCCTATTAGGTCAATGGTATGGCTATTTTATCGTTGTTATCATGCAATTCTTTATT…	1053
icaC	8	NC009641	ATGAAAAAGATTAGACTTGAACTCGTATATTTACGTGCTATTATATGTGCAATTATTATTATCACACATTTACTTACACAAATTACTTTAAAACATGAAAATATGGAGGGTGGATCCTTAGTGTTACAATTTTACATTCGTAATATTGTGATTTTTGGTACACCTTGCTTTATTATCTTGTCACAGTTACTGACAACCTTGAATTACCAAAAAGTCACCTATAGATACTTAACTACACGCGTAAAATATATACTTATTCCTTACATATTAATGGGATTGTTTTACAGTTATAGTGAATCATTATTAACAGATTCAAGTTTCAATAAACAATTCATTGAAAATGTCCTATTAGGTCAATGGTATGGCTATTTTATCGTTGTTATCATGCAATTCTTTATT…	1053
icaC	29	ERR033380	ATGAAAAAGATTAGACTTGAACTCGTATATTTACGTGCTATTATATGTGCAATTATTATTATCACACATTTACTTACACAAATTACTTTAAAACATGAAAATATGGAGGGTGGATCCTTAGTGTTACAATTTTACATTCGTAATATTGTGATTTTTGGTACACCTTGCTTTATTATCTTGTCACAGTTACTGACAACCTTGAATTACCAAAAAGTCACCTATAGATACTTAACTACACGCGTAAAATATATACTTATTCCTTACATATTAATGGGATTGTTTTACAGTTATAGTGAATCATTATTAACAGATTCAAGTTTCAATAAACAATTCATTGAAAATGTCCTATTAGGTCAATGGTATGGCTATTTTATCGTTGTTATCATGCAATTCTTTATT…	1053
icaC	16	NC017349	ATGAAAAAGATTAGACTTGAACTCGTATATTTACGTGCTATTATATGTGCAATTATTATTATCACACATTTACTTACACAAATTACTTTAAAACATGAAAATTTGGAGGGAGGATCCTTAGTATTACAATTTTACATTCGTAATATTGTGATTTTTGGTACACCTTGCTTTATTATCTTGTCACAGTTACTGACAACCTTGAATTACCAAAAAGTCACCTATAGATACCTAACTACACGCGTAAAATATATACTTATTCCTTACATATTAATGGGATTGTTTTACAGTTATAGTGAATCATTATTAACAGATTCAAGTTTCAATAAACAATTCATTGAAAATGTCCTATTAGGTCAATGGTATGGCTATTTTATCGTTGTTATCATGCAATTCTTTATT…	1053
icaC	7	NC007622	ATGAAAAAGATTAGACTTGAACTCGTATATTTACGTGCTATTATATGTGCAATTATTATTATCACACATTTACTTACACAAATTACTTTAAAACATGAAAATTTGGAGGGAGGATCCTTAGTATTACAATTTTACATTCGTAATATTGTGATTTTTGGTACACCTTGCTTTATTATCTTGTCACAGTTACTGACAACCTTGAATTACCAAAAAGTCACCTATAGATACTTAACTACACGCGTAAAATATATACTTATTCCTTACATATTAATGGGATTGTTTTACAGTTATAGTGAATCATTATTAACAGATTCAAGTTTCAATAAACAATTCATTGAAAATGTCCTATTAGGTCAATGGTATGGCTATTTTATCGTTGTTATCATGCAATTCTTTATT…	1053
icaC	12	NC017337	ATGAAAAAGATTAGACTTGAACTCGTATATTTACGTGCTATTATATGTGCAATTATTATTATCACACATTTACTTACACAAATTACTTTAAAACATGAAAATTTGGAGGGAGGATCCTTAGTATTACAATTTTACATTCGTAATATTGTGATTTTTGGTACACCTTGCTTTATTATCTTGTCACAGTTACTGACAACCTTGAATTACCAAAAAGTCACCTATAGATACTTAACTACACGCGTAAAATATATACTTATTCCTTACATATTAATGGGATTGTTTTACAGTTATAGTGAATCATTATTAACAGATTCAAGTTTCAATAAACAATTCATTGAAAATGTCCTATTAGGTCAATGGTATGGCTATTTTATCGTTGTTATCATGCAATTCTTTATT…	1053
icaC	19	NC021554	ATGAAAAAGATTAGACTTGAACTCGTATATTTACGTGCTATTATATGTGCAATTATTATTATCACACATTTACTTACACAAATTACTTTAAAACATGAAAATTTGGAGGGAGGATCCTTAGTATTACAATTTTACATTCGTAATATTGTGATTTTTGGTACACCTTGCTTTATTATCTTGTCACAGTTACTGACAACCTTGAATTACCAAAAAGTCACCTATAGATATTTAACTACACGCGTAAAATATATACTTATTCCTTACATATTAATGGGGTTGTTTTACAGTTATAGTGAATCATTATTAACAGATTCAAGTTTCAATAAACAATTCATTGAAAATGTCCTATTAGGTCAATGGTATGGCTATTTTATCGTTGTTATCATGCAATTCTTTATT…	1053
icaC	10	NC016928	ATGAAAAAGATTAGACTTGAACTCGTATATTTACGTGCTATTATATGTGCAATTATTATTATCACACATTTACTTACACAAATTACTTTAAAACATGAAAATTTGGAGGGAGGATCCTTAGTATTACAATTTTACATTCGTAATATTGTGATTTTTGGTACACCTTGCTTTATTATCTTGTCACAGTTATTGACAACCTTGAATTACCAAAAAGTCACCTATAGATACTTAACTACACGCGTAAAATATATACTTATTCCTTACATATTAATGGGATTGTTTTACAGTTATAGTGAATCATTATTAACAGATTCAAGTTTCAATAAACAATTCATTGAAAATGTCCTATTAGGTCAATGGTATGGCTATTTTATCGTTGTTATCATGCAATTCTTTATT…	1053
icaC	13	NC017337	ATGAAAAAGATTAGACTTGAACTCGTATATTTACGTGCTATTATATGTGCAATTATTATTATCACACATTTACTTACACAAATTACTTTAAAACATGAAAATTTGGAGGGAGGATCCTTAGTATTACAATTTTACATTCGTAATATTGTGATTTTTGGTACACCTTGCTTTATTATCTTGTCACAGTTATTGACAACCTTGAATTACCAAAAAGTCACCTATCGATACTTAACTACACGCGTAAAATATATACTTATTCCTTACATATTAATGGGATTGTTTTACAGTTATAGTGAATCATTATTAACAGATTCAAGTTTCAATAAACAATTCATTGAAAATGTCCTATTAGGTCAATGGTATGGCTATTTTATCGTTGTTATCATGCAATTCTTTATT…	1053
icaC	9	NC013450	ATGAAAAAGATTAGACTTGAACTCGTATATTTACGTGCTATTATATGTGCAATTATTATTATTGCACATTTACTTACACAAATTACTTTAAAACATGAAAATATGGAGGGAGGATCCTTAGTATTACAATTTTACATTCGTAATATTGTGATTTTTGGTACACCTTGCTTTATTATCTTGTCACAGTTACTGACAACCTTGAATTACCAAAAAGTCACCTATAGATACTTAACTACACGCGTAAAATATATACTTATTCCTTACATATTAATGGGATTGTTTTACAGTTATAGTGAATCATTATTAACAGATTCAAGTTTCAATAAACAATTCATTGAAAATGTCCTATTAGGTCAATGGTATGGCTATTTTATCGTTGTTATCATGCAATTCTTTATT…	1053
icaC	18	NC017763	ATGAAAAAGATTAGACTTGAACTCGTATATTTACGTGCTATTATATGTGCAATTATTATTGTTACACATTTATTAACACAAATTACTTTAAAACATGAGAATATGGAAGGAGGATCTTTAGTACTACAGTTCTATATTCGTAATATTGTCATTTTTGGTACACCATGTTTTATTATTTTGTCGCAGTTATTGACGACTTTAAACTATCAAAAAGTCACCTATAGATACTTAACTACACGCGTAAAATATATACTTATTCCTTACATATTAATGGGATTGTTTTACAGTTATAGTGAATCATTATTAACAGATTCAAGTTTCAATAAACAATTCATTGAAAATGTCCTATTAGGTCAATGGTATGGCTATTTTATCGTTGTTATCATGCAATTCTTTATT…	1053
icaC	2	CCEG01000011.1	ATGAAAAAGATTAGACTTGAACTTGTTTATTTACGAGCAATTATATGCACGATTATTATCATTACACATTTATTAACACAAATTACTTTAAAGCATGAAAATTTAGAGGGTGGTTCTTTAGTATTACAATTCTATATTCGTAATATTGTTATTTTTGGAACGCCATGCTTTATTATATTATCTCAATTACTTACAACATTGAATTATCAAAAAGTCACATACAGATATTTAACAACACGTGTGAAATATATACTTATTCCTTACATATTAATGGGTTTATTTTACAGTTACAGTGAGTCCTTATTAACTAACTCTTCTTTCAACAAACAATTCGTTGAAAATGTTTTATTAGGTCAATGGTATGGTTATTTTATTGTAGTTATCATGCAATTCTTTGTT…	1053
icaC	11	NC017333	ATGAAAAAGATTAGACTTGAGCTCGTATATTTACGTGCCATTATATGTGCAATTATTATTGTTACACATTTATTAACACAAATTACTTTAAAACATGAGAATATGGAAGGAGGATCTTTAGTACTACAGTTCTATATTCGTAATATTGTCATTTTTGGTACACCTTGCTTTATTATCTTGTCACAGTTACTGACAACCTTGAATTACCAAAAAGTCACCTATAGATACTTAACTACACGCGTAAAATATATACTGATTCCTTACATATTAATGGGTTTGTTTTACAGTTATAGTGAATCATTATTAACTGACACAAGTTTTCAAAAACAATTTATTGAAAATGTCCTATTAGGTCAATGGTATGGCTATTTTATCGTTGTTATCATGCAATTCTTTATT…	1053
icaC	28	ERR114897	ATGAAAAAGATTAGACTTGAGCTCGTATATTTACGTGCCATTATATGTGCAATTATTATTGTTACACATTTATTAACACAAATTACTTTAAAACATGAGAATATGGAAGGAGGATCTTTAGTACTACAGTTCTATATTCGTAATATTGTCATTTTTGGTACACCTTGCTTTATTATCTTGTCACAGTTACTGACAACCTTGAATTACCAAAAAGTCACCTATAGATACTTAACTACACGCGTAAAATATATACTTATTCCTTACATATTAATGGGTTTATTTTACAGTTATAGTGAATCATTATTAACTGACACAAGTTTTCAAAAACAATTTATTGAAAATGTCCTATTAGGTCAATGGTATGGCTATTTTATCGTTGTTATCATGCAATTCTTTATT…	1053
icaC	4	NC017331	ATGAAAAAGATTAGACTTGAGCTCGTATATTTACGTGCCATTATATGTGCAATTATTATTGTTACACATTTATTAACACAAATTACTTTAAAACATGAGAATATGGAAGGAGGATCTTTAGTACTACAGTTCTATATTCGTAATATTGTCATTTTTGGTACACCTTGCTTTATTATCTTGTCACAGTTACTGACAACCTTGAATTACCAAAAAGTCACCTATAGATACTTAACTACACGCGTAAAATATATATTGATTCCTTACATATTAATGGGTTTGTTTTACAGTTATAGTGAATCATTATTAACTGACACAAGTTTTCAAAAACAATTTATTGAAAATGTCCTATTAGGTCAATGGTATGGCTATTTTATCGTTGTTATCATGCAATTCTTTATT…	885
icaC	6	NC002952	ATGAAAAAGATTAGACTTGAGCTCGTATATTTACGTGCCATTATATGTGCAATTATTATTGTTACACATTTATTAACACAAATTACTTTAAAACATGAGAATATGGAAGGAGGATCTTTAGTACTACAGTTCTATATTCGTAATATTGTCATTTTTGGTACACCTTGCTTTATTATCTTGTCACAGTTACTGACAACCTTGAATTACCAAAAAGTCACCTATAGATACTTAACTACACGCGTAAAATATATATTGATTCCTTACATATTAATGGGTTTGTTTTACAGTTATAGTGAATCATTATTAACTGACACAAGTTTTCAAAAACAATTTATTGAAAATGTCCTATTAGGTCAATGGTATGGCTATTTTATCGTTGTTATCATGCAATTCTTTATT…	1053
icaC	14	NC017341	ATGAAAAAGATTAGACTTGAGCTCGTATATTTACGTGCCATTATATGTGCAATTATTATTGTTACACATTTATTAACACAAATTACTTTAAAACATGAGAATATGGAAGGAGGATCTTTAGTACTACAGTTCTATATTCGTAATATTGTCATTTTTGGTACACCTTGCTTTATTATCTTGTCACAGTTACTGACAACCTTGAATTACCAAAAAGTCACCTATAGATACTTAACTACACGCGTAAAATATATATTGATTCCTTACATATTAATGGGTTTGTTTTACAGTTATAGTGAATCATTATTAACTGACACAAGTTTTCAAAAACAATTTATTGAAAATGTCCTATTAGGTCAATGGTATGGCTATTTTATCGTTGTTATCATGCAATTCTTTATT…	1065
icaC	15	NC017347	ATGAAAAAGATTAGACTTGAGCTCGTATATTTACGTGCCATTATATGTGCAATTATTATTGTTACACATTTATTAACACAAATTACTTTAAAACATGAGAATATGGAAGGAGGATCTTTAGTACTACAGTTCTATATTCGTAATATTGTCATTTTTGGTACACCTTGCTTTATTATCTTGTCACAGTTACTGACAACCTTGAATTACCAAAAAGTCACCTATAGATACTTAACTACACGCGTAAAATATATATTGATTCCTTACATATTAATGGGTTTGTTTTACAGTTATAGTGAATCATTATTAACTGACACAAGTTTTCAAAAACAATTTATTGAAAATGTCCTATTAGGTCAATGGTATGGCTATTTTATCGTTGTTATCATGCAATTCTTTATT…	1065
icaC	21	CP002388.1	ATGAAAAAGATTAGACTTGAGCTCGTATATTTACGTGCCATTATATGTGCAATTATTATTGTTACACATTTATTAACACAAATTACTTTAAAACATGAGAATATGGAAGGAGGATCTTTAGTACTACAGTTCTATATTCGTAATATTGTCATTTTTGGTACACCTTGCTTTATTATCTTGTCACAGTTACTGACAACCTTGAATTACCAAAAAGTCACCTATAGATACTTAACTACACGCGTAAAATATATATTGATTCCTTACATATTAATGGGTTTGTTTTACAGTTATAGTGAATCATTATTAACTGACACAAGTTTTCAAAAACAATTTATTGAAAATGTCCTATTAGGTCAATGGTATGGCTATTTTATCGTTGTTATCATGCAATTCTTTATT…	912
icaC	17	NC017351	ATGAAAAAGATTAGACTTGAGCTCGTATATTTACGTGCCATTATATGTGCAATTATTATTGTTACACATTTATTAACACAAATTACTTTAAAACATGAGAATATGGAGGGAGGATCCTTAGTATTACAATTTTACATTCGTAATATTGTGATTTTTGGTACACCTTGCTTTATTATCTTGTCACAGTTACTGACAACCTTGAATTACCAAAAAGTCACCTATAGATACTTAACTACACGCGTAAAATATATACTTATTCCTTACATATTAATGGGATTGTTTTACAGTTATAGTGAATCATTATTAACAGATTCAAGTTTCAATAAACAATTCATTGAAAATGTCCTATTAGGTCAATGGTATGGCTATTTTATCGTTGTTATCATGCAATTCTTTATT…	1053
icaD	4	BX571856.1	ATGGTCAAGCCCAGACAGAGGGAATACCCAACGCTAAAATCATCGCTAAACATTATAAGAGAAACAGCACTTATCGCTATATCGTGTGTCTTTTGGATATATTGTTTAGTTGTTCTACTCGTTTATATTGGTACTATATTTGAAATTCATGACGAAAGTATCAATACAATACGTGTTGCTTTAAACATTGAAAATACTGAAATTTTAGATATATTTGAAACTATGGGCATTTTCGCGATTATCATTTTTGTTTTTTTTACAATTAGCATATTGATTCAAAAATGGCAGAAAGGAAGAGAATCGTGA	306
icaD	8	NC017342	ATGGTCAAGCCCAGACAGAGGGAATACCCAACGCTAAAATCATCGCTAAACATTATAAGAGAAACAGCACTTATCGCTATATCGTGTGTCTTTTGGATATATTGTTTAGTTGTTCTACTCGTTTATATTGGTACTATATTTGAAATTCATGACGAAAGTATCAATACAATACGTGTTGCTTTAAACATTGAAAATACTGAAATTTTAGATATATTTGAAACTATGGGCATTTTCGCGATTATCATTTTTGTTTTTTTACAATTAGCATATTGA	273
icaD	5	NC017333	ATGGTCAAGCCCAGACAGAGGGAATACCCAACGCTAAAATCATCGCTAAACATTGTAAGAGAAACAGCACTTATCGCTATATCGTGTGTCTTTTGGATATATTGTTTAGTTGTTCTACTCGTTTATATTGGTACTATATTTGAAATTCATGACGAAAGTATCAATACAATACGTGTTGCTTTAAACATTGAAAATACTGAAATTTTAGATATATTTGAAACTATGGGCATTTTCGCGATTATCATTTTTGTATTTTTTACAATTAGCATATTGATTCAAAAATGGCAGAGAGGAAGAGAATCGTGA	306
icaD	3	BA000018.3	ATGGTCAAGCCCAGACAGAGGGAATACCCAACGCTAAAATCATCGCTAAATATTGTAAGAGAAACAGCACTTATCGCTATATCGTGTGTCTTTTGGATATATTGTTTAGTTGTTCTACTCGTTTATATTGGTACTATATTTGAAATTCATGACGAAAGTATCAATACAATACGTGTTGCTTTAAACATTGAAAATACTGAAATTTTAGATATATTTGAAACTATGGGCATTTTCGCGATTATCATTTTTGTATTTTTTACAATTAGCATATTGATTCAAAAATGGCAGAGAGGAAGAGAATCGTGA	306
icaD	7	NC017338	ATGGTCAAGCCCAGACAGAGGGAATACCCAACGCTAAAATCATCGCTAAATATTGTAAGAGAAACAGCACTTATCGCTATATCGTGTGTCTTTTGGGTATATTGTTTAGTTGTTCTACTCGTTTATATTGGTACTATATTTGAAATTCACGACGAAAGTATCAATACAATACGTGTTGCTTTAAACATTGAAAATACTGAAATTTTAGATATATTTGAAACTATGGGCATTTTCGCGATTATCATTTTTGTATTTTTTACAATTAGCATATTGATTCAAAAATGGCAGAGAGGAAGAGAATCGTGA	306
icaD	1	CP000046.1	ATGGTCAAGCCCAGACAGAGGGAATACCCAACGCTAAAATCATCGCTAAATATTGTAAGAGAAACAGCACTTATCGCTATATCTTGTGTCTTTTGGATATATTGTTTAGTTGTTCTACTCGTTTATATTGGTACTATATTTGAAATTCATGACGAAAGTATCAATACAATACGTGTTGCTTTAAACATTGAAAATACTGAAATTTTAGATATATTTGAAACTATGGGCATTTTCGCGATTATCATTTTTGTATTTTTTACAATTAGCATATTGATTCAAAAATGGCAGAGAGGAAGAGAATCGTGA	306
icaD	6	NC021554	ATGGTCAAGCCCAGACAGAGGGAATACCCAACGCTAAAATCATCGCTAAATATTGTAAGAGAGACAGCACTTATCGCTATATCGTGTGTCTTTTGGATATATTGTTTAGTTGTTCTACTCGTTTATATTGGTACTATATTTGAAATTCATGACGAAAGTATCAATACAATACGTGTTGCTTTAAACATTGAAAATACTGAAATTTTAGATATATTTGAAACTATGGGCATTTTCGCGATTATCATTTTTGTATTTTTTACAATTAGCATATTGATTCAAAAATGGCAGAGAGGAAGAGAATCGTGA	306
icaD	2	FR821777.2	ATGGTCAAGCCCAGACAGAGGGAATACCCAACGTTAAAATCATCGCTAAATATCGTTAGAGAAACAGCACTTGTCGCTATATCCTGTTTCTTTTGGATTTATTGTTTTGTCGTTTTACTCGTTTATATTGGTACCATTTTTGGTTTTCATGACGAGAGTATTAACACCATTCGAGTTGCCTTGAATATTGAAAATACTGAAATTTTAAACATTTTTGAAAGTATGGGTATTTTCGCGATTATAATTTTTGTATTTTTTACAATTAGTCTACTCATTCAAAAGTGGCAGAGAGGAAGAGATTCGTGA	306
isaB	14	CP010941.1	ATGAATAAAACCAGTAAAGTTTGTGTAGCAGCAACATTAGCATTGGGCACACTGATTGGAGTAACAGTTGTTGAAAATTCGACGCCAACAAGTAAACAGGCACAGGCAGCAATAACCCCATATTATACTTACAATGGTTATATTGGTAATAATGCTAATTTTATTCTGGATAAGAATTTTATTAACGCGATTAAGTATGATAACGTGAAATTCAATGGTATTAAATTAGCTAAAACGAATACCATAAAAAAAGTAGAGAAATATGATCAAACTTTTAAAGGTGTTTCTGCAAAAGGAAACGAAGCAAGTCAATTACAATTTGTAGTTAAAAATAATATTTCATTAAAAGATATCCAAAAAGCTTATGGCAAGGACCTGAAAAAAGAAAATGGTAAAACA…	528
isaB	4	AJ938182.1	ATGAATAAAACCAGTAAAGTTTGTGTAGCAGCAACATTAGCATTGGGCACACTGATTGGAGTAACAGTTGTTGAAAATTCGGCGCCAACAAGTAAACAGGCACAGGCAGCAATAACCCCATATTATACTTACAATGGTTATATTGGTAATAATGCTAATTTTATTCTGGATAAGAATTTTATTAACGCGATTAAGTATGATAACGTGAAATTCAATGGTATTAAATTAGCTAAAACGAATACGATAAAAAAAGTAGAGAAATATGATCAAACTTTTAAAGGTGTTTCCGCAAAAGGAAACGAAGCAAGTCAATTGCAATTTGTAGTTAAAAATAATATTTCATTAAAAGATATCCAAAAAGCTTATGGCAAGGACTTGAAAAAAGAAAATGGTAAAACA…	528
isaB	6	NC016928	ATGAATAAAACCAGTAAAGTTTGTGTAGCAGCAACATTAGCATTGGGCACACTGATTGGAGTAACAGTTGTTGAAAATTCGGCGCCAACAAGTAAACAGGCACAGGCAGCAATAACCCCATATTATACTTACAATGGTTATATTGGTAATAATGCTAATTTTATTCTGGATAAGAATTTTATTAACGCGATTAAGTATGATAACGTGAAATTCAATGGTATTAAATTAGCTAAAACGGATACGATAAAAAAAGTAGAGAAATATGATCAAACTTTTAAAGGTGTTTCTGCAAAAGGAAACGAAGCAAGTCAATTGCAATTTGTAGTTAAAAATAATATTTCATTAAAAGATATCCAAAAAGCTTATGGCAAGGACTTGAAAAAAGAAAATGGTAAAACA…	528
isaB	18	ERR127412	ATGAATAAAACCAGTAAAGTTTGTGTAGCAGCAACATTAGCATTGGGCACACTGATTGGAGTAACAGTTGTTGAAAATTCGGCGCCAACAAGTAAACAGGCACAGGCAGCAATAACCCCATATTATACTTACAATGGTTATATTGGTAATAATGCTAATTTTATTCTGGATAAGAATTTTATTAACGCGATTAAGTATGATAATGTGAAATTCAATGGTATTAAATTAGCTAAAACGAATACGATAAAAAAAGTAGAGAAATATGATCAAACTTTTAAAGGTGTTTCTGCAAAAGGAAACGAAGCAAGTCAATTGCAATTTGTAGTTAAAAATAATATTTCATTAAAAGATATCCAAAAAGCTTATGGCAAGGACTTGAAAAAAGAAAATGGTAAAACA…	528
isaB	1	CP000046.1	ATGAATAAAACCAGTAAAGTTTGTGTAGCAGCAACATTAGCATTGGGCACACTGATTGGAGTAACAGTTGTTGAAAATTCGGCGCCAACAAGTAAACAGGCACAGGCAGCAATAACCCCATATTATACTTATAATGGTTATATTGGTAATAATGCTAATTTTATTCTGGATAAGAATTTTATTAACGCGATTAAGTATGATAATGTGAAATTCAATGGTATTAAATTAGCTAAAACGAATACGATAAAAAAAGTAGAGAAATATGATCAAACTTTTAAAGGTGTTTCTGCAAAAGGAAACGAAGCAAGTCAATTGCAATTTGTAGTTAAAAATAATATTTCATTAAAAGATATCCAAAAAGCTTATGGCAAGGACTTGAAAAAAGAAAATGGTAAAACA…	528
isaB	13	NC017338	ATGAATAAAACCAGTAAAGTTTGTGTAGCAGCAACATTAGCATTGGGCACACTGATTGGAGTAACAGTTGTTGAAAATTCGGCGCCAACAAGTAAACAGGCACAGGCAGCAATAACCCCATATTATACTTATAATGGTTATATTGGTAATAATGCTAATTTTATTCTGGATAAGAATTTTATTAACGCGATTAAGTATGATAATGTGAAATTCAATGGTATTAAATTAGCTAAAACGAATACGATAAAAAAAGTAGAGAAATATGATCAAACTTTTAAAGGTGTTTCTGCAAAAGGAAACGAAGCAAGTCAATTGCAATTTGTAGTTAAAAATAATATTTCATTAAAAGATATCCAAAAAGCTTATGGCAAGGACTTGAAAAAAGAAAATGGTAAAACA…	528
isaB	15	ERR127444	ATGAATAAAACCAGTAAAGTTTGTGTAGCAGCAACATTAGCATTGGGCACACTGATTGGAGTAACAGTTGTTGAAAATTCGGCGCCAACAAGTAAACAGGCACAGGCAGCAATAACCCCATATTATACTTATAATGGTTATATTGGTAATAATGCTAATTTTATTCTGGATAAGAATTTTATTAACGCGATTAAGTATGATAATGTGAAATTCAATGGTATTAAATTAGCTAAAACGAATACGATAAAAAAAGTAGAGAAATATAATCAAACTTTTAAAGGTGTTTCTGCAAAAGGAAACGAAGCAAGTCAATTGCAATTTGTAGTTAAAAATAATATTTCATTAAAAGATATCCAAAAAGCTTATGGCAAGGACTTGAAAAAAGAAAATGGTAAAACA…	528
isaB	5	NC013450	ATGAATAAAACCAGTAAAGTTTGTGTAGCAGCAACATTAGCATTGGGCACACTGATTGGAGTAACAGTTGTTGAAAATTCGGCGCCAACAAGTAAACAGGCACAGGCAGCAATAACCCCATATTATACTTATAATGGTTATATTGGTAATAATTCTAATTTTATTCTGGATAAGAATTTTATTAACGCGATTAAGTATGATAATGTGAAATTCAATGGTATTAAATTAGCTAAAACGAATACGATAAAAAAAGTAGAGAAATATGATCAAACTTTTAAAGGTGTTTCTGCAAAAGGAAACGAAGCAAGTCAATTGCAATTTGTAGTTAAAAATAATATTTCATTAAAAGATATCCAAAAAGCTTATGGCAAGGACTTGAAAAAAGAAAATGGTAAAACA…	528
isaB	7	NC017340	ATGAATAAAACCAGTAAAGTTTGTGTAGCAGCAACATTAGCATTGGGCACACTGATTGGAGTAACAGTTGTTGAAAATTCGGCGCCAACAAGTAAACAGGTACAGGCAGCAATAACCCCATATTATACTTATAATGGTTATATTGGTAATAATGCTAATTTTATTCTGGATAAGAATTTTATTAACGCGATTAAGTATGATAATGTGAAATTCAATGGTATTAAATTAGCTAAAACGAATACGATAAAAAAAGTAGAGAAATATGATCAAACTTTTAAAGGTGTTTCTGCAAAAGGAAACGAAGCAAGTCAATTGCAATTTGTAGTTAAAAATAATATTTCATTAAAAGATATCCAAAAAGCTTATGGCAAGGACTTGAAAAAAGAAAATGGTAAAACA…	528
isaB	16	ERR114897	ATGAATAAAACCAGTAAAGTTTGTGTAGCAGCAACATTAGCATTGGGCACACTGATTGGAGTAACAGTTGTTGAAAATTCGGCGCCAACAAGTAATCAGGCACAGGCAGCAATAACCCCATATTATACTTACAATGGTTATATTGGTAATAATGCTAATTTTATTCTGGATAAGAATTTTATTAACGCGATTAAGTATGATAACGTGAAATTCAATGGTATTAAATTAGCTAAAACGAATACGATAAAAAAAGTAGAGAAATATGATCAAACTTTTAAAGGTGTTTCTGCAAAAGGAAACGAAGCAAGTCAATTGCAATTTGTAGTTAAAAATAATATTTCATTAAAAGATATCCAAAAAGCTTATGGCAAGGACTTGAAAAAAGAAAATGGTAAAACA…	528
isaB	19	ERR033380	ATGAATAAAACCAGTAAAGTTTGTGTAGCAGCAACATTAGCATTGGGCACACTGATTGGAGTAACAGTTGTTGAAAATTCGGCGCCAACAAGTAATCAGGCACAGGCAGCAATAACCCCATATTATACTTACAATGGTTATATTGGTAATAATGCTAATTTTATTCTGGATAAGAATTTTATTAACGCGATTAAGTATGATAACGTGAAATTTAATGGTATTAAATTAGCTAAAACGAATACGATAAAAAAAGTAGAGAAATATGATCAAACTTTTAAAGGTGTTTCTGCAAAAGGAAACGAAGCAAGTCAATTGCAATTTGTAGTTAAAAATAATATTTCATTAAAAGATATCCAAAAAGCTTATGGCAAGGACTTGAAAAAAGAAAATGGTAAAACA…	528
isaB	17	ERR211639	ATGAATAAAACCAGTAAAGTTTGTGTAGCAGCAACATTAGCATTGGGCACACTGATTGGAGTAACAGTTGTTGAAAATTCGGCGCCAACAAGTAATCAGGCAGAGGCAGCAATAACCCCATATTATACTTACAATGGTTATATTGGTAATAATGCTAATTTTATTCTGGATAAGAATTTTATTAACGCGATTAAGTATGATAACGTGAAATTCAATGGTATTAAATTAGCTAAAACGAATACGATAAAAAAAGTAGAGAAATATGATCAAACTTTTAAAGGTGTTTCTGCAAAAGGAAACGAAGCAAGTCAATTGCAATTTGTAGTTAAAAATAATATTTCATTAAAAGATATCCAAAAAGCTTATGGCAAGGACTTGAAAAAAGAAAATGGTAAAACA…	528
isaB	3	CCEO01000007.1	ATGAATAAAGCAACTAAAATTTGTCTTGCAACAACATTAGCTTTTGGAACATTGATTGGAGCAACTGTCGTAGGAAATGAAACAACAGTAAATCATGAGGCACAGGCAGCAACAACACCATACTATACGTATAATGGTTATATTGGACATAATGCGAATTTTATTATGGATAAACATTTCATTAATGCAATTAAACATGATAACGTGAAGTTTAACGGTATTAAATTAGCTAAGACTAATGCGACAAAGAAAGTAGAGAAATATGATCAAACTTTTAAAGAGGTCTCAGCAAATGGTAATAAGGCAGGGCAGTTACAATTCATCGTCAAAAATGATGTATCTTTAAAAGATATTCAAAAAGCTTATGGTAAATCGTTACAAAAAGAAAATAATAACAAA…	528
isaB	9	NC017763	ATGAATCAAACAACTAAACTTTGTGCAGCAACGACATTAGCATTAGGTACTTTAATTGGCGCAACAGTTGTAGGGACTGCATCACCAATACATCAAGAAACGCAGGCGGCAACAACACCTTACTATACTTATCATGGATATATCGGTCATAACGCTAATTTTATAATGGATAAGCATTTTATTAACGCTATTAAATATGACAACGTGACATTTAATGGTATTAAATTAGCGAAGACAAATGCGACAAAAAAAGTAGAGAAATACGATCAAACTTTTAAAGGTGTAACTGCAAAAGGAAATGAAGCGAATCAATTACAATTTATCGTTAAAAATAATATATCACTAAAAGATATTCAAAAAGCTTATGGTAAAGATTTGAAAAAAGAGAATAATAAAACG…	528
isaB	10	NC018608	ATGAATCAAACAACTAAACTTTGTGCAGCAACGACATTAGCATTAGGTACTTTAATTGGCGCAACAGTTGTAGGGACTGCATCACCAATACATCAAGAAGCACAGGCCGCAACAACACCTTACTATACTTATCATGGATATATCGGTCATAACGCTAATTTTATAATGGATAAGCATTTTATTAACGCTATTAAATATGACAACGTGACATTTAATGGCATTAAATTAGCGAAGACAAATGCGACAAAAAAAGTAGAGAAATACGATCAAACTTTTAAAGGTGTAACTGCAAAAGGAAATGAAGCGAATCAATTACAATTTATCGTTAAAAATAATATATCACTAAAAGATATTCAAAAAGCTTATGGTAAAGATTTGAAAAAAGAGAATAATAAAACG…	528
isaB	8	NC017673	ATGAATCAAACAACTAAACTTTGTGCAGCAACGACATTAGCATTAGGTACTTTAATTGGCGCAACAGTTGTAGGGACTGCATCACCAATACATCAAGAAGCACAGGCGGCAACAACACCTTACTATACTTATCATGGATATATCGGTCATAACGCTAATTTTATAATGGATAAGCATTTTATTAACGCTATTAAATATGACAACGTGACATTTAATGGCATTAAATTAGCGAAGACAAATGCGACAAAAAAAGTAGAGAAATACGATCAAACTTTTAAAGGTGTAACTGCAAAAGGAAATGAAGCGAATCAATTACAATTTATCGTTAAAAATAATATATCACTAAAAGATATTCAAAAAGCTTATGGTAAAGATTTGAAAAAAGAGAATAATAAAACG…	528
isaB	11	NC021554	ATGAATCAAACAACTAAACTTTGTGCAGCAACGACATTAGCATTAGGTACTTTAATTGGCGCAACAGTTGTAGGGACTGCATCACCAATACATCAAGAAGCACAGGCGGCAACAACACCTTACTATACTTATCATGGATATATCGGTCATAACGCTAATTTTATAATGGATAAGCATTTTATTAACGCTATTAAATATGACAACGTGACATTTAATGGCATTAAATTAGCGAAGACAAATGCGACAAAAAAAGTAGAGAAATACGATCAAACTTTTAAAGGTGTAACTGCAAAAGGAAATGAAGCGAATCAATTACAATTTATCGTTAAAAATAATATATCACTAAAAGATATTCAAAAAGCTTATGGTAAAGATTTGAAAAAAGATAATAATAAAACG…	528
isaB	2	BX571856.1	ATGAATCAAACAACTAAACTTTGTGCAGCAACGACATTAGCATTAGGTACTTTAATTGGCGCAACAGTTGTAGGGACTGCATCACCAATACATCAAGAAGCACAGGCGGCAACAACACCTTACTATACTTATCATGGATATATCGGTCATAACGCTAATTTTATAATGGATAAGCATTTTATTAACGCTATTAAATATGACAACGTGACATTTAATGGTATTAAATTAGCGAAGACAAATGCGACAAAAAAAGTAGAGAAATACGATCAAACTTTTAAAGGTGTAACTGCAAAAGGAAATGAAGCGAATCAATTACAATTTATCGTTAAAAATAATATATCACTAAAAGATATTCAAAAAGCTTATGGTAAAGATTTGAAAAAAGAGAATAATAAAACG…	528
isaB	12	NC021670	ATGAATCAAACAACTAAACTTTGTGCAGCAACGACATTAGCATTAGGTACTTTAATTGGCGCAACAGTTGTAGGGACTGCATCACCAATACATCAAGAAGCACAGGCGGCAACAACACCTTACTATACTTATCATGGATATATCGGTCATAACGCTAATTTTATAATGGATAAGCATTTTATTAACGCTATTAAATATGACAACGTGACATTTAATGGTATTAAATTAGCGAAGACAAATGCGACAAAAAAAGTAGAGAAATACGATCAAACTTTTAAAGGTGTAACTGCAAAAGGAAATGAAGCGAATCAATTACAATTTATCGTTAAAAATAATATATCACTAAAAGATATTCAAAAAGCTTATGGTAAAGATTTGAAAAAAGAGAATAATAAAACG…	528
isdA	25	CP010941.1	ATGACAAAACATTATTTAAACACTAAGTATCAAGCAGAACAACAACGTTTATTAGCAATGAAAAAAATTACAATGGGTACTGCTTCAATCATATTAGGATCACTTGTATACTTCGGCGCAGATAGTCAACAAGCGAATGCAGCAACAGAAGCTACGAACGCAACTAATAATCAAAGCACACAAGTTTCTCAAGCAACATCACAACCAATTAATTTCCAAGTGCAAAAAGATGGTTCTTCAGAAAAATCACACATGGATGATTATATGCAACACCCTGGTAAAGTGATTAAACAAAATAATAAATATTATTTCCAAACCGTATTAAACAACGCATCATTTTGGAAAGAATACAAATTTTACAATGCAAATAATCAAGAATTAGCAACAACTGTGGTTAAC…	1068
isdA	9	NC017349	ATGACAAAACATTATTTAAACAGTAAGTATCAATCAGAACAACGTTCATCAGCTATGAAAAAGATTACAATGGGTACAGCATCTATCATTTTAGGTTACCTTGTATACATAGGCGCAGACAGCCAACAAGTAAATGCGGCAACAGAAGCTACGAACGCAACTAATAATCAAAGCGCACAAGTATCTCAAGCAACATCACAACCAATTAATTTCCAAGTGCAAAAAGATGGCTCTTCAGAGAAGTCACACATGGATGACTATATGCAACACCCTGGAAAAGTGATTAAACAAAATAATAAATATTATTTCCAAGCTGTATTAAACAACGCATCATTCTGGAAAGAATACAAATTTTACAATGCAAACAATCAAGAATTAGCAACAACTGTTGTTAACGAT…	1065
isdA	16	ERR175883	ATGACAAAACATTATTTAAACAGTAAGTATCAATCAGAACAACGTTCATCAGCTATGAAAAAGATTACAATGGGTACAGCATCTATCATTTTAGGTTCCCTTGTATACATAGGCGCAGACAGCCAACAACTCAATGCGGCAACAGAAGCTACGAACGCAACTAATAATCAAAGCACACAAGTTTCTCAAGCAACATCACAACCAATTAATTTCCAAGTGCAAAAAGATGGCTCTTCAGAGAAGTCACACATGGATGACTATATGCAACACCCTGGTAAAGTAATTAAACAAAATAATAAATATTATTTCCAAACCGTGTTAAACAATGCATCATTCTGGAAAGAATACAAATTTTACAATGCAAACAATCAAGAATTAGCAACAACTGTTGTTAACGAT…	1053
isdA	5	NC016928	ATGACAAAACATTATTTAAACAGTAAGTATCAATCAGAACAACGTTCATCAGCTATGAAAAAGATTACAATGGGTACAGCATCTATCATTTTAGGTTCCCTTGTATACATAGGCGCAGACAGCCAACAAGTAAATGCGGCAACAGAAGCTACGAACGCAACTAATAATCAAAACGCACAAGTTTCTCAAGCAACATCACAACCAATTAATTTCCAAGTGCAAAAAGATGGCTCTTCAGAGAAGTCACACATGGATGACTATATGCAACACCCTGGTAAAGTAATTAAACAAAATAATAAATATTATTTCCAAGCTGTATTAAACAACGCATCATTCTGGAAAGAATACAAATTTTACAATGCAAACAATCAAGAATTAGCAACAACTGTTGTTAACGAT…	1065
isdA	7	NC017337	ATGACAAAACATTATTTAAACAGTAAGTATCAATCAGAACAACGTTCATCAGCTATGAAAAAGATTACAATGGGTACAGCATCTATCATTTTAGGTTCCCTTGTATACATAGGCGCAGACAGCCAACAAGTAAATGCGGCAACAGAAGCTACGAACGCAACTAATAATCAAAGCGCACAAGTATCTCAAGCAACATCACAACCAATTAATTTCCAAGTGCAAAAAGATGGCTCTTCAGAGAAGTCACACATGGATGACTATATGCAACACCCTGGAAAAGTGATTAAACAAAATAATAAATATTATTTCCAAGCTGTATTAAACAGCGCATCATTCTGGAAAGAATACAAATTTTACAATGCAAACAATCAAGAATTAGCAACAACTGTTGTTAACGAT…	1065
isdA	22	ERR211687	ATGACAAAACATTATTTAAACAGTAAGTATCAATCAGAACAACGTTCATCAGCTATGAAAAAGATTACAATGGGTACAGCATCTATCATTTTAGGTTCCCTTGTATACATAGGCGCAGACAGCCAACAAGTAAATGCGGCAACAGAAGCTACGAACGCAACTAATAATCAAAGCGCACAAGTATCTCAAGCAACATCACAACCAATTAATTTCCAAGTGCAAAAAGATGGCTCTTCAGAGAAGTCACACATGGATGACTATATGCAACACCCTGGAAAAGTGATTAAACAAAATAATAAATATTATTTCCAAGCTGTATTAAACAACGCATCATTCTGGAAAGAATACAAATTTTACAATGCAAACAATCAAGAATTAGCAACAACTGTTGTTAACGAT…	1065
isdA	3	BA000018.3	ATGACAAAACATTATTTAAACAGTAAGTATCAATCAGAACAACGTTCATCAGCTATGAAAAAGATTACAATGGGTACAGCATCTATCATTTTAGGTTCCCTTGTATACATAGGCGCAGACAGCCAACAAGTCAATGCGGCAACAGAAGCTACGAACGCAACTAATAATCAAAGCACACAAGTTTCTCAAGCAACATCACAACCAATTAATTTCCAAGTGCAAAAAGATGGCTCTTCAGAGAAGTCACACATGGATGACTATATGCAACACCCTGGTAAAGTAATTAAACAAAATAATAAATATTATTTCCAAACCGTGTTAAACAATGCATCATTCTGGAAAGAATACAAATTTTACAATGCAAACAATCAAGAATTAGCAACAACTGTTGTTAACGAT…	1053
isdA	11	NC017763	ATGACAAAACATTATTTAAACAGTAAGTATCAATCAGAACAACGTTCATCAGCTATGAAAAAGATTACAATGGGTACAGCATCTATCATTTTAGGTTCCCTTGTATACATAGGCGCAGACAGCCAACAAGTCAATGCGGCAACAGAAGCTACGAACGCAACTAATAATCAAAGCACACAAGTTTCTCAAGCAACATCACAACCAATTAATTTCCAAGTGCAAAAAGATGGCTCTTCAGAGAAGTCACACATGGATGACTATATGCAACACCCTGGTAAAGTAATTAAACAAAATAATAAATATTATTTCCAAACCGTGTTAAACAATGCATCATTCTGGAAAGAATACAAATTTTACAATGCAAACAATCAAGAATTAGCAACAACTGTTGTTAACGAT…	1053
isdA	12	NC021554	ATGACAAAACATTATTTAAACAGTAAGTATCAATCAGAACAACGTTCATCAGCTATGAAAAAGATTACAATGGGTACAGCATCTATCATTTTAGGTTCCCTTGTATACATAGGCGCAGACAGCCAACAAGTCAATGCGGCAACAGAAGCTACGAACGCAACTAATAATCAAAGCACACAAGTTTCTCAAGCAACATCACAACCAATTAATTTCCAAGTGCAAAAAGATGGCTCTTCAGAGAAGTCACACATGGATGACTATATGCAACACCCTGGTAAAGTAATTAAACAAAATAATAAATATTATTTCCAAGCTGTATTGAACAACGCATCATTCTGGAAAGAATACAAATTTTACAATGTAAACAATCAAGAATTAGCAACAACTGTTGTTAACGAT…	1053
isdA	15	ERR127444	ATGACAAAACATTATTTAAACAGTAAGTATCAATCAGAACAACGTTCATCAGCTATGAAAAAGATTACAATGGGTACAGCATCTATCATTTTAGGTTCCCTTGTATACATAGGCGCAGACAGCCAACAAGTCAATGCGGCAACAGAAGCTACGAACGCAACTAATAATCAAAGCACACAAGTTTCTCAAGCAACATCACAACCAATTAATTTCCAAGTGCAAAAAGATGGCTCTTCAGAGAAGTCACACATGGATGACTATATGCAACACCCTGGTAAAGTAATTAAACAAAATAATAAATATTATTTCCAAGCTGTATTGAACAACGCATCATTCTGGAAAGAATACAAATTTTACAATGCAAATAATCAAGAATTAGCAACAACTGTTGTTAACGAT…	1053
isdA	17	ERR234846	ATGACAAAACATTATTTAAACAGTAAGTATCAATCAGAACAACGTTCATCAGCTATGAAAAAGATTACAATGGGTACAGCATCTATCATTTTAGGTTCCCTTGTATACATAGGCGCAGACAGCCAACAAGTCAATGCGGCAACAGAAGCTACGAACGCAACTAATAATCAAAGCACACAAGTTTCTCAAGCAACATCACAACCAATTAATTTCCAAGTGCAAAAAGATGGCTCTTCAGAGAAGTCACACATGGATGACTATATGCAACACCCTGGTAAAGTAATTAAACAAAATAATAAATATTATTTCCAAACCGTGTTAAACAATGCATCATTCTGGAAAGAATACAAATTTTACAATGCAAACAATCAAGAATTAGCAACAACTGTTGTTAACGAT…	1053
isdA	18	ERR246635	ATGACAAAACATTATTTAAACAGTAAGTATCAATCAGAACAACGTTCATCAGCTATGAAAAAGATTACAATGGGTACAGCATCTATCATTTTAGGTTCCCTTGTATACATAGGCGCAGACAGCCAACAAGTCAATGCGGCAACAGAAGCTACGAACGCAACTAATAATCAAAGCACACAAGTTTCTCAAGCAACATCACAACCAATTAATTTCCAAGTGCAAAAAGATGGCTCTTCAGAGAAGTCACACATGGATGACTATATGCAACACCCTGGTAAAGTAATTAAACAAAATAATAAATATTATTTCCAAACCGTGTTAAACAATGCATCATTCTGGAAAGAATACAAATTTTACAATGCAAACAATCAAGAATTAGCAACAACTGTTGTTAACGAT…	1053
isdA	19	ERR033388	ATGACAAAACATTATTTAAACAGTAAGTATCAATCAGAACAACGTTCATCAGCTATGAAAAAGATTACAATGGGTACAGCATCTATCATTTTAGGTTCCCTTGTATACATAGGCGCAGACAGCCAACAAGTCAATGCGGCAACAGAAGCTACGAACGCAACTAATAATCAAAGCACACAAGTTTCTCAAGCAACATCACAACCAATTAATTTCCAAGTGCAAAAAGATGGCTCTTCAGAGAAGTCACACATGGATGACTATATGCAACACCCTGGTAAAGTAATTAAACAAAATAATAAATATTATTTCCAAACCGTGTTAAACAATGCATCATTCTGGAAAGAATACAAATTTTACAATGCAAACAATCAAGAATTAGCAACAACTGTTGTTAACGAT…	1053
isdA	23	ERR109588	ATGACAAAACATTATTTAAACAGTAAGTATCAATCAGAACAACGTTCATCAGCTATGAAAAAGATTACAATGGGTACAGCATCTATCATTTTAGGTTCCCTTGTATACATAGGCGCAGACAGCCAACAAGTCAATGCGGCAACAGAAGCTACGAACGCAACTAATAATCAAAGCACACAAGTTTCTCAAGCAACATCACAACCAATTAATTTCCAAGTGCAAAAAGATGGCTCTTCAGAGAAGTCACACATGGATGACTATATGCAACACCCTGGTAAAGTGATTAAACAAAATAATAAATATTATTTCCAAACCGTGTTAAACAATGCATCATTCTGGAAAGAATACAAATTTTACAATGCAAACAATCAAGAATTAGCAACAACTGTTGTTAACGAT…	1053
isdA	24	ERR127412	ATGACAAAACATTATTTAAACAGTAAGTATCAATCAGAACAACGTTCATCAGCTATGAAAAAGATTACAATGGGTACAGCATCTATCATTTTAGGTTCCCTTGTATACATAGGCGCAGACAGCCAACAAGTCAATGCGGCAACAGAAGCTACGAACGCAACTAATAATCAAAGCACACAAGTTTCTCAAGCAACATCACAACCAATTAATTTCCAAGTGCAAAAAGATGGCTCTTCAGAGAAGTCACACATGGATGACTATATGCAACACCCTGGTAAAGTAATTAAACAAAATAATAAATATTATTTCCAAACCGTGTTAAACAATGCATCATTCTGGAAAGAATACAAATTTTACAATGCAAACAATCAAGAATTAGCAACAACTGTTGTTAACGAT…	1053
isdA	1	Cp000046.1	ATGACAAAACATTATTTAAACAGTAAGTATCAATCAGAACAACGTTCATCAGCTATGAAAAAGATTACAATGGGTACAGCATCTATCATTTTAGGTTCCCTTGTATACATAGGCGCAGACAGCCAACAAGTCAATGCGGCAACAGAAGCTACGAACGCACCTAATAATCAAAGCACACAAGTTTCTCAAGCAACATCACAACCAATTAATTTCCAAGTGCAAAAAGATGGCTCTTCTGAGAAGTCACACATGGATGACTATATGCAACACCCTGGTAAAGTAATTAAACAAAATAATAAATATTATTTCCAAACCGTGTTAAACAATGCATCATTCTGGAAAGAATACAAATTTTACAATGCAAACAATCAAGAATTAGCAACAACTGTTGTTAACGAT…	1053
isdA	2	BX571856.1	ATGACAAAACATTATTTAAACAGTAAGTATCAATCAGAACAACGTTCATCAGCTATGAAAAAGATTACAATGGGTACAGCATCTATCATTTTAGGTTCCCTTGTATACATAGGCGCAGACAGCCAACAAGTTAATGCGGCAACAGAAGCTACGAACGCAACTAATAATCAAAGCACACAAGTTTCTCAAGCAACATCACAACCAATTAATTTCCAAGTGCAAAAAGATGGCTCTTCAGAGAAGTCACACATGGATGACTATATGCAACACCCTGGTAAAGTGATTAAACAAAATAATAAATATTATTTCCAAGCTGTATTGAACAACGCATCATTCTGGAAAGAATACAAATTTTACAATGCAAACAATCAAGAATTAGCAACAACTGTTGTTAACGAT…	1065
isdA	8	NC017342	ATGACAAAACATTATTTAAACAGTAAGTATCAATCAGAACAACGTTCATCAGCTATGAAAAAGATTACAATGGGTACAGCATCTATCATTTTAGGTTCCCTTGTATACATAGGCGCAGACAGCCAACAAGTTAATGCGGCAACAGAAGCTACGAACGCAACTAATAATCAAAGCACACAAGTTTCTCAAGCAACATCACAACCAATTAATTTCCAAGTGCAAAAAGATGGCTCTTCAGAGAAGTCACACATGGATGACTATATGCAACACCCTGGTAAAGTGATTAAACAAAATAATAAATATTATTTCCAAGCTGTATTGAACAACGCATCATTCTGGAAAGAATACAAATTTTACAATGCAAACAATCAAGAATTAGCAACAACTGTTGTTAACGAT…	1065
isdA	10	NC017673	ATGACAAAACATTATTTAAACAGTAAGTATCAATCAGAACAACGTTCATCAGCTATGAAAAAGATTACAATGGGTACAGCATCTATCATTTTAGGTTCCCTTGTATACATAGGCGCAGACAGCCAACAAGTTAATGCGGCAACAGAAGCTACGAACGCAACTAATAATCAAAGCACACAAGTTTCTCAAGCAACATCACAACCAATTAATTTCCAAGTGCAAAAAGATGGCTCTTCAGAGAAGTCACACATGGATGACTATATGCAACACCCTGGTAAAGTAATTAAACAAAATAATAAATATTATTTCCAAGCTGTATTGAACAACGCATCATTCTGGAAAGAATACAAATTTTACAATGCAAACAATCAAGAATTAGCAACAACTGTTGTTAACGAT…	1065
isdA	14	NC017333	ATGACAAAACATTATTTAAACAGTAAGTATCAATCAGAACAACGTTCATCAGCTATGAAAAAGATTACAATGGGTACAGCATCTATCATTTTAGGTTCCCTTGTATACATAGGCGCAGACAGCCAACAAGTTAATGCGGCAACAGAAGCTACGAACGCAACTAATAATCAAAGCACACAAGTTTCTCAAGCAACATCACAACCAATTAATTTCCAAGTGCAGAAAGATGGCTCTTCAGAGAAGTCACACATGGATGACTATATGCAACACCCTGGTAAAGTAATTAAACAAAATAATAAATATTATTTCCAAGCTGTATTGAACAACGCATCATTCTGGAAAGAATACAAATTTTACAATGCAAACAATCAAGAATTAGCAACAACTGTTGTTAACGAT…	1065
isdA	13	NC017338	ATGACAAAACATTATTTAAACAGTAAGTATCAATCAGAACAACGTTCATCAGCTATGAAAAAGATTACAATGGGTACAGCGTCTATCATTTTAAGTTCCCTTGTATACATAGGCGCAGACAGCCAACAAGTAAATGCGGCAACAGATGCTACGAACGCAACTAATAATCAAAGCGTACAAGTTTCTCAAGCAACATCACAACCAATTAATTTCCAAGTGCAAAAAGATGGATCTTCAGAGAAGTCACACATGGATGACTATATGCAACACCCTGGAAAAGTGATTAAACAAAATAATAAATATTATTTCCAAGCTGTATTAAACAACGCATCATTCTGGAAAGAATACAAATTTTACAATGCAAACAATCAAGAATTAGCAACAACTGTTGTTAACGAT…	1053
isdA	4	AJ938182.1	ATGACAAAACATTATTTAAACAGTAAGTATCAATCAGAACAACGTTCATCAGCTATGAAAAAGATTACAATGGGTACAGCGTCTATCATTTTAGGTTCCCTTGTATACATAGGCGCAGACAGCCAACAAGTAAATGCGGCAACAGAAGCTACGAACGCAAATAATAATCAAAGCGCACAAGTTTCTCAAGCAACATCACAACCAATTAATTTCCAAGTGCAAAAAGATGGCTCTTCAGAGAAGTCACACATGGATGACTATATGCAACACCCTGGAAAAGTGATTAAACAAAATAATAAATATTATTTCCAAGCTGTATTAAACAACGCATCATTCTGGAAAGAATACAAATTTTACAATGCAAACAATCAAGAATTAGCAACAACTGTTGTTAACGAT…	1053
isdA	20	ERR114897	ATGACAAAACATTATTTAAACAGTAAGTATCAATCAGAACAACGTTCATCAGCTATGAAAAAGATTACAATGGGTACAGCGTCTATCATTTTAGGTTCCCTTGTATACATAGGCGCAGACAGCCAACAAGTAAATGCGGCAACAGAAGCTACGAACGCAACTAATAATCAAAGCACACAAGTTTCTCAAGCAACATCACAACCAATTAATTTCCAAGTGCAAAAAGATGGATCTTCAGAGAAGTCACACATGGATGACTATATGCAACACCCTGGAAAAGTGATTAAACAAAATAATAAATATTATTTCCAAGCTGTATTAAACAACGCATCATTCTGGAAAGAATACAAATTTTACAATGCAAACAATCAAGAATTAGCAACAACTGTTGTTAACGAT…	1065
isdA	21	ERR211639	ATGACAAAACATTATTTAAACAGTAAGTATCAATCAGAACAACGTTCATCAGCTATGAAAAAGATTACAATGGGTACAGCGTCTATCATTTTAGGTTCCCTTGTATACATAGGTGCAGACAGCCAACAAGTAAATGCGGCAACAGAAGCTACGAACGCAACTAATAATCAAAGCGCACAAGTTTCTCAAGCAACATCACAACCAATTAATTTCCAAGTGCAAAAAGATGGATCTTCAGAGAAGTCACACATGGATGACTATATGCAACACCCTGGAAAAGTGATTAAACAAAATAATAAATATTATTTCCAAGCTGTATTAAACAACGCATCATTCTGGAAAGAATACAAATTTTACAATGCAAACAATCAAGAATTAGCAACAACTGTTGTTAACGAT…	1065
lukD	12	CP006706.1	CTATACCCCAGGATTAGTTTCTTTAGAATCCGTACCGATTAATTTAACAGTATGGTTTTGCCAGTCAACTTCATAAGTAGATGTAAACGTTACTGTATTTTGATTTTTGTAGTTATTACCAATCCAGTGTAGTCGATTCCATTGATTAGTATATCTATCCATTTCTCTTTGGTAAGTTACTTTGATTTTAGATTTTTTTGTATCATTTTGTTTATGAGAAAGTACGCTTATAAATTCTGGGTTAAAGTTACCACGCGCCAATAAAGGCATTTGATGTGTTGGCAAGAAATTTTGACCAGCATTTGAACTACTTTGTCTACCACCTAAAAACAGTTCATTACCATATGTTGGGTCATAACTATCTCTACCATATGGTCCCCAACCATTATTCATAATTTT…	984
lukD	2	AP014942.1	CTATACTCCAGGATTAGTTTCTTTAGAATCCGTACCGATTAATTTAACAGTATGGTTTTGCCAATCAACTTCATAAGTAGATGTAAACGTTACTGTATTTTGATTTTTGTAGTTATTACCAATCCAGTGTAGTCGATTCCATTGATTAGTATATCTATCCATTTCTCTTTGGTAAGTTACTTTGATTTTAGATTTTTTTGTATCATTTTGTTTATGAGAAAGTACGCTTATAAATTCTGGGTTAAAGTTACCACGCGCCAATAAAGGCATTTGATGTGTTGGCAAGAAATTTTGTCCAGCATTTGAACTACTTTGTCTACCACCTAAAAACAGTTCATTACCATATGTTGGGTCATAACTATCTCTACCATATGGTCCCCAACCATTATTCATAATTTT…	984
lukD	4	AP014653.1	CTATACTCCAGGATTAGTTTCTTTAGAATCCGTACCGATTAATTTAACAGTATGGTTTTGCCAGTCAACTTCATAAGTAGATGTAAACGTTACTGTATTTTGATTTTTGTAGTTATTACCAATCCAGTGCAATCGATTCCATTGATTAGTATATCTATCCATTTCTCTTTGGTAAGTTACTTTGATTTTAGATTTTTTTGTATCATTTTGTTTATGAGAAAGTACGCTTATAAATTCTGGGTTAAAGTTACCACGCGCCAATAAAGGCATTTGATGTGTTGGCAAGAAATTTTGTCCAGCATTTGAACTACTTTGTCTACCACCTAAAAACAGTTCATTACCATATGTTGGGTCATAACTATCTCTACCATATGGTCCCCAACCATTATTCATAATTTT…	984
lukD	1	BA000018.3	CTATACTCCAGGATTAGTTTCTTTAGAATCCGTACCGATTAATTTAACAGTATGGTTTTGCCAGTCAACTTCATAAGTAGATGTAAACGTTACTGTATTTTGATTTTTGTAGTTATTACCAATCCAGTGTAGTCGATTCCATTGATTAGTATATCTATCCATTTCTCTTTGGTAAGTTACTTTGATTTTAGATTTTTTTGTATCATTTTGTTTATGAGAAAGTACGCTTATAAATTCTGGGTTAAAGTTACCACGCGCCAATAAAGGCATTTGATGTGTTGGCAAGAAATTTTGTCCAGCATTTGAACTACTTTGTCTACCACCTAAAAACAGTTCATTACCATATGTTGGGTCATAACTATCTCTACCATATGGTCCCCAACCATTATTCATAATTTT…	984
lukD	11	AJ938182.1	TATACCCCAGGATTAGTTTCTTTAGAATCCGTACCGATTAATTTAACAGTATGGTTTTGCCAGTCAACTTCATAAGTAGATGTAAACGTTACTGTATTTTGATTTTTGTAGTTATTACCAATCCAGTGTAGTCGATTCCATTGATTAGTATATCTATCCATTTCTCTTTGGTAAGTTACTTTGATTTTAGATTTTTTTGTATCATTTTGTTTATGAGAAAGTACGCTTATAAATTCTGGGTTAAAGTTACCACGTGCCAATAAAGGCATTTGATGTGTTGGCAAGAAATTTTGACCAGCATTTGAACTACTTTGTCTACCACCTAAAAACAGTTCATTACCATATGTTGGGTCATAACTATCTCTACCATATGGTCCCCAACCATTATTCATAATTTTG…	983
lukD	10	HF937103.1	TATACTCCAGGATTAGTTTCTTTAGAATCCGTACCGATTAATTTAACAGTATGGTTTTGCCAGTCAACTTCATAAGTAGATGTAAACGTTACTGTATTTTGATTTTTGTAGTTATTACCAACCAAGTGTAGTCGATTCCATTGATTAGTATATCTATCCATTTCTCTTTGGTAAGTTACTTTGATTTTAGATTTTTTTGTATCATTTTGTTTATGAGAAAGTACGCTTATAAATTCTGGGTTAAAGTTACCACGCGCCAATAAAGGCATTTGATGTGTTGGCAAGAAATTTTGACCAGCATTTGAACTACTTTGTCTACCGCCTAAAAACAGTTCATTACCATATGTTGGGTCATAACTATCTCTACCATATGGTCCCCAACCATTATTCATAATTTTG…	983
lukD	3	CP010402.1	TATACTCCAGGATTAGTTTCTTTAGAATCCGTACCGATTAATTTAACAGTATGGTTTTGCCAGTCAACTTCATAAGTAGATGTAAACGTTACTGTATTTTGATTTTTGTAGTTATTACCAACCCAGTGTAGTCGATTCCATTGATTAGTATATCTATCCATTTCTCTTTGGTAAGTTACTTTGATTTTAGATTTTTTTGTATCATTTTGTTTATGAGAAAGTACGCTTATAAATTCTGGGTTAAAGTTACCACGCGCCAATAAAGGCATTTGATGTGTTGGCAAGAAATTTTGTCCAGCATTTGAACTACTTTGTCTACCACCTAAAAACAGTTCATTACCATATGTTGGGTCATAACTATCTCTACCATATGGTCCCCAACCATTATTCATAATTTTG…	983
lukD	5	CP007674.1	TATACTCCAGGATTAGTTTCTTTAGAATCCGTACCGATTAATTTAACAGTATGGTTTTGCCAGTCAACTTCATAAGTAGATGTAAACGTTACTGTATTTTGATTTTTGTAGTTATTACCAACCCAGTGTAGTCGATTCCATTGATTAGTATATCTATCCATTTCTCTTTGGTAAGTTACTTTGATTTTAGATTTTTTTGTATCATTTTGTTTATGAGAAAGTACGCTTATAAATTCTGGGTTAAAGTTACCACGCGCCAATAAAGGCATTTGATGTGTTGGCAAGAAATTTTGACCAGCATTTGAACTACTTTGTCTACCGCCTAAAAACAGTTCATTACCATATGTTGGGTCATAACTATCTCTACCATATGGTCCCCAACCATTATTCATAATTTTG…	983
lukD	6	CP010300.1	TATACTCCAGGATTAGTTTCTTTAGAATCCGTACCGATTAATTTAACAGTATGGTTTTGCCAGTCAACTTCATAAGTAGATGTAAACGTTACTGTATTTTGATTTTTGTAGTTATTACCAACCCAGTGTAGTCGATTCCATTGATTAGTATATCTATCCATTTCTCTTTGGTAAGTTACTTTGATTTTAGATTTTTTTGTATCATTTTGTTTATGAGAAAGTACGCTTATAAATTCTGGGTTAAAGTTACCACGCGCCAATAAAGGCATTTGATGTGTTGGCAAGAAATTTTGACCAGCATTTGAACTACTTTGTCTACCGCCTAAAAACAGTTCATTACCATATGTTGGGTCATAACTATCTCTACCATATGGTCCCCAACCATTATTCATAATTTTG…	983
lukD	8	CP006838.1	TATACTCCAGGATTAGTTTCTTTAGAATCCGTACCGATTAATTTAACAGTATGGTTTTGCCAGTCAACTTCATAAGTAGATGTAAACGTTACTGTATTTTGATTTTTGTAGTTATTACCAACCCAGTGTAGTCGATTCCATTGATTAGTATATCTATCCATTTCTCTTTGGTAAGTTACTTTGATTTTAGATTTTTTTGTATCATTTTGTTTATGAGAAAGTACGCTTATAAATTCTGGGTTAAAGTTACCACGCGCCAATAAAGGCATTTGATGTGTTGGCAAGAAATTTTGACCAGCATTTGAACTACTTTGTCTACCGCCTAAAAACAGTTCATTACCATATGTTGGGTCATAACTATCTCTACCATATGGTCCCCAACCATTATTCATAATTTTG…	983
lukD	9	CP007499.1	TATACTCCAGGATTAGTTTCTTTAGAATCCGTACCGATTAATTTAACAGTATGGTTTTGCCAGTCAACTTCATAAGTAGATGTAAACGTTACTGTATTTTGATTTTTGTAGTTATTACCAACCCAGTGTAGTCGATTCCATTGATTAGTATATCTATCCATTTCTCTTTGGTAAGTTACTTTGATTTTAGATTTTTTTGTATCATTTTGTTTATGAGAAAGTACGCTTATAAATTCTGGGTTAAAGTTACCACGCGCCAATAAAGGCATTTGATGTGTTGGCAAGAAATTTTGACCAGCATTTGAACTACTTTGTCTACCGCCTAAAAACAGTTCATTACCATATGTTGGGTCATAACTATCTCTACCATATGGTCCCCAACCATTATTCATAATTTTG…	983
lukD	14	LN831036.1	TATACTCCAGGATTAGTTTCTTTAGAATCCGTACCGATTAATTTAACAGTATGGTTTTGCCAGTCAACTTCATAAGTAGATGTAAACGTTACTGTATTTTGATTTTTGTAGTTATTACCAACCCAGTGTAGTCGATTCCATTGATTAGTATATCTATCCATTTCTCTTTGGTAAGTTACTTTGATTTTAGATTTTTTTGTATCATTTTGTTTATGAGAAAGTACGCTTATAAATTCTGGGTTAAAGTTACCACGCGCCAATAAAGGCATTTGATGTGTTGGCAAGAAATTTTGTCCAGCATTTGAACTACTTTGTCTACCACCTAAAAACAGTTCATTACCATATGTTGGGTCATAACTATCTCTACCATATGGTCCCCAACCATTATTCATAATTTTG…	983
lukD	15	CP010402.1	TATACTCCAGGATTAGTTTCTTTAGAATCCGTACCGATTAATTTAACAGTATGGTTTTGCCAGTCAACTTCATAAGTAGATGTAAACGTTACTGTATTTTGATTTTTGTAGTTATTACCAACCCAGTGTAGTCGATTCCATTGATTAGTATATCTATCCATTTCTCTTTGGTAAGTTACTTTGATTTTAGATTTTTTTGTATCATTTTGTTTATGAGAAAGTACGCTTATAAATTCTGGGTTAAAGTTACCACGCGCCAATAAAGGCATTTGATGTGTTGGCAAGAAATTTTGTCCAGCATTTGAACTACTTTGTCTACCACCTAAAAACAGTTCATTACCATATGTTGGGTCATAACTATCTCTACCATATGGTCCCCAACCATTATTCATAATTTTG…	983
lukD	13	CP001996.1	TATACTCCAGGATTAGTTTCTTTAGAATCCGTACCGATTAATTTAACAGTATGGTTTTGCCAGTCAACTTCATAAGTAGATGTAAACGTTACTGTATTTTGATTTTTGTAGTTATTACCAATCCAGTGTAGTCGATTCCATTGATTAGTATATCTATCCATTTCTCTTTGGTAAGTTACTTTGATTTTAGATTTTTTTGTATCATTTTGTTTATGAGAAAGTACGCTTATAAATTCTGGGTTAAAGTTACCACGCGCCAATAAAGGCATTTGATGTGTTGGCAAGAAATTTTGACCAGCATTTGAACTACTTTGTCTACCACCTAAAAACAGTTCATTACCATATGTTGGGTCATAACTATCTCTACCATATGGTCCCCAACCATTATTCATAATTTTG…	983
lukD	7	CP011526.1	TATACTCCAGGATTAGTTTCTTTAGAATCCGTACCGATTAATTTAACAGTATGGTTTTGCCAGTCAACTTCATAAGTAGATGTAAACGTTACTGTATTTTGATTTTTGTAGTTATTTCCAACCCAGTGTAGTCGATTCCATTGATTAGTATATCTATCCATTTCTCTTTGGTAAGTTACTTTGATTTTAGATTTTTTTGTATCATTTTGTTTATGAGAAAGTACGCTTATAAATTCTGGGTTAAAGTTACCACGCGCCAATAAAGGCATTTGATGTGTTGGCAAGAAATTTTGACCAGCATTTGAACTACTTTGTCTACCACCTAAAAACAGTTCATTACCATATGTTGGGTCATAACTATCTCTACCATATGGTCCCCAACCATTATTCATAATTTTG…	983
lukE	11	AJ938182.1	TTAATTATGTCCTTTCACTTTAATTTCATGTGTTTTCCAGTTAACTTCATATCTAACTACAAAGTTTCTATTTACAAATGCATTATGCTTTCTTTCTGCGTAAATACCAGTTCTAGGGAATAAAGTCGCATATGTAATATCTAAGTTTCTACCATATGAAATTTCAAATTCACTCGTATCACTTGAACCTTTTTCATGTGATAGTGTAGTGATAAATGATGGATTAAAGCCACTTTGAACTAATGGTGGCAATTGATTATCAGGAGCAAAATATTCTCTTGCTGAACCTGACGGACCATTTGGACTTTGTACGAATAAATATCTATCATGCGCAGATTTTTTACCATCAGGCGTAACAAATTCGTTTGCTTTAACACCCCATTTAACAGATTTTGAGTT…	936
lukE	6	BA000033.2	TTAATTATGTCCTTTCACTTTAATTTCGTGTGTTTTCCAATTAACTTCATATCTAACTACAAAGTTTCTATTTACAAATGCATTATGCTTTCTTTCTGCGTAAATACCAGTTCTAGGGAATAAAGTCGCATATGTAATATCTAAGTTTCTACCATATGAAATTTCAAATTCACTCGTATCACTTGAACCTTTTTCATGTGATAGTGTAGTGATAAACGATGGATTAAAGCCACTTTGAACTAAAGGTGGCAATTGATTATCAGGAGCAAAATATTCTCTTGCTGAACCTGTTGGACCATTTGGACTTTGTACGAATAAATATCTATCATGCGCAGATTTTTTTCCATCAGGCGTAACAAATTCGTTTGCTTTAACACCCCATTTAACAGATTTTGAGTT…	936
lukE	7	HF937103.1	TTAATTATGTCCTTTCACTTTAATTTCGTGTGTTTTCCAATTAACTTCATATCTAACTACAAAGTTTCTATTTACAAATGCATTATGCTTTCTTTCTGCGTAAATACCAGTTCTAGGGAATAAAGTCGCATATGTAATATCTAAGTTTCTACCATATGAAATTTCAAATTCACTCGTATCACTTGAACCTTTTTCATGTGATAGTGTAGTGATAAACGATGGATTAAAGCCACTTTGAACTAAAGGTGGCAATTGATTATCAGGAGCAAAATATTCTCTTGCTGAACCTGTTGGACCATTTGGACTTTGTACGAATAAATATCTATCATGCGCAGATTTTTTTCCATCAGGCGTAACAAATTCGTTTGCTTTAACACCCCATTTAACAGATTTTGAGTT…	936
lukE	8	CP003033.1	TTAATTATGTCCTTTCACTTTAATTTCGTGTGTTTTCCAATTAACTTCATATCTAACTACAAAGTTTCTATTTACAAATGCATTATGCTTTCTTTCTGCGTAAATACCAGTTCTAGGGAATAAAGTCGCATATGTAATATCTAAGTTTCTACCATATGAAATTTCAAATTCACTCGTATCACTTGAACCTTTTTCATGTGATAGTGTAGTGATAAACGATGGATTAAAGCCACTTTGAACTAAAGGTGGCAATTGATTATCAGGAGCAAAATATTCTCTTGCTGAACCTGTTGGACCATTTGGACTTTGTACGAATAAATATCTATCATGCGCAGATTTTTTTCCATCAGGCGTAACAAATTCGTTTGCTTTAACACCCCATTTAACAGATTTTGAGTT…	935
lukE	1	BA000018.3	TTAATTATGTCCTTTCACTTTAATTTCGTGTGTTTTCCAATTAACTTCATATCTAACTACAAAGTTTCTATTTACAAATGCATTATGCTTTCTTTCTGCGTAAATACCAGTTCTAGGGAATAAAGTCGCATATGTAATATCTAAGTTTCTACCATATGAAATTTCAAATTCACTCGTATCACTTGAACCTTTTTCATGTGATAGTGTAGTGATAAATGATGGATTAAAGCCACTTTGAACTAAAGGTGGCAATTGATTATCAGGAGCAAAATATTCTCTTGCTGAACCTGTTGGACCATTTGGACTTTGTACGAATAAATATCTATCATGCGCAGATTTTTTACCATCAGGCGTAACAAATTCGTTTGCTTTAACACCCCATTTAACTGATTTTGAGTT…	936
lukE	2	CP000736.1	TTAATTATGTCCTTTCACTTTAATTTCGTGTGTTTTCCAATTAACTTCATATCTAACTACAAAGTTTCTATTTACAAATGCATTATGCTTTCTTTCTGCGTAAATACCAGTTCTAGGGAATAAAGTCGCATATGTAATATCTAAGTTTCTACCATATGAAATTTCAAATTCACTCGTATCACTTGAACCTTTTTCATGTGATAGTGTAGTGATAAATGATGGATTAAAGCCACTTTGAACTAAAGGTGGCAATTGATTATCAGGAGCAAAATATTCTCTTGCTGAACCTGTTGGACCATTTGGACTTTGTACGAATAAATATCTATCATGCGCAGATTTTTTACCATCAGGCGTAACAAATTCGTTTGCTTTAGCACCCCATTTAACTGATTTTGAGTT…	936
lukE	3	AP014653.1	TTAATTATGTCCTTTCACTTTAATTTCGTGTGTTTTCCAATTAACTTCATATCTAACTACAAAGTTTCTATTTACAAATGCATTATGCTTTCTTTCTGCGTAAATACCAGTTCTAGGGAATAAAGTCGCATATGTAATATCTAAGTTTCTACCATATGAAATTTCAAATTCACTCGTATCACTTGAACCTTTTTCATGTGATAGTGTAGTGATAAATGATGGATTAAAGCCACTTTGAACTAAAGGTGGCAATTGATTATCAGGAGCAAAATATTCTCTTGCTGAACCTGTTGGACCATTTGGACTTTGTACGAATAAATATCTATCATGCGCAGATTTTTTACCATCAGGCGTAACAAATTCGTTTGCTTTAACACCCCATTTAACAGATTTTGAGTT…	936
lukE	4	CP003194.1	TTAATTATGTCCTTTCACTTTAATTTCGTGTGTTTTCCAATTAACTTCATATCTAACTACAAAGTTTCTATTTACAAATGCATTATGCTTTCTTTCTGCGTAAATACCAGTTCTAGGGAATAAAGTCGCATATGTAATATCTAAGTTTCTACCATATGAAATTTCAAATTCACTCGTATCACTTGAACCTTTTTCATGTGATAGTGTAGTGATAAATGATGGATTAAAGCCACTTTGAACTAAAGGTGGCAATTGATTATCAGGAGCAAAATATTCTCTTGCTGAACCTGTTGGACCATTTGGACTTTGTACGAATAAATATCTATCATGCGCAGATTTTTTACCATCAGGCGTAACAAATTCGTTTGCTTTAACACCCCATTTAACAGATTTTGAGTT…	936
lukE	5	AP014942.1	TTAATTATGTCCTTTCACTTTAATTTCGTGTGTTTTCCAATTAACTTCATATCTAACTACAAAGTTTCTATTTACAAATGCATTATGCTTTCTTTCTGCGTAAATACCAGTTCTAGGGAATAAAGTCGCATATGTAATATCTAAGTTTCTACCATATGAAATTTCAAATTCACTCGTATCACTTGAACCTTTTTCATGTGATAGTGTAGTGATAAATGATGGATTAAAGCCACTTTGAACTAAAGGTGGCAATTGATTATCAGGAGCAAAATATTCTCTTGCTGAACCTGTTGGACCATTTGGACTTTGTACGAATAAATATCTATCATGCGCAGATTTTTTACCATCAGGCGTAACAAATTCGTTTGCTTTAACACCCCATTTAACTGATTTTGAGTT…	936
lukE	9	CP001781.1	TTAATTATGTCCTTTCACTTTAATTTCGTGTGTTTTCCAATTAACTTCATATCTAACTACAAAGTTTCTATTTACAAATGCATTATGCTTTCTTTCTGCGTAAATACCAGTTCTAGGGAATAAAGTCGCATATGTAATATCTAAGTTTCTACCATATGAAATTTCAAATTCACTCGTATCACTTGAACCTTTTTCATGTGATAGTGTAGTGATAAATGATGGATTAAAGCCACTTTGAACTAAAGGTGGCAATTGATTATCAGGAGCAAAATATTCTCTTGCTGAACCTGTTGGACCATTTGGACTTTGTACGAATAAATATCTATCATGCGCAGATTTTTTACCATCAGGCGTAACAAATTCGTTTGCTTTAACACCCCATTTAACTGATTTTGAGTT…	936
lukE	10	CP006706.1	TTAATTATGTCCTTTCACTTTAATTTCGTGTGTTTTCCAGTTAACTTCATATCTAACTACAAAGTTTCTATTTACAAATGCATTATGCTTTCTTTCTGCGTAAATACCAGTTCTAGGGAATAAAGTCGCATATGTAATATCTAAGTTTCTACCATATGAAATTTCAAATTCACTCGTATCACTTGAACCTTTTTCATGTGATAGTGTAGTGATAAATGATGGATTAAAGCCACTTTGAACTAATGGTGGCAATTGATTATCAGGAGCAAAATATTCTCTTGCTGAACCTGACGGACCATTTGGACTTTGTACGAATAAATATCTATCATGCGCAGATTTTTTACCATCAGGCGTAACAAATTCGTTTGCTTTAACGCCCCATTTAACAGATTTTGAGTT…	936
lukF-PV	1	AB04978.2	ATGAAAAAAATAGTCAAATCATCAGTTGTTACATCAATTGCATTGCTTTTGCTATCCAATACAGTTGATGCAGCTCAACATATCACACCTGTAAGTGAGAAAAAGGTTGATGATAAAATTACTTTGTACAAAACAACTGCAACATCAGATTCCGATAAGTTAAAAATTTCTCAGATTTTAACTTTTAATTTTATTAAAGATAAAAGTTATGATAAAGATACATTAATACTCAAAGCTGCTGGAAACATTTATTCTGGCTATACAAAGCCAAATCCAAAAGACACTATTAGTTCTCAATTTTATTGGGGTTCTAAGTACAACATTTCAATTAATTCAGATTCTAATGACTCAGTAAACGTTGTAGATTATGCACCTAAAAATCAAAATGAAGAATTTCAA…	978
lukF-PV	3	AB678716.1	ATGAAAAAAATAGTCAAATCATCAGTTGTTACATCAATTGCATTGCTTTTGCTATCCAATACAGTTGATGCAGCTCAACATATCACACCTGTAAGTGAGAAAAAGGTTGATGATAAAATTACTTTGTACAAAACAACTGCAACATCAGATTCCGATAAGTTAAAAATTTCTCAGATTTTAACTTTTAATTTTATTAAAGATAAAAGTTATGATAAAGATACATTAATACTCAAAGCTGCTGGAAACATTTATTCTGGCTATACAAAGCCAAATCCAAAAGACACTATTAGTTCTCAATTTTATTGGGGTTCTAAGTACAACATTTCAATTAATTCAGATTCTAATGACTCAGTAAACGTTGTAGATTATGCACCTAAAAATCAAAATGAAGAATTTCAA…	978
lukF-PV	4	CP012119.1	ATGAAAAAAATAGTCAAATCATCAGTTGTTACATCAATTGCATTGCTTTTGCTATCCAATACAGTTGATGCAGCTCAACATATCACACCTGTAAGTGAGAAAAAGGTTGATGATAAAATTACTTTGTACAAAACAACTGCAACATCAGATTCCGATAAGTTAAAAATTTCTCAGATTTTAACTTTTAATTTTATTAAAGATAAAAGTTATGATAAAGATACATTAATACTCAAAGCTGCTGGAAACATTTATTCTGGCTATACAAAGCCAAATCCAAAAGACACTATTAGTTCTCAATTTTATTGGGGTTCTAAGTACAACATTTCAATTAATTCAGATTCTAATGACTCAGTAAACGTTGTAGATTATGCACCTAAAAATCAAAATGAAGAATTTCAA…	978
lukF-PV	5	HM584704.1	ATGAAAAAAATAGTCAAATCATCAGTTGTTACATCAATTGCATTGCTTTTGCTATCCAATACAGTTGATGCAGCTCAACATATCACACCTGTAAGTGAGAAAAAGGTTGATGATAAAATTACTTTGTACAAAACAACTGCAACATCAGATTCCGATAAGTTAAAAATTTCTCAGATTTTAACTTTTAATTTTATTAAAGATAAAAGTTATGATAAAGATACATTAATACTCAAAGCTGCTGGAAACATTTATTCTGGCTATACAAAGCCAAATCCAAAAGACACTATTAGTTCTCAATTTTATTGGGGTTCTAAGTACAACATTTCAATTAATTCAGATTCTAATGACTCAGTAAACGTTGTAGATTATGCACCTAAAAATCAAAATGAAGAATTTCAA…	978
lukF-PV	6	HM584707.1	ATGAAAAAAATAGTCAAATCATCAGTTGTTACATCAATTGCATTGCTTTTGCTATCCAATACAGTTGATGCAGCTCAACATATCACACCTGTAAGTGAGAAAAAGGTTGATGATAAAATTACTTTGTACAAAACAACTGCAACATCAGATTCCGATAAGTTAAAAATTTCTCAGATTTTAACTTTTAATTTTATTAAAGATAAAAGTTATGATAAAGATACATTAATACTCAAAGCTGCTGGAAACATTTATTCTGGCTATACAAAGCCAAATCCAAAAGACACTATTAGTTCTCAATTTTATTGGGGTTCTAAGTACAACATTTCAATTAATTCAGATTCTAATGACTCAGTAAACGTTGTAGATTATGCACCTAAAAATCAAAATGAAGAATTTCAA…	978
lukF-PV	7	AP012341.1	ATGAAAAAAATAGTCAAATCATCAGTTGTTACATCAATTGCATTGCTTTTGCTATCCAATACAGTTGATGCAGCTCAACATATCACACCTGTAAGTGAGAAAAAGGTTGATGATAAAATTACTTTGTACAAAACAACTGCAACATCAGATTCCGATAAGTTAAAAATTTCTCAGATTTTAACTTTTAATTTTATTAAAGATAAAAGTTATGATAAAGATACATTAATACTCAAAGCTGCTGGAAACATTTATTCTGGCTATACAAAGCCAAATCCAAAAGACACTATTAGTTCTCAATTTTATTGGGGTTCTAAGTACAACATTTCAATTAATTCAGATTCTAATGACTCAGTAAACGTTGTAGATTATGCACCTAAAAATCAAAATGAAGAATTTCAA…	978
lukF-PV	8	AB678713.1	ATGAAAAAAATAGTCAAATCATCAGTTGTTACATCAATTGCATTGCTTTTGCTATCCAATACAGTTGATGCAGCTCAACATATCACACCTGTAAGTGAGAAAAAGGTTGATGATAAAATTACTTTGTACAAAACAACTGCAACATCAGATTCCGATAAGTTAAAAATTTCTCAGATTTTAACTTTTAATTTTATTAAAGATAAAAGTTATGATAAAGATACATTAATACTCAAAGCTGCTGGAAACATTTATTCTGGCTATACAAAGCCAAATCCAAAAGACACTATTAGTTCTCAATTTTATTGGGGTTCTAAGTACAACATTTCAATTAATTCAGATTCTAATGACTCAGTAAACGTTGTAGATTATGCACCTAAAAATCAAAATGAAGAATTTCAA…	978
lukF-PV	10	AB678718.1	ATGAAAAAAATAGTCAAATCATCAGTTGTTACATCAATTGCATTGCTTTTGCTATCCAATACAGTTGATGCAGCTCAACATATCACACCTGTAAGTGAGAAAAAGGTTGATGATAAAATTACTTTGTACAAAACAACTGCAACATCAGATTCCGATAAGTTAAAAATTTCTCAGATTTTAACTTTTAATTTTATTAAAGATAAAAGTTATGATAAAGATACATTAATACTCAAAGCTGCTGGAAACATTTATTCTGGCTATACAAAGCCAAATCCAAAAGACACTATTAGTTCTCAATTTTATTGGGGTTCTAAGTACAACATTTCAATTAATTCAGATTCTAATGACTCAGTAAACGTTGTAGATTATGCACCTAAAAATCAAAATGAAGAATTTCAA…	978
lukF-PV	11	AB678715.1	ATGAAAAAAATAGTCAAATCATCAGTTGTTACATCAATTGCATTGCTTTTGCTATCCAATACAGTTGATGCAGCTCAACATATCACACCTGTAAGTGAGAAAAAGGTTGATGATAAAATTACTTTGTACAAAACAACTGCAACATCAGATTCCGATAAGTTAAAAATTTCTCAGATTTTAACTTTTAATTTTATTAAAGATAAAAGTTATGATAAAGATACATTAATACTCAAAGCTGCTGGAAACATTTATTCTGGCTATACAAAGCCAAATCCAAAAGACACTATTAGTTCTCAATTTTATTGGGGTTCTAAGTACAACATTTCAATTAATTCAGATTCTAATGACTCAGTAAACGTTGTAGATTATGCACCTAAAAATCAAAATGAAGAATTTCAA…	978
lukF-PV	12	AB006796.1	ATGAAAAAAATAGTCAAATCATCAGTTGTTACATCAATTGCATTGCTTTTGCTATCCAATACAGTTGATGCAGCTCAACATATCACACCTGTAAGTGAGAAAAAGGTTGATGATAAAATTACTTTGTACAAAACAACTGCAACATCAGATTCCGATAAGTTAAAAATTTCTCAGATTTTAACTTTTAATTTTATTAAAGATAAAAGTTATGATAAAGATACATTAATACTCAAAGCTGCTGGAAACATTTATTCTGGCTATACAAAGCCAAATCCAAAAGACACTATTAGTTCTCAATTTTATTGGGGTTCTAAGTACAACATTTCAATTAATTCAGATTCTAATGACTCAGTAAACGTTGTAGATTATGCACCTAAAAATCAAAATGAAGAATTTCAA…	978
lukF-PV	2	FJ821791.1	ATGAAAAAAATAGTCAAATCATCAGTTGTTACATCAATTGCATTGCTTTTGCTATCCAATACAGTTGATGCAGCTCAACATATCACACCTGTAAGTGAGAAAAAGGTTGATGATAAAATTACTTTGTACAAAACAACTGCAACATCAGATTCCGATAAGTTAAAAATTTCTCAGATTTTAACTTTTAATTTTATTAAAGATAAAAGTTATGATAAAGATACATTAATACTCAAAGCTGCTGGAAATATTTATTCTGGCTATACAAAGCCAAATCCAAAAGACACTATTAGTTCTCAATTTTATTGGGGTTCTAAGTACAACATTTCAATTAATTCAGATTCTAATGACTCAGTAAACGTTGTAGATTATGCACCTAAAAATCAAAATGAAGAATTTCAA…	978
lukF-PV	9	FJ821791.1	ATGAAAAAAATAGTCAAATCATCAGTTGTTACATCAATTGCATTGCTTTTGCTATCCAATACAGTTGATGCAGCTCAACATATCACACCTGTAAGTGAGAAAAAGGTTGATGATAAAATTACTTTGTACAAAACAACTGCAACATCAGATTCCGATAAGTTAAAAATTTCTCAGATTTTAACTTTTAATTTTATTAAAGATAAAAGTTATGATAAAGATACATTAATACTCAAAGCTGCTGGAAATATTTATTCTGGCTATACAAAGCCAAATCCAAAAGACACTATTAGTTCTCAATTTTATTGGGGTTCTAAGTACAACATTTCAATTAATTCAGATTCTAATGACTCAGTAAACGTTGTAGATTATGCACCTAAAAATCAAAATGAAGAATTTCAA…	978
lukF-PV	13	X72700.1	ATGAAAAAAATAGTCAAATCTAGAGAAGTTACATCAATTGCATTGCTTTTGCTATCCAATACACTTGATGCAGCTCAACATATCACACCTGTAAGTGAGAAAAAGGTTGATGATAAAATTACTTTGTACAAAACAACTGCAACATCAGATTCCGATAAGTTAAAAATTTCTCAGATTTTAACTTTTAATTTTATTAAAGATAAAAGTTATGATAAAGATACATTAATACTCAAAGCTGCTGGAAACATTTATTCTGGCTATACAAAGCCAAATCCAAAAGACACTATTAGTTCTCAATTTTATTGGGGTTCTAAGTACAACATTTCAATTAATTCAGATTCTAATGACTCAGTAAACGTTGTAGATTATGCACCTAAAAATCAAAATGAAGAATTTCAA…	978
lukM	1	AB044554.1	ATGTTTAAGAGAAAATTATTAGTTACAACTTTGTCGCTAGGTCTAATTGTCCCTATAGCTACACCATTTCAAGGCTCTAAGGCTACTACTAATGCAGAAGATATTGGCGACGATGCAGAAGTGATTAAACGTACGGAAGATGTAAGTAGTAGGAAATGGGGTGTAACACAAAATGTCCAATTTGATTTCGTAAAAGATAAAAAATATAACAAAGACGCATTAATTATTAAGATGCAAGGTTTTATCAATTCTAGGACAACTTTCAATGATGTTAAACAAAATAGAGCAAATAAAAGAATGGTTTGGCCATTTCAATATAATATCGGTCTTACATCAAAAGACCAAAATACGAGCTTAATCAATTATCTTCCTAAAAATAAAATAGAAACAGTTGATGTT…	927
lukM	3	NC017337	ATGTTTAAGAGAAAATTATTAGTTACAACTTTGTCGCTAGGTCTAATTGTCCCTATAGCTACACCATTTCAAGGCTCTAAGGCTACTACTAATGCAGAAGATATTGGCGACGATGCAGAAGTGATTAAACGTACGGAAGATGTAAGTAGTAGGAAATGGGGTGTAACACAAAATGTCCAATTTGATTTCGTAAAAGATAAAAAATATAACAAAGACGCATTAATTATTAAGATGCAAGGTTTTATCAATTCTAGGACAACTTTCAATGATGTTAAACAAAATAGAGCAAATAAAAGAATGGTTTGGCCATTTCAATATAATATCGGTCTTACATCAAAAGACCAAAATACGAGCTTAATCAATTATCTTCCTAAAAATAAAATAGAAACAGTTGATGTT…	927
lukM	4	ERR211687	ATGTTTAAGAGAAAATTATTAGTTACAACTTTGTCGCTAGGTCTAATTGTCCCTATAGCTACACCATTTCAAGGCTCTAAGGCTACTACTAATGCAGAAGATATTGGCGACGATGCAGAAGTGATTAAACGTACGGAAGATGTAAGTAGTAGGAAATGGGGTGTAACACAAAATGTCCAATTTGATTTCGTAAAAGATAAAAAATATAACAAAGACGCATTAATTATTAAGATGCAAGGTTTTATCAATTCTAGGACAACTTTCAATGATGTTAAACAAAATAGAGCAAATAAAAGAATGGTTTGGCCATTTCAATATAATATCGGTCTTACATCAAAAGACCAAAATACGAGCTTAATCAATTATCTTCCTAAAAATAAAATAGAAACAGTTGATGTT…	927
lukM	2	AJ938182.1	ATGTTTAAGAGAAAATTATTAGTTACAACTTTGTCGCTAGGTCTAATTGTTCCTATAGCTACACCATTTCAAGGTTCTAAGGCTACTACTAATGCAGAAGATATTGGCGACGATGCAGAAGTGATTAAACGTACGGAAGATGTAAGTAGTAGGAAATGGGGTGTAACACAAAATGTCCAATTTGATTTCGTAAAAGATAAAAAATATAACAAAGACGCATTAATTATTAAGATGCAAGGTTTTATCAATTCTAGGACAACTTTCAATGATGTTAAACAAAATAGAGCAAATAAAAGAATGGTTTGGCCATTTCAATATAATATCGGTCTTACATCAAAAGACCAAAATACGAGCTTAATCAATTATCTTCCTAAAAATAAAATAGAAACAGTTGATGTT…	927
lukS-PV	6	AB678712.1	ATGGTCAAAAAAAGAATATTAGCTGCAACATTGTCGTTAGGAATAATCACTCCTATTGCTATTTCGTTTCATGAATCTAAAGCTGATAACAATATTGAGAATATTGGTGATGGCGCTGAGGTAGTCAAAAGAACAGAAGATACAAGTAGCGATAAGTGGGGGGTCACACAAAATATTCAGTTTGATTTTGTTAAAGATAAAAAGTATAACAAAGACGCTTTGATTTTAAAAATGCAAGGTTTTATCAATTCAAAGACTACTTATTACAATTACAAAAACACAGATCATATAAAAGCAATGAGGTGGCCTTTCCAATACAATATTGGTCTCAAAACAAATGACCCCAATGTAGATTTAATAAATTATCTACCTAAAAATAAAATAGATTCAGTAAATGTT…	939
lukS-PV	2	HM584704.1	ATGGTCAAAAAAAGACTATTAGCTGCAACATTGTCGTTAGGAATAATCACTCCTATTGCTACTTCGTTTCATGAATCTAAAGCTGATAACAATATTGAGAATATCGGTGATGGCGCTGAGGTAGTCAAAAGAACAGAAGATACAAGTAGCGATAAGTGGGGGGTCACACAAAATATTCAGTTTGATTTTGTTAAAGATAAAAAGTATAACAAAGACGCTTTGATTTTAAAAATGCAAGGTTTTATCAATTCAAAGACTACTTATTACAATTACAAAAACACAGATCATATAAAAGCAATGAGGTGGCCTTTCCAATACAATATTGGTCTCAAAACAAATGACCCCAATGTAGATTTAATAAATTATCTACCTAAAAATAAAATAGATTCAGTAAATGTT…	939
lukS-PV	12	EU368821.1	ATGGTCAAAAAAAGACTATTAGCTGCAACATTGTCGTTAGGAATAATCACTCCTATTGCTACTTCGTTTCATGAATCTAAAGCTGATAACAATATTGAGAATATCGGTGATGGCGCTGAGGTAGTCAAAAGAACAGAAGATACAAGTAGCGATAAGTGGGGGGTCACACAAAATATTCAGTTTGATTTTGTTAAAGATAAAAAGTATAACAAAGACGCTTTGATTTTAAAAATGCAAGGTTTTATCAATTCAAAGACTACTTATTACAATTACAAAAACACAGATCATATAAAAGCAATGAGGTGGCCTTTCCAATACAATATTGGTCTCAAAACAAATGACCCCAATGTAGATTTAATAAATTATCTACCTAAAAATAAAATAGATTCAGTAAATGTT…	939
lukS-PV	8	DQ993352.1	ATGGTCAAAAAAAGACTATTAGCTGCAACATTGTCGTTAGGAATAATCACTCCTATTGCTACTTCGTTTCATGAATCTAAAGCTGATAACAATATTGAGAATATTGGTGATGGCGCTGAGGTAGTCAAAAGAACAGAAGATACAAGTAGCGATAAGTGGGGGGTCACACAAAATATTCAGGTTGATTTTGTTAAAGATAAAAAGTATAACAAAGACGCTTTGATTTTAAAAATGCAAGGTTTTATCAATTCAAAGACTACTTATTACAATTACAAAAACACAGATCATATAAAAGCAATGAGGTGGCCTTTCCAATACAATATTGGTCTCAAAACAAATGACCCCAATGTAGATTTAATAAATTATCTACCTAAAAATAAAATAGATTCAGTAAATGTT…	939
lukS-PV	1	AB045978.2	ATGGTCAAAAAAAGACTATTAGCTGCAACATTGTCGTTAGGAATAATCACTCCTATTGCTACTTCGTTTCATGAATCTAAAGCTGATAACAATATTGAGAATATTGGTGATGGCGCTGAGGTAGTCAAAAGAACAGAAGATACAAGTAGCGATAAGTGGGGGGTCACACAAAATATTCAGTTTGATTTTGTTAAAGATAAAAAGTATAACAAAGACGCTTTGATTTTAAAAATGCAAGGTTTTATCAATTCAAAGACTACTTATTACAATTACAAAAACACAGATCATATAAAAGCAATGAGGTGGCCTTTCCAATACAATATTGGTCTCAAAACAAATGACCCCAATGTAGATTTAATAAATTATCTACCTAAAAATAAAATAGATTCAGTAAATGTT…	939
lukS-PV	3	KF773712.1	ATGGTCAAAAAAAGACTATTAGCTGCAACATTGTCGTTAGGAATAATCACTCCTATTGCTACTTCGTTTCATGAATCTAAAGCTGATAACAATATTGAGAATATTGGTGATGGCGCTGAGGTAGTCAAAAGAACAGAAGATACAAGTAGCGATAAGTGGGGGGTCACACAAAATATTCAGTTTGATTTTGTTAAAGATAAAAAGTATAACAAAGACGCTTTGATTTTAAAAATGCAAGGTTTTATCAATTCAAAGACTACTTATTACAATTACAAAAACACAGATCATATAAAAGCAATGAGGTGGCCTTTCCAATACAATATTGGTCTCAAAACAAATGACCCCAATGTAGATTTAATAAATTATCTACCTAAAAATAAAATAGATTCAGTAAATGTT…	939
lukS-PV	4	AB678714.1	ATGGTCAAAAAAAGACTATTAGCTGCAACATTGTCGTTAGGAATAATCACTCCTATTGCTACTTCGTTTCATGAATCTAAAGCTGATAACAATATTGAGAATATTGGTGATGGCGCTGAGGTAGTCAAAAGAACAGAAGATACAAGTAGCGATAAGTGGGGGGTCACACAAAATATTCAGTTTGATTTTGTTAAAGATAAAAAGTATAACAAAGACGCTTTGATTTTAAAAATGCAAGGTTTTATCAATTCAAAGACTACTTATTACAATTACAAAAACACAGATCATATAAAAGCAATGAGGTGGCCTTTCCAATACAATATTGGTCTCAAAACAAATGACCCCAATGTAGATTTAATAAATTATCTACCTAAAAATAAAATAGATTCAGTAAATGTT…	939
lukS-PV	7	CP012119.1	ATGGTCAAAAAAAGACTATTAGCTGCAACATTGTCGTTAGGAATAATCACTCCTATTGCTACTTCGTTTCATGAATCTAAAGCTGATAACAATATTGAGAATATTGGTGATGGCGCTGAGGTAGTCAAAAGAACAGAAGATACAAGTAGCGATAAGTGGGGGGTCACACAAAATATTCAGTTTGATTTTGTTAAAGATAAAAAGTATAACAAAGACGCTTTGATTTTAAAAATGCAAGGTTTTATCAATTCAAAGACTACTTATTACAATTACAAAAACACAGATCATATAAAAGCAATGAGGTGGCCTTTCCAATACAATATTGGTCTCAAAACAAATGACCCCAATGTAGATTTAATAAATTATCTACCTAAAAATAAAATAGATTCAGTAAATGTT…	939
lukS-PV	9	AB678718.1	ATGGTCAAAAAAAGACTATTAGCTGCAACATTGTCGTTAGGAATAATCACTCCTATTGCTACTTCGTTTCATGAATCTAAAGCTGATAACAATATTGAGAATATTGGTGATGGCGCTGAGGTAGTCAAAAGAACAGAAGATACAAGTAGCGATAAGTGGGGGGTCACACAAAATATTCAGTTTGATTTTGTTAAAGATAAAAAGTATAACAAAGACGCTTTGATTTTAAAAATGCAAGGTTTTATCAATTCAAAGACTACTTATTACAATTACAAAAACACAGATCATATAAAAGCAATGAGGTGGCCTTTCCAATACAATATTGGTCTCAAAACAAATGACCCCAATGTAGATTTAATAAATTATCTACCTAAAAATAAAATAGATTCAGTAAATGTT…	939
lukS-PV	11	AB256039.1	ATGGTCAAAAAAAGACTATTAGCTGCAACATTGTCGTTAGGAATAATCACTCCTATTGCTACTTCGTTTCATGAATCTAAAGCTGATAACAATATTGAGAATATTGGTGATGGCGCTGAGGTAGTCAAAAGAACAGAAGATACAAGTAGCGATAAGTGGGGGGTCACACAAAATATTCAGTTTGATTTTGTTAAAGATAAAAAGTATAACAAAGACGCTTTGATTTTAAAAATGCAAGGTTTTATCAATTCAAAGACTACTTATTACAATTACAAAAACACAGATCATATAAAAGCAATGAGGTGGCCTTTCCAATACAATATTGGTCTCAAAACAAATGACCCCAATGTAGATTTAATAAATTATCTACCTAAAAATAAAATAGATTCAGTAAATGTT…	939
lukS-PV	5	AB009866.2	ATGGTCAAAAAAAGACTATTAGCTGCAACATTGTCGTTAGGAATAATCACTCCTATTGCTACTTCGTTTCATGAATCTAAAGCTGATAACAATATTGAGAATATTGGTGATGGCGCTGAGGTAGTCAAAAGAACAGAAGATACAAGTAGCGATAAGTGGGGGGTCACACAAAATATTCAGTTTGATTTTGTTAAAGATAAAAAGTATAACAAAGATGCTTTGATTTTAAAAATGCAAGGTTTTATCAATTCAAAGACTACTTATTACAATTACAAAAACACAGATCATATAAAAGCAATGAGGTGGCCTTTCCAATACAATATTGGTCTCAAAACAAATGACCCCAATGTAGATTTAATAAATTATCTACCTAAAAATAAAATAGATTCAGTAAATGTT…	939
lukS-PV	10	X72700.1	ATGGTCAAAAAAAGACTATTAGCTGCAACATTGTCGTTAGGAATAATCACTCCTATTGCTACTTCGTTTCATGAATCTAAAGCTGATAACAATATTGAGAATATTGGTGATTGCGCTGAGGTAGTCAAAAGAACAGAAGATACAAGTTGCGATAAGTGGGGGGTCACACAAAATATTCAGTTTGATTTTGTTAAAGATAAAAAGTATAACAAAGATGCTTTGATTTTAAAAATGCAAGGTTTTATCAATTCAAAGACTACTTATTACAATTACAAAAACACAGATCATATAAAAGCAATGAGGTGGCCTTTCCAATACAATATTGGTCTCAAAACAAATGACCCCAATGTAGATTTAATAAATTATCTACCTAAAAATAAAATAGATTCAGTAAATGTT…	939
lukX	3	BX571857.1	ATGTATACACGTACAGCTACAACAAGTGATAGTCAAAAAAATATTACTCAAAGCTTACAATTTAACTTCTTAACTGAACCTAATTATGATAAAGAAACAGTATTTATTAAAGCGAAAGGAACAATAGGTAGTGGTTTAAGAATTCTAGACCCAAATGGTTATTGGAATAGTACATTAAGATGGCCTGGATCTTATTCAGTTTCAATTCAAAATGTTGATGACAACAACAATACAAATGTGACTGACTTTGCACCAAAAAATCAGGATGAATCAAGAGAAGTTAAATATACGTATGGTTATAAAACAGGTGGAGATTTTTCGATTAATCGTGGAGGGTTAACTGGAAATATTACAAAAGAGAGTAATTATTCAGAGACGATTAGTTATCAACAACCATCG…	873
lukX	10	NC017351	ATGTATACACGTACAGCTACAACAAGTGATAGTCAAAAAAATATTACTCAAAGCTTACAATTTAACTTCTTAACTGAACCTAATTATGATAAAGAAACAGTATTTATTAAAGCGAAAGGAACAATAGGTAGTGGTTTAAGAATTCTAGACCCAAATGGTTATTGGAATAGTACATTAAGATGGCCTGGATCTTATTCAGTTTCAATTCAAAATGTTGATGACAACAACAATACAAATGTGACTGACTTTGCACCAAAAAATCAGGATGAATCAAGAGAAGTTAAATATACGTATGGTTATAAAACAGGTGGAGATTTTTCGATTAATCGTGGAGGGTTAACTGGAAATATTACAAAAGAGAGTAATTATTCAGAGACGATTAGTTATCAACAACCATCG…	873
lukX	17	ERR175883	ATGTATACACGTACAGCTACAACAAGTGATAGTCAAAAAAATATTACTCAAAGCTTACAATTTAACTTCTTAACTGAACCTAATTATGATAAAGAAACAGTATTTATTAAAGCGAAAGGAACAATAGGTAGTGGTTTAAGAATTCTAGACCCAAATGGTTATTGGAATAGTACATTAAGATGGCCTGGATCTTATTCAGTTTCAATTCAAAATGTTGATGACAACAACAATACAAATGTGACTGACTTTGCACCAAAAAATCAGGATGAATCAAGAGAAGTTAAATATACGTATGGTTATAAAACAGGTGGAGATTTTTCGATTAATCGTGGAGGGTTAACTGGAAATATTACAAAAGAGAGTAATTATTCAGAGACGATTAGTTATCAACAACCATCG…	873
lukX	18	ERR246635	ATGTATACACGTACAGCTACAACAAGTGATAGTCAAAAAAATATTACTCAAAGCTTACAATTTAACTTCTTAACTGAACCTAATTATGATAAAGAAACAGTATTTATTAAAGCGAAAGGAACAATAGGTAGTGGTTTAAGAATTCTAGACCCAAATGGTTATTGGAATAGTACATTAAGATGGCCTGGATCTTATTCAGTTTCAATTCAAAATGTTGATGACAACAACAATACAAATGTGACTGACTTTGCACCAAAAAATCAGGATGAATCAAGAGAAGTTAAATATACGTATGGTTATAAAACAGGTGGAGATTTTTCGATTAATCGTGGAGGGTTAACTGGAAATATTACAAAAGAGAGTAATTATTCAGAGACGATTAGTTATCAACAACCATCG…	873
lukX	19	ERR033388	ATGTATACACGTACAGCTACAACAAGTGATAGTCAAAAAAATATTACTCAAAGCTTACAATTTAACTTCTTAACTGAACCTAATTATGATAAAGAAACAGTATTTATTAAAGCGAAAGGAACAATAGGTAGTGGTTTAAGAATTCTAGACCCAAATGGTTATTGGAATAGTACATTAAGATGGCCTGGATCTTATTCAGTTTCAATTCAAAATGTTGATGACAACAACAATACAAATGTGACTGACTTTGCACCAAAAAATCAGGATGAATCAAGAGAAGTTAAATATACGTATGGTTATAAAACAGGTGGAGATTTTTCGATTAATCGTGGAGGCTTAACTGGAAATATTACAAAAGAGAGTAATTATTCAGAGACGATTAGTTATCAACAACCATCA…	873
lukX	11	NC017763	ATGTATACACGTACAGCTACAACAAGTGATAGTCAAAAAAATATTACTCAAAGCTTACAATTTAACTTCTTAACTGAACCTAATTATGATAAAGAAACAGTATTTATTAAAGCGAAAGGAACAATAGGTAGTGGTTTAAGAATTCTAGACCCAAATGGTTATTGGAATAGTACATTAAGATGGCCTGGATCTTATTCAGTTTCAATTCAAAATGTTGATGACAACAATAATACAAATGTGACTGATTTTGCACCAAAAAATCAGGATGAATCAAGAGAAGTTAAATATACGTATGGTTATAAAACAGGTGGAGATTTTTCGATTAATCGTGGAGGGTTAACTGGAAATATTACAAAAGAGAGTAATTATTCAGAGACGATTAGTTATCAACAACCATCG…	873
lukX	12	NC022226	ATGTATACACGTACAGCTACAACAAGTGATAGTCAAAAAAATATTACTCAAAGCTTACAATTTAACTTCTTAACTGAACCTAATTATGATAAAGAAACAGTATTTATTAAAGCGAAAGGAACAATAGGTAGTGGTTTAAGAATTCTAGACCCAAATGGTTATTGGAATAGTACATTAAGATGGCCTGGATCTTATTCAGTTTCAATTCAAAATGTTGATGACAACAATAATACAAATGTGACTGATTTTGCACCAAAAAATCAGGATGAATCAAGAGAAGTTAAATATACGTATGGTTATAAAACAGGTGGAGATTTTTCGATTAATCGTGGAGGGTTAACTGGAAATATTACAAAAGAGAGTAATTATTCAGAGACGATTAGTTATCAACAACCATCG…	873
lukX	6	NC017337	ATGTATACACGTACAGCTACAACAAGTGATAGTCAAAAAAATATTACTCAAAGCTTACAATTTAATTTCATAACTGAACCTAATTATGATAAAGAAACAGTATTTATTAAAGCAAAAGGTACTATTGGTAGTGGTTTGAGAATTTTAGACCCAAATGGTTATTGGAATAGTACATTAAGATGGCCTGGATCTTATTCAGTTTCAATTCAAAATGTTGATGACAACAACCATACAAATGTGACTGACTTTGCACCAAAAAATCAGGATGAATCAAGAGAAGTTAAATATACGTATGGTTATAAAACAGGTGGAGATTTTTCGATTAATCGTGGAGGATTAACTGGAAATATTACAAAAGAGAGTAATTATTCAGAGACGATTAGTTATCAACAACCATCA…	873
lukX	9	NC017349	ATGTATACACGTACAGCTACAACAAGTGATAGTCAAAAAAATATTACTCAAAGCTTACAATTTAATTTCTTAACTGAACCTAATTATGATAAAGAAACAGTATTTATTAAAGCAAAAGGTACAATTGGTAGTGGTTTGAGAATTTTAGACCCAAATGGTTATTGGAATAGTACACTAAGATGGCCTGGATCTTATTCAGTTTCAATTCAAAATGTTGATGACAACAATACAAATGTGACTGACTTTGCACCAAAAAATCAGGATGAATCAAGAGAAGTTAAATATACGTATGGTTATAAAACAGGTGGAGATTTTTCGATTAATCGTGGAGGCTTAACTGGAAATATTACAAAAGAGAGTAATTATTCAGAGACGATTAGTTATCAACAACCATCATAT…	870
lukX	1	CP000046.1	ATGTATACACGTACAGCTACAACAAGTGATAGTCAAAAAAATATTACTCAAAGCTTACAATTTAATTTCTTAACTGAACCTAATTATGATAAAGAAACAGTATTTATTAAAGCAAAAGGTACAATTGGTAGTGGTTTGAGAATTTTAGACCCAAATGGTTATTGGAATAGTACATTAAGATGGCCTGGATCTTATTCAGTTTCAATTCAAAATGTTGATGACAACAACAATACAAATGTGACTGACTTTGCACCAAAAAATCAGGATGAATCAAGAGAAGTTAAATATACGTATGGTTATAAAACAGGTGGAGATTTTTCGATTAATCGTGGAGGCTTAACTGGAAATATTACAAAAGAGAGTAATTATTCAGAGACGATTAGTTATCAACAACCATCA…	873
lukX	2	BA000018.3	ATGTATACACGTACAGCTACAACAAGTGATAGTCAAAAAAATATTACTCAAAGCTTACAATTTAATTTCTTAACTGAACCTAATTATGATAAAGAAACAGTATTTATTAAAGCAAAAGGTACAATTGGTAGTGGTTTGAGAATTTTAGACCCAAATGGTTATTGGAATAGTACATTAAGATGGCCTGGATCTTATTCAGTTTCAATTCAAAATGTTGATGACAACAACAATACAAATGTGACTGACTTTGCACCAAAAAATCAGGATGAATCAAGAGAAGTTAAATATACGTATGGTTATAAAACAGGTGGAGATTTTTCGATTAATCGTGGAGGCTTAACTGGAAATATTACAAAAGAGAGTAATTATTCAGAGACGATTAGTTATCAACAACCATCA…	873
lukX	5	NC016928	ATGTATACACGTACAGCTACAACAAGTGATAGTCAAAAAAATATTACTCAAAGCTTACAATTTAATTTCTTAACTGAACCTAATTATGATAAAGAAACAGTATTTATTAAAGCAAAAGGTACAATTGGTAGTGGTTTGAGAATTTTAGACCCAAATGGTTATTGGAATAGTACATTAAGATGGCCTGGATCTTATTCAGTTTCAATTCAAAATGTTGATGACAACAACAATACAAATGTGACTGACTTTGCACCAAAAAATCAGGATGAATCAAGAGAAGTTAAATATACGTATGGTTATAAAACAGGTGGAGATTTTTCGATTAATCGTGGAGGCTTAACTGGAAATATTACAAAAGAGAGTAATTATTCAGAGACGATTAGTTATCAACAACCATCA…	873
lukX	7	NC017341	ATGTATACACGTACAGCTACAACAAGTGATAGTCAAAAAAATATTACTCAAAGCTTACAATTTAATTTCTTAACTGAACCTAATTATGATAAAGAAACAGTATTTATTAAAGCAAAAGGTACAATTGGTAGTGGTTTGAGAATTTTAGACCCAAATGGTTATTGGAATAGTACATTAAGATGGCCTGGATCTTATTCAGTTTCAATTCAAAATGTTGATGACAACAACAATACAAATGTGACTGACTTTGCACCAAAAAATCAGGATGAATCAAGAGAAGTTAAATATACGTATGGTTATAAAACAGGTGGAGATTTTTCGATTAATCGTGGAGGCTTAACTGGAAATATTACAAAAGAGAGTAATTATTCAGAGACGATTAGTTATCAACAACCATCA…	873
lukX	8	NC017343	ATGTATACACGTACAGCTACAACAAGTGATAGTCAAAAAAATATTACTCAAAGCTTACAATTTAATTTCTTAACTGAACCTAATTATGATAAAGAAACAGTATTTATTAAAGCAAAAGGTACAATTGGTAGTGGTTTGAGAATTTTAGACCCAAATGGTTATTGGAATAGTACATTAAGATGGCCTGGATCTTATTCAGTTTCAATTCAAAATGTTGATGACAACAACAATACAAATGTGACTGACTTTGCACCAAAAAATCAGGATGAATCAAGAGAAGTTAAATATACGTATGGTTATAAAACAGGTGGAGATTTTTCGATTAATCGTGGAGGCTTAACTGGAAATATTACAAAAGAGAGTAATTATTCAGAGACGATTAGTTATCAACAACCATCA…	873
lukX	21	ERR211639	ATGTATACACGTACAGCTACAACAAGTGATAGTCAAAAAAATATTACTCAAAGCTTACAATTTAATTTCTTAACTGAACCTAATTATGATAAAGAAACAGTATTTATTAAAGCAAAAGGTACAATTGGTAGTGGTTTGAGAATTTTAGACCCAAATGGTTATTGGAATAGTACATTAAGATGGCCTGGATCTTATTCAGTTTCAATTCAAAATGTTGATGACAACAACAATACAAATGTGACTGACTTTGCACCAAAAAATCAGGATGAATCAAGAGAAGTTAAATATACGTATGGTTATAAAACAGGTGGAGATTTTTCGATTAATCGTGGAGGCTTAACTGGAAATATTACAAAAGAGAGTAATTATTCAGAGACGATTAGTTATCAACAACCATCA…	873
lukX	22	ERR127444	ATGTATACACGTACAGCTACAACAAGTGATAGTCAAAAAAATATTACTCAAAGCTTACAATTTAATTTCTTAACTGAACCTAATTATGATAAAGAAACAGTATTTATTAAAGCAAAAGGTACAATTGGTAGTGGTTTGAGAATTTTAGACCCAAATGGTTATTGGAATAGTACATTAAGATGGCCTGGATCTTATTCAGTTTCAATTCAAAATGTTGATGACAACAACAATACAAATGTGACTGACTTTGCACCAAAAAATCAGGATGAATCAAGAGAAGTTAAATATACGTATGGTTATAAAACAGGTGGAGATTTTTCGATTAATCGTGGAGGCTTAACTGGAAATATTACAAAAGAGAGTAATTATTCAGAGACGATTAGTTATCAACAACCATCA…	873
lukX	20	ERR114897	ATGTATACACGTACAGCTACAACAAGTGATAGTCAAAAAAATATTACTCAAAGCTTACAATTTAATTTCTTAACTGAACCTAATTATGATAAAGAAACAGTATTTATTAAAGCAAAAGGTACTATTGGTAGTGGTTTGAGAATTTTAGAACCAAATGGTTATTGGAATAGTACATTAAGATGGCCTGGATCTTATTCAGTTTCAATTCAAAATGTTGATGACAATAACAATACAAATGTGACTGACTTTGCACCAAAAAATCAGGATGAATCAAGAGAAGTTAAATATACGTATGGTTATAAAACAGGTGGAGATTTTTCGATTAATCGTGGAGGCTTAACTGGAAATATTACAAAAGAGAGTAATTATTCAGAGACGATTAGTTATCAACAACCATCA…	873
lukX	4	AJ938182.1	ATGTATACACGTACAGCTACAACAAGTGATAGTCAAAAAAATATTACTCAAAGCTTACAATTTAATTTCTTAACTGAACCTAATTATGATAAAGAAACAGTATTTATTAAAGCAAAAGGTACTATTGGTAGTGGTTTGAGAATTTTAGACCCAAATGGTTATTGGAATAGTACATTAAGATGGCCTGGATCTTATTCAGTATCAATTCAAAATGTTGATGACAATAACAATACAAATGTGACTGACTTTGCACCAAAAAATCAGGATGAATCAAGAGAAGTTAAATATACGTATGGTTATAAAACAGGTGGAGATTTTTCGATTAATCGTGGAGGCTTACCTGGAAATATTACAAAAGAGAGTAATTATTCAGAGACGATTAGTTATCAACAACCATCA…	873
lukX	13	NC017338	ATGTATACACGTACAGCTACAACAAGTGATAGTCAGAAAAATATTACTCAAAGTTTACAGTTTAATTTTTTAACTGAACCTAATTACGATAAAGAAACAGTATTTATTAAAGCAAAAGGTACGATTGGCAGTGGTTTGAGAATTTTAGAGCCAAATGGTTATTGGAATAGCACATTAAGGTGGCCAGGATCTTATTCAGTTTCAATTCAAAACGTTGATGACAACAACAATACAAATGTGACGGACTTTGCACCAAAAAATCAAGATGAATCAAGAGAAGTAAAATATACGTATGGTTATAAAACGGGTGGAGACTTTTCAATTAATCGTGGTGGCTTAACTGGAAATATTACAAAAGAGAGTAATTATTCAGAGACGATTAGTTATCAACAACCTTCA…	873
lukX	15	NC017342	ATGTATACACGTACGGCTACAACGAGTGATACAGAGAAAAAAATCTCACAAAGCTTACAATTTAATTTTCTTACTGAGCCAAATTATGATAAAGAGACAGTATTTATTAAGGCGAAAGGTACAATTGGCAGTGGATTGAAAATTTTAAATCCAAATGGTTATTGGAATAGTACATTAAGATGGCCTGGTTCTTATTCAGTCTCGATTCAAAACGTTGATGATAACAACAACAGTACAAATGTGACTGATTTTGCGCCTAAAAATCAAGATGAATCAAGAGAAGTTAAATATACGTATGGCTATAAAACAGGTGGAGATTTTTCAATTAATCGTGGTGGTTTAACTGGAAATATTACAAAAGAGAAAAATTATTCAGAGACAATTAGTTATCAACAACCA…	876
lukX	16	NC021554	ATGTATACACGTACGGCTACAACGAGTGATACAGAGAAAAAAATCTCACAAAGCTTACAATTTAATTTTTTAACTGAGCCAAATTATGATAAAGAGACAGTATTTATTAAGGCGAAAGGTACAATTGGCAGTGGATTGAAAATTTTAAATCCAAATGGTTATTGGAATAGTACATTAAGATGGCCTGGTTCTTATTCAGTCTCGATTCAAAACGTTGATGATAACAACAACAGTACAAATGTGACTGATTTTGCGCCTAAAAATCAAGATGAATCAAGAGAAGTTAAATATACGTATGGCTATAAAACAGGTGGAGATTTTTCAATTAATCGTGGCGGTTTAACTGGAAATATTACAAAAGAGAAAAATTATTCAGAGACAATTAGTTATCAACAACCA…	876
lukX	23	ERR108050	ATGTATACACGTACGGCTACAACGAGTGATACAGAGAAAAAAATCTCACAAAGCTTACAATTTAATTTTTTAACTGAGCCAAATTATGATAAAGAGACAGTATTTATTAAGGCGAAAGGTACAATTGGCAGTGGATTGAAAATTTTAAATCCAAATGGTTATTGGAATAGTACATTAAGATGGCCTGGTTCTTATTCAGTCTCGATTCAAAACGTTGATGATAACAACAACAGTACAAATGTGACTGATTTTGCGCCTAAAAATCAAGATGAATCAAGAGAAGTTAAATATACGTATGGCTATAAAACAGGTGGAGATTTTTCAATTAATCGTGGCGGTTTAACTGGAAATATTACAAAAGAGAAAAATTATTCAGAGACAATTAGTTATCAACAACCA…	876
lukX	14	NC017333	ATGTATACACGTACTGCTACAACAAGTGATAGTCAAAAAAATATTACTCAAAGTTTACAATTTAATTTTCTTACTGAACCAAATTACGATAAAGAGACAGTATTTATTAAAGCGAAAGGTACAATTGGAAGTGGTTTGAGAATTTTAGAACCAAATGGCTATTGGAATAGTACATTAAGATGGCCTGGCTCTTATTCAGTCTCTATTCAAAACGTTGATGATAATAACAATACAAATGTGACTGACTTTGCGCCTAAAAATCAAGATGAATCAAGGGAAGTCAAATATACGTATGGCTATAAAACAGGCGGAGATTTTTCAATTAATCGTGGCGGTTTAACTGGAAATATTACGAAAGAGAGTAATTATTCAGAGTCGATTAGTTATCAACAACCTTCA…	873
lukX	24	ERR109588	ATGTATACTCGTACAGCTACAACAAGTGATAGTCAAAAAAATATTACTCAAAGCTTACAATTTAACTTCTTAACTGAACCTAATTATGATAAAGAAACAGTATTTATTAAAGCGAAAGGAACAATAGGTAGTGGTTTAAGAATTCTAGACCCAAATGGTTATTGGAATAGTACATTAAGATGGCCTGGATCTTATTCAGTTTCAATTCAAAATGTTGATGACAACAACAATACAAATGTGACTGACTTTGCACCAAAAAATCAGGATGAATCAAGAGAAGTTAAATATACGTATGGTTATAAAACAGGTGGAGATTTTTCGATTAATCGTGGAGGGTTAACTGGAAATATTACAAAAGAGAGTAATTATTCAGAGACGATTAGTTATCAACAACCATCG…	873
lukY	8	NC017337	ATGAAAAATAAAAAACGTGTTTTAATAGCGTCATCATTATCATGTGCAATTTTATTGTTATCAGCAGCAACGACTCAAGCAAATTCAGCTCATAAAGACTCGCAAGACCAAAATAAGAAAGAACATGTTGATAAGTCTCAACAAAAAGACAAACGTAATGTTACTAATAAAGATAAAAATTCAACAGTACCTGATGATATTGGGAAAAACGGTAAAATCACAAAACGAACTGAAACAGTATATGATGAGAAAACAAATATACTCCAAAATTTACAATTCGACTTTATCGATGATCCAACTTATGACAAGAATGTATTACTTGTTAAAAAACAAGGCTCAATTCATTCAAATTTAAAGTTTGAATCTCATAAAGAAGAAAAAAATTCAAATTGGTTAAAG…	1056
lukY	22	ERR114897	ATGAAAAATAAAAAACGTGTTTTAATAGCGTCATCATTATCATGTGCAATTTTATTGTTATCAGCAGCAACGACTCAAGCAAATTCAGCTCATAAAGACTCGCAAGACCAAAATAAGAAAGAACATGTTGATAAGTCTCAACAAAAAGACAAACGTAATGTTACTAATAAAGATAAAAATTCAACAGTACCTGATGATATTGGGAAAAACGGTAAAATCACAAAACGAACTGAAACAGTATATGATGAGAAAACAAATATACTCCAAAATTTACAATTCGACTTTATCGATGATCCAACTTATGACAAGAATGTATTACTTGTTAAAAAACAAGGCTCAATTCATTCAAATTTAAAGTTTGAATCTCATAAAGAAGAAAAAAATTCAAATTGGTTAAAG…	1056
lukY	23	ERR211639	ATGAAAAATAAAAAACGTGTTTTAATAGCGTCATCATTATCATGTGCAATTTTATTGTTATCAGCAGCAACGACTCAAGCAAATTCAGCTCATAAAGACTCGCAAGACCAAAATAAGAAAGAACATGTTGATAAGTCTCAACAAAAAGACAAACGTAATGTTACTAATAAAGATAAAAATTCAACAGTACCTGATGATATTGGGAAAAACGGTAAAATCACAAAACGAACTGAAACAGTATATGATGAGAAAACAAATATACTCCAAAATTTACAATTCGACTTTATCGATGATCCAACTTATGACAAGAATGTATTACTTGTTAAAAAACAAGGCTCAATTCATTCAAATTTAAAGTTTGAATCTCATAAAGAAGAAAAAAATTCAAATTGGTTAAAG…	1056
lukY	7	AJ938182.1	ATGAAAAATAAAAAACGTGTTTTAATAGCGTCATCATTATCATGTGCAATTTTATTGTTATCAGCAGCAACGACTCAAGCAAATTCAGCTCATAAAGACTCGCAAGACCAAAATAAGAAAGAACATGTTGATAAGTCTCAACAAAAAGACAAACGTAATGTTACTAATAAAGATAAAAATTCAACAGTACCTGATGATATTGGGAAAAACGGTAAAATCACAAAACGAACTGAAACTGTATATGATGAGAAAACAAATATACTCCAAAATTTACAATTCGACTTTATCGATGATCCAACTTATGACAAGAATGTATTACTTGTTAAAAAACAAGGCTCAATTCATTCAAATTTAAAATTTGAATCTCATAAAGAAGAAAAAAATTCAAATTGGTTAAAG…	1056
lukY	15	NC022442	ATGAAAAATAAAAAACGTGTTTTAATAGCGTCATCATTATCATGTGCAATTTTATTGTTATCAGCAGCAACGACTCAAGCAAATTCAGCTCATAAAGACTCGCAAGACCAAAATAAGAAAGAACATGTTGATAAGTCTCAACAAAAAGACAAACGTAATGTTACTAATAAAGATAAAAATTCACCAGTACCTGATGATATTGGTAAAAACGGTAAAATCACAAAACGAACTGAAACAGTATATGATGAAAAAACAAATATACTTCAAAATTTACAATTCGACTTTATCGATGATCCAACTTATGACAAGAATGTATTACTTGTTAAAAAACAAGGCTCAATTCATTCAAATTTAAAGTTTGAATCTCATAAAGAAGAAAAAAATTCAAATTGGTTAAAG…	1056
lukY	16	NC017338	ATGAAAAATAAAAAACGTGTTTTAATAGCGTCATCATTATCATGTGCAATTTTATTGTTATCAGCAGCAACGACTCAAGCAAATTCAGCTCATAAAGACTCGCAAGACCAAAATAAGAAAGAACATGTTGATAAGTCTCAACAAAAAGAGAAACGTAATGTAACTAATAAAGATAAAAATTCACCAGTACCTGATGATATTGGTAAAAACGGTAAAATCACAAAACGAACTGAAACAGTATATGATGAGAAAACAAATATACTCCAAAATTTACAATTCGACTTTATTGATGATCCAACTTATGACAAGAATGTATTACTTGTTAAAAAACAAGGCTCAATTCATTCAAATTTAAAGTTTGAATCTCATAAAGAAGAAAAAAATTCAAATTGGTTAAAG…	1056
lukY	11	NC017763	ATGAAAAATAAAAAACGTGTTTTAATAGCGTCATCATTATCATGTGCAATTTTATTGTTATCAGCAGCAACGACTCAAGCAAATTCAGCTCATAAAGACTCGCAAGACCAAAATAAGAAAGAACATGTTGATAAGTCTCAACAAAAAGAGAAACGTAATGTTACTAATAAAGATAAAAATTCAACAGCACCGGATGATATTGGGAAAAACGGTAAAATCACAAAACGAACTGAAACAGTATATGATGAGAAAACAAATATACTCCAAAATTTACAATTCGACTTTATCGATGATCCAACTTATGACAAGAATGTATTACTTGTTAAAAAACAAGGCTCAATTCATTCAAATTTAAAGTTTGAATCTCATAAAGAAGAAAAAAATTCAAATTGGTTAAAG…	1053
lukY	26	ERR127412	ATGAAAAATAAAAAACGTGTTTTAATAGCGTCATCATTATCATGTGCAATTTTATTGTTATCAGCAGCAACGACTCAAGCAAATTCAGCTCATAAAGACTCGCAAGACCAAAATAAGAAAGAACATGTTGATAAGTCTCAACAAAAAGAGAAACGTAATGTTACTAATAAAGATAAAAATTCAACAGCACCGGATGATATTGGGAAAAACGGTAAAATCACAAAACGAACTGAAACAGTATATGATGAGAAAACAAATATACTCCAAAATTTACAATTCGACTTTATCGATGATCCAACTTATGACAAGAATGTATTACTTGTTAAAAAACAAGGCTCAATTCATTCAAATTTAAAGTTTGAATCTCATAAAGAAGAAAAAAATTCAAATTGGTTAAAG…	1053
lukY	6	BX571857.1	ATGAAAAATAAAAAACGTGTTTTAATAGCGTCATCATTATCATGTGCAATTTTATTGTTATCAGCAGCAACGACTCAAGCAAATTCAGCTCATAAAGACTCGCAAGACCAAAATAAGAAAGAACATGTTGATAAGTCTCAACAAAAAGAGAAACGTAATGTTACTAATAAAGATAAAAATTCAACAGTACCTGATGATATTGGGAAAAACGGTAAAATCACAAAACGAACTGAAACTGTATATGATGAGAAAACAAATATACTCCAAAATTTACAATTCGACTTTATCGATGATCCAACTTATGACAAGAATGTATTACTTGTTAAAAAACAAGGCTCAATTCATTCAAATTTAAAGTTTGAATCTCATAAAGAAGAAAAAAATTCAAATTGGTTAAAG…	1053
lukY	14	NC022226	ATGAAAAATAAAAAACGTGTTTTAATAGCGTCATCATTATCATGTGCAATTTTATTGTTATCAGCAGCAACGACTCAAGCAAATTCAGCTCATAAAGACTCGCAAGACCAAAATAAGAAAGAACATGTTGATAAGTCTCAACAAAAAGAGAAACGTAATGTTACTAATAAAGATAAAAATTCAACAGTACCTGATGATATTGGGAAAAACGGTAAAATCACAAAACGAACTGAAACTGTATATGATGAGAAAACAAATATACTCCAAAATTTACAATTCGACTTTATCGATGATCCAACTTATGACAAGAATGTATTACTTGTTAAAAAACAAGGCTCAATTCATTCAAATTTAAAGTTTGAATCTCATAAAGAAGAAAAAAATTCAAATTGGTTAAAG…	1053
lukY	4	BA000018.3	ATGAAAAATAAAAAACGTGTTTTAATAGCGTCATCATTATCATGTGCAATTTTATTGTTATCAGCAGCAACGACTCAAGCAAATTCAGCTCATAAAGACTCGCAAGATCAAAATAAGAAAGAACATGTTGATAAGTCTCAACAAAAAGACAAACGTAATGTTACTAATAAAGATAAAAATTCAACAGTACCTGATGATATTGGGAAAAACGGTAAAATCACAAAACGAACTGAAACAGTATATGATGAGAAAACAAATATACTCCAAAATTTACAATTCGACTTTATCGATGATCCAACTTATGACAAGAATGTATTACTTGTTAAAAAACAAGGCTCAATTCATTCAAATTTAAAGTTTGAATCTCATAAAGAAGAAAAAAATTCAAATTGGTTAAAG…	1056
lukY	5	BA000017.4	ATGAAAAATAAAAAACGTGTTTTAATAGCGTCATCATTATCATGTGCAATTTTATTGTTATCAGCAGCAACGACTCAAGCAAATTCAGCTCATAAAGACTCGCAAGATCAAAATAAGAAAGAACATGTTGATAAGTCTCAACAAAAAGACAAACGTAATGTTACTAATAAAGATAAAAATTCAACAGTACCTGATGATATTGGGAAAAACGGTAAAATCACAAAACGAACTGAAACAGTATATGATGAGAAAACAAATATACTCCAAAATTTACAATTCGACTTTATCGATGATCCAACTTATGACAAGAATGTATTACTTGTTAAAAAACAAGGCTCAATTCATTCAAATTTAAAGTTTGAATCTCATAAAGAAGAAAAAAATTCAAATTGGTTAAAG…	1056
lukY	18	ERR127444	ATGAAAAATAAAAAACGTGTTTTAATAGCGTCATCATTATCATGTGCAATTTTATTGTTATCAGCAGCAACGACTCAAGCAAATTCAGCTCATAAAGACTCGCAAGATCAAAATAAGAAAGAACATGTTGATAAGTCTCAACAAAAAGACAAACGTAATGTTACTAATAAAGATAAAAATTCAACAGTACCTGATGATATTGGGAAAAACGGTAAAATCACAAAACGAACTGAAACAGTATATGATGAGAAAACAAATATACTCCAAAATTTACAATTCGACTTTATCGATGATCCAACTTATGACAAGAATGTATTACTTGTTAAAAAACAAGGCTCAATTCATTCAAATTTAAAGTTTGAATCTCATAAAGAAGAAAAAAATTCAAATTGGTTAAAG…	1056
lukY	25	ERR086060	ATGAAAAATAAAAAACGTGTTTTAATAGCGTCATCATTATCATGTGCAATTTTATTGTTATCAGCAGCAACGACTCAAGCAAATTCAGCTCATAAAGACTCGCAAGATCAAAATAAGAAAGAACATGTTGATAAGTCTCAACAAAAAGACAAACGTAATGTTACTAATAAAGATAAAAATTCAACAGTACCTGATGATATTGGGAAAAACGGTAAAATCACAAAACGAACTGAAACAGTATATGATGAGAAAACAAATATACTCCAAAATTTACAATTCGACTTTATCGATGATCCAACTTATGACAAGAATGTATTACTTGTTAAAAAACAAGGCTCAATTCATTCAAATTTAAAGTTTGAATCTCATAAAGAAGAAAAAAATTCAAATTGGTTAAAG…	1056
lukY	1	CP000046.1	ATGAAAAATAAAAAACGTGTTTTAATAGCGTCATCATTATCATGTGCAATTTTATTGTTATCAGCAGCAACGACTCAAGCAAATTCAGCTCATAAAGACTCTCAAGACCAAAATAAGAAAGAACATGTTGATAAGTCTCAACAAAAAGACAAACGTAATGTTACTAATAAAGATAAAAATTCAACAGCACCGGATGATATTGGGAAAAACGGTAAAATCACAAAACGAACTGAAACAGTATATGATGAGAAAACAAATATACTCCAAAATTTACAATTCGACTTTATCGATGATCCAACTTATGACAAGAATGTATTACTTGTTAAAAAACAAGGCTCAATTCATTCAAATTTAAAGTTTGAATCTCATAAAGAAGAAAAAAATTCAAATTGGTTAAAG…	1056
lukY	9	NC017351	ATGAAAAATAAAAAACGTGTTTTAATAGCGTCATCATTATCATGTGCAATTTTATTGTTATCAGCAGCAACGACTCAAGCAAATTCAGCTCATAAAGACTCTCAAGACCAAAATAAGAAAGAACATGTTGATAAGTCTCAACAAAAAGACAAACGTAATGTTACTAATAAAGATAAAAATTCAACAGCACCGGATGATATTGGGAAAAACGGTAAAATCACAAAACGAACTGAAACAGTATATGATGAGAAAACAAATATACTCCAAAATTTACAATTCGACTTTATCGATGATCCAACTTATGACAAGAATGTATTACTTGTTAAAAAACAAGGCTCAATTCATTCAAATTTAAAGTTTGAATCTCATAAAGAAGAAAAAAATTCAAATTGGTTAAAG…	1053
lukY	19	ERR175883	ATGAAAAATAAAAAACGTGTTTTAATAGCGTCATCATTATCATGTGCAATTTTATTGTTATCAGCAGCAACGACTCAAGCAAATTCAGCTCATAAAGACTCTCAAGACCAAAATAAGAAAGAACATGTTGATAAGTCTCAACAAAAAGACAAACGTAATGTTACTAATAAAGATAAAAATTCAACAGCACCGGATGATATTGGGAAAAACGGTAAAATCACAAAACGAACTGAAACAGTATATGATGAGAAAACAAATATACTCCAAAATTTACAATTCGACTTTATCGATGATCCAACTTATGACAAGAATGTATTACTTGTTAAAAAACAAGGCTCAATTCATTCAAATTTAAAGTTTGAATCTCATAAAGAAGAAAAAAATTCAAATTGGTTAAAG…	1053
lukY	20	ERR234846	ATGAAAAATAAAAAACGTGTTTTAATAGCGTCATCATTATCATGTGCAATTTTATTGTTATCAGCAGCAACGACTCAAGCAAATTCAGCTCATAAAGACTCTCAAGACCAAAATAAGAAAGAACATGTTGATAAGTCTCAACAAAAAGACAAACGTAATGTTACTAATAAAGATAAAAATTCAACAGCACCGGATGATATTGGGAAAAACGGTAAAATCACAAAACGAACTGAAACAGTATATGATGAGAAAACAAATATACTCCAAAATTTACAATTCGACTTTATCGATGATCCAACTTATGACAAGAATGTATTACTTGTTAAAAAACAAGGCTCAATTCATTCAAATTTAAAGTTTGAATCTCATAAAGAAGAAAAAAATTCAAATTGGTTAAAG…	1053
lukY	21	ERR033388	ATGAAAAATAAAAAACGTGTTTTAATAGCGTCATCATTATCATGTGCAATTTTATTGTTATCAGCAGCAACGACTCAAGCAAATTCAGCTCATAAAGACTCTCAAGACCAAAATAAGAAAGAACATGTTGATAAGTCTCAACAAAAAGACAAACGTAATGTTACTAATAAAGATAAAAATTCAACAGCACCGGATGATATTGGGAAAAACGGTAAAATCACAAAACGAACTGAAACAGTATATGATGAGAAAACAAATATACTCCAAAATTTACAATTCGACTTTATCGATGATCCAACTTATGACAAGAATGTATTACTTGTTAAAAAACAAGGCTCAATTCATTCAAATTTAAAGTTTGAATCTCATAAAGAAGAAAAAAATTCAAATTGGTTAAAG…	1053
lukY	24	ERR172063	ATGAAAAATAAAAAACGTGTTTTAATAGCGTCATCATTATCATGTGCAATTTTATTGTTATCAGCAGCAACGACTCAAGCAAATTCAGCTCATAAAGACTCTCAAGACCAAAATAAGAAAGAACATGTTGATAAGTCTCAACAAAAAGACAAACGTAATGTTACTAATAAAGATAAAAATTCAACAGCACCGGATGATATTGGGAAAAACGGTAAAATCACAAAACGAACTGAAACAGTATATGATGAGAAAACAAATATACTCCAAAATTTACAATTCGACTTTATCGATGATCCAACTTATGACAAGAATGTATTACTTGTTAAAAAACAAGGCTCAATTCATTCAAATTTAAAGTTTGAATCTCATAAAGAAGAAAAAAATTCAAATTGGTTAAAG…	1053
lukY	10	NC017673	ATGAAAAATAAAAAGCGCGTATTCATTGCATCATCATTATCATGTGCACTTTTATTGTTATCAGCAGCAAATACAGAAGCGAATTCAGCGAATAAAGACTCACAAGACCAAACTAAGAAAGAACATGTTGATAAGGCTCAACAAAAAGAAAAGCGTAATGTGAATGATAAAGATAAAAATACACCAGGACCTGATGACATTGGTAAAAACGGTAAAGTTACAAAGCGTACTGAAACAGTATATGATGAGAAAACAAATATACTCCAAAATTTACAATTCGACTTTATCGATGATCCAACATATGACAAGAATGTCTTACTTGTCAAAAAACAAGGGTCAATTCATTCAAATTTAAAGTTTGAATCTCATAAAGAAGAAAATAATTCAAGTTGGCTAAAG…	1056
lukY	3	AM990992.1	ATGAAAAATAAAAAGCGCGTATTCATTGCGTCATCATTATCATGTGCACTTTTATTGTTATCAGCAGCAAATACAGAAGCGAATTCAGCGAATAAAGACTCACAAGACCAAACTAAGAAAGAACATGTTGATAAGGCTCAACAAAAAGAAAAGCGTAATGTGAATGATAAAGATAAAAATACACCAGGACCTGATGACATTGGTAAAAACGGTAAAGTTACAAAGCGTACTGAAACAGTATATGATGAGAAAACAAATATACTCCAAAATTTACAATTCGACTTTATCGATGATCCAACATATGACAAGAATGTCTTACTTGTCAAAAAACAAGGGTCAATTCATTCAAATTTAAAGTTTGAATCTCATAAAGAAGAAAATAATTCAAGTTGGCTAAAG…	1056
lukY	12	NC021554	ATGAAAAATAAAAAGCGCGTATTCATTGCGTCATCATTATCATGTGCACTTTTATTGTTATCAGCAGCAAATACAGAAGCGAATTCAGCGAATAAAGACTCACAAGACCAAACTAAGAAAGAACATGTTGATAAGGCTCAACAAAAAGAAAAGCGTAATGTGAATGATAAAGATAAAAATACACCAGGACCTGATGACATTGGTAAAAACGGTAAAGTTACAAAGCGTACTGTATCTGAATACGATAAAGAGACAAATATTTTACAAAATTTACAATTCGACTTTATCGATGATCCAACATATGACAAGAATGTCTTACTTGTCAAAAAACAAGGGTCAATTCATTCAAATTTAAAGTTTGAATCTCATCGAAATGAAACAAACGCATCATGGTTAAAA…	1056
lukY	13	NC021670	ATGAAAAATAAAAAGCGCGTATTCATTGCGTCATCATTATCATGTGCACTTTTATTGTTATCAGCAGCAAATACAGAAGCGAATTCAGCGAATAAAGACTCACAAGACCAAACTAAGAAAGAACATGTTGATAAGGCTCAACAAAAAGAAAAGCGTAATGTGAATGATAAAGATAAAAATACACCAGGACCTGATGATATTGGTAAAAACGGTAAAGTTACAAAGCGTACTGTATCTGAATACGATAAAGAGACAAATATTTTACAAAATTTACAATTCGACTTTATCGATGATCCAACATATGACAAGAATGTCTTACTTGTCAAAAAACAAGGGTCAATTCATTCAAATTTAAAGTTTGAATCTCATCGAAATGAAACAAACGCATCATGGTTAAAA…	1056
lukY	2	BX571856.1	ATGAAAAATAAAAAGCGCGTATTCATTGCGTCATCATTATCATGTGTACTTTTATTGTTATCAGCAGCAAATACAGAAGCGAATTCAGCGAATAAAGACTCACAAGACCAAACTAAGAAAGAACATGTTGATAAGGCTCAACAAAAAGAAAAGCGTAATGTGAATGATAAAGATAAAAATACACCAGGACCTGATGATATTGGTAAAAACGGTAAAGTTACAAAGCGTACTGTATCTGAATACGATAAAGAGACAAATATTTTACAAAATTTACAATTCGACTTTATCGATGATCCAACATATGACAAGAATGTCTTACTTGTCAAAAAACAAGGGTCAATTCATTCAAATTTAAAGTTTGAATCTCATCGAAATGAAACAAACGCATCATGGTTAAAA…	1056
lukY	17	NC017342	TTGTTATCAGCAGCAAATACAGAAGCGAATTCAGCGAATAAAGACTCACAAGACCAAACTAAGAAAGAACATGTTGATAAGGCTCAACAAAAAGAAAAGCGTAATGTGAATGATAAAGATAAAAATACACCAGGACCTGATGATATTGGTAAAAACGGTAAAGTTACAAAGCGTACTGTATCTGAATACGATAAAGAGACAAATATTTTACAAAATTTACAATTCGACTTTATCGATGATCCAACATATGACAAGAATGTCTTACTTGTCAAAAAACAAGGGTCAATTCATTCAAATTTAAAGTTTGAATCTCATCGAAATGAAACAAACGCATCATGGTTAAAATACCCGAGTGAATATCACGTTGATTTTCAAGTACAAAGAAACCCTAAAACTGAA…	1002
map	3		GAAGCATCTGCCGCAGCTAAGCAAATAGATAAATCATCAAGTTCATTACACCATGGATATTCTAAAATACAGATTCCATATACAATCACTGTGAATGGTACAAGCCAAAACATTTTATCAAGCTTAACATTTAATAAGAATCAACAAATTAGTTATAAAGATATAGAGAATAAAGTTAAATCAGTTTTATACTTTAATAGAGGTATTAGTGATATCGATTTAAGACT	227
map	5		GAAGCATCTGCCGCAGCTAAGCAAATAGATAAATCATCAAGTTCATTACATCATGGATATTCTAAAATACAGATTCCATATACAATCACTGTGAATGGTACAAGCCAAAACATTTTATCAAGCTTAACATTTAATAAGAATCAACAAATTAGTTATAAAGATATAGAGAATAAAGTTAAATCAGTTTTGTACTTTAATAGAGGTATTAGTGATATCGATTTAAGACT	227
map	4		GAAGCATCTGCCGCAGCTAAGCAAATAGATAAATCATCAAGTTCATTACATCATGGATATTCTAAAATACAGATTCCATATACAATCACTGTGAATGGTACAAGCCAAAACATTTTATCAAGCTTAACATTTAATAAGAATCAACAAATTAGTTATAAAGATATAGAGAATAAAGTTAAATCGGTTTTATACTTTAATAGAGGTATTAGTGATATCGATTTAAGACT	227
map	8		GAAGCATCTGCCGCAGCTAAGCCATTAGATAAATCATCAAGTACATTACACCATGGACATTCTAAAATCCAGGTTCCATATACAATCACAGTGAACGGCACAAGCCAAAACATTTTATCAAGCTTAACATTTAATAAGAATCAACAAATTAGTTATAAAGATTTAGAGAATAAAGTTAAATCAGTTTTATACTTTAATAGAGGTATTAGTGATATCGATTTAAGACT	227
map	7		GAAGCATCTGCCGCAGCTAAGCCATTAGATAAATCATCAAGTACATTACACCATGGACATTCTAACATCCAGATTCCATATACAATTACTGTGAACGGCACAAGCCAAAACATTTTATCAAGCTTAACATTTAATAAGAATCAAAATATTAGTTATAAAGATATAGAGAATAAAGTTAAATCAGTTTTATACTTTAATAGAGGTATTAGTGATATCGATTTAAGACT	227
map	6		GAAGCATCTGCCGCAGCTAAGCCATTAGATAAATCATCAAGTACATTACACCATGGACATTCTAACATCCAGATTCCATATACAATTACTGTGAACGGTACAAGCCAAAACATTTTATCAAGCTTAACATTTAATAAGAATCAAAATATTAGTTATAAAGATATAGAGAATAAAGTTAAATCAGTTTTATACTTTAATAGAGGTATTAGTGATATCGATTTAAGACT	227
map	12	ERR172063	GAAGCATCTGCCGCAGCTAAGCCATTAGATAAATCATCAAGTACATTACACCATGGACATTCTAAGATCCAGATTCCATATACAATTACTGTGAACGGTACAAGCCAAAACATTTTATCAAGCTTAACATTTAATAAGAATCAAAATATTAGTTATAAAGATATAGAGAATAAAGTTAAATCAGTTTTATACTTTAATAGAGGTATTAGTGATATCGATTTAAGACT	227
map	1	CP000046.1	GAAGCGTCTGCCGCAGCTAAGCCATTAGATAAATCATCAAGTTCGTTACACCATGGATATTCTAAAGTCCATGTTCCATATGCAATCACTGTGAACGGTACAAGCCAAAATATTTTATCAAGCTTAACATTTAATAAGAATCAAAATATTAGTTATAAAGATTTAGAGGATAGAGTTAAATCAGTTTTAAAATCAGACAGAGGTATTAGTGATATAGATTTAAGACT	227
map	10	ERR211639	GAAGCGTCTGCCGCAGCTAAGCCATTAGATAAATCATCAAGTTCGTTACACCATGGATATTCTAAAGTCCATGTTCCATATGCAATCACTGTGAACGGTACAAGCCAAAATATTTTATCAAGTTTAACATTTAATAAGAATCAAAATATTAGTTATAAAGATTTAGAGGATAGAGTTAAATCAGTTTTAAAATCAGACAGAGGTATTAGTGATATAGATTTAAGACT	227
map	11	ERR211687	GAAGCGTCTGCCGCAGCTAAGCCATTAGATAAATCATCAAGTTCGTTACACCATGGATATTCTAAAGTCCATGTTCTATATGCAATCACTGTGAACGGTACAAGCCAAAATATTTTATCAAGCTTAACATTTAATAAGAATCAAAATATTAGTTATAAAGATTTAGAGGATAGAGTTAAATCAGTTTTAAAATCAGACAGAGGTATTAGTGATATAGATTTAAGACT	227
map	2		GAAGCGTCTGCCGGAGCTAAGCCATTAGATAAATCATCAAGTTCGTTACACCATGGATATTCTAAAGTCCATGTTCCATATGCAATCACTGTGAACGGTACAAGCCAAAATATTTTATCAAGCTTAACATTTAATAAGAATCAAAATATTAGTTATAAAGATTTAGAGGATAGAGTTAAATCAGTTTTAAAATCAGACAGAGGTATTAGTGATATAGATTTAAGACT	227
map	9	ERR175883	GAAGTATCTGCCGCAGCTAAGCCATTAGATAAATCATCAAGTACATTACACCATGGACATTCTAACATCCAGATTCCATATACAATTACTGTGAACGGCACAAGCCAAAACATTTTATCAAGCTTAACATTTAATAAGAATCAAAATATTAGTTATAAAGATATAGAGAATAAAGTTAAATCAGTTTTATACTTTAATAGAGGTATTAGTGATATCGATTTAAGACT	227
mgrA	1	NC022604.1	ATGTCTGATCAACATAATTTAAAAGAACAGCTATGCTTTAGTTTGTACAATGCTCAAAGACAAGTTAATCGCTACTACTCTAACAAAGTTTTTAAGAAGTACAATCTAACATACCCACAATTTCTTGTCTTAACAATTTTATGGGATGAATCTCCTGTAAACGTCAAGAAAGTCGTAACTGAATTAGCACTCGATACTGGTACAGTATCACCATTATTAAAACGAATGGAACAAGTAGACTTAATTAAGCGTGAACGTTCCGAAGTCGATCAACGTGAAGTATTTATTCACTTGACTGACAAAAGTGAAACTATTAGACCAGAATTAAGTAATGCATCTGACAAAGTCGCTTCAGCTTCTTCTTTATCGCAAGATGAAGTTAAAGAACTTAATCGCTTA…	444
mprf	1	NC-021670.1	ATGAATCAGGAAGTTAAAAACAAAATATTTTCAATCTTAAAAATTACGTTTGCTACAGCTTTATTTATTTTTGTAGCAATCACATTGTATCGGGAGTTATCTGGTATTAACTTTAAAGATACGTTGGTTGAATTTAGTAAGATTAACCGTATGTCCTTAGTGTTACTATTTATTGGTGGTGGGGCATCGCTTGTTATTCTATCAATGTATGATGTGATTTTATCTAGAGCTTTAAAAATGGATATATCCTTAGGCAAAGTTTTAAGAGTAAGTTATATCATCAATGCATTGAATGCGATTGTAGGTTTCGGTGGCTTTATTGGTGCAGGCGTTAGAGCAATGGTTTATAAAAACTATACGCATGATAAAAAGAAATTAGTTCACTTTATATCCTTAATA…	2523
ORF-CM14	1	AJ938182.1	ATGAGAAAAATATTTATACTAATCACTTTGTTATTTGGTTACAGTAGCTATTCTTTGTTGGAAGCTAGAGCAGAGACACAAAATGATCCAAATATAAGTGAATTAAACAAATCTAGTCAATATACGGGTTCTTGGCATAATATATGGTATTTATATAATAGCGATCCAGTTAATGCTAAAAAAATAAAGCTAAGTGACAAATTTTTGAGTCATGACTTCATTGTTCCAATAAATAACCCTGGTCATTATGACTATGTTAAAACTGAGTTAAAAGACAGTACAATGGCTAGTTCATTTGATGGGAAAGAAGTCGATATTTTTGGCGTCAATTATTTTGATCAATGCTATTTTTCAAATGAAAATATACAGTGTGATAGTAATCAAGGAGGTGGAAGTAAA…	780
ORF-CM14	2	NC017338	ATGAGAAAAGTACTTATACTAATCACTTTGTTATTTGGTTACAGTTGCTATTTGTTGTTGGAAGCTAAAGCAGAGACACAAAATGATCCAAATATAAGTGAATTAAACAAAGCTAGTCAATATACGGGTTCATGGCATAATATATGGTATTTATATAATAGCGATCCAGTCAAAGCTAAAAAAACTAAGCTGAGTGACAAATTTTTGAGTCATGATTTCATTGTTCCAATAAATAGCCCTGGTCATTACGACTATGTTAAAACTGAGTTAAAAGACAGTACGATGGCGAGTTCATTTGATGGGAAAGAAGTCGATATTTTTGGCGTCAATTATTTTCATCAATGCTATTTTTCAAATGAAAATATACAGTGTGATAGTAATCAAGGAGCTGGAAGTAAA…	780
ORF-CM14	3	ERR033388	ATGAGAAAAGTATTTATACTAATCACTTTGTTATTTGGTTACAGTAGCTATTCTTTGTTGGAAGCTAGAGCAGAGACACAAAATGATCCAAATATAAGTGAATTAAACAAATCTAGTCAATATACGGGTTCTTGGCATAATATATGGTATTTATATAATAGCGATCCAGTTAATGCTAAAAAAATAAAGCTAAGTGACAAATTTTTGAGTCATGACTTCATTGTTCCAATAAATAACCCTGGTCATTATGACTATGTTAAAACTGAGTTAAAAGACAGTACAATGGCTAGTTCATTTGATGGGAAAGAAGTCGATATTTTTGGCGTCAATTATTTTGATCAATGCTATTTTTCAAATGAAAATATACAGTGTGATAGTAATCAAGGAGCTGGAAGTAAA…	780
ORF-CM14	4	ERR114897	ATGAGAAAAGTATTTATACTAATCACTTTGTTATTTGGTTACAGTAGCTATTCTTTGTTGGAAGCTAGAGCAGAGACACAAAATGATCCAAATATAAGTGAATTAAACAAATCTAGTCAATATACGGGTTCTTGGCATAATATATGGTATTTATATAATAGCGATCCAGTTAATGCTAAAAAAATAAAGCTAAGTGACAAATTTTTGAGTCATGACTTCATTGTTCCAATAAATAACCCTGGTCATTATGACTATGTTAAAACTGAGTTAAAAGACAGTACAATGGCTAGTTCATTTGATGGGAAAGAAGTCGATATTTTTGGCGTCAATTATTTTGATCAATGCTATTTTTCAAATGAAAATATACAGTGTGATAGTAATCAAGGAGGTGGAAGTAAA…	780
pls	1	CP000046	ATGAATAAAAATTCGAAGAAGAAGCTCGATTTTCTTCCAAACAAGCTTAATAAGTACTCAATTAGACGTTTCACTGTAGGGACAGCTTCGATTTTAGTAGGAGCTACTTTAATTTTCGGTGTTGCAAATGATCAAGCAGAAGCCGCTGAGAATAACACAACTCAAAAGCAAGATGATAGTTCAGATGCAAGTAAAGTAAAAGGTAATGTTCAAACTATTGAACAATCTTCTGCAAATTCAAATGAATCTGATATTCCTGAACAAGTTGATGTAACTAAAGATACAACTGAACAAGCATCAACAGAAGAAAAAGCAAATACAACTGAACAAGCATCAACAGAAGAAAAAGCAGATACAACTGAACAAGCAACAACAGAAGAAGCGCCAAAAGCTGAAGGA…	4647
saeS	6	Y13225.1	ATGGTGTTATCAATTAGAAGTCAAATCATTATTGGCGTCGTATCGAGTATACCATTAACTTCAACTATTTTAGCAATTGCATATATTTTAATGTGGTTTAACGGCCATATGACACTAACTTTGACCTTAACGACAATAATTACAAGCTGTTTAACCTTATTAATATGTAGTATTTTTATTAATCCACTTATACAAAAAATTAAGCAGTTTAATATAAAAACTAAGCAATTTGCTAACGGAAATTACGCAAGCAATGATAAAACGTTTAATTCACCAAAAGAAATTTATGAATTAAATCAATCTTTTAATAAAATGGCTTCTGAAATTACGCAACAAATGAATCAAATTAAATCCGAACAACAAGAAAAAACAGAACTGATTCAAAACTTAGCCCATGAT…	1056
saeS	1	CP000046.1	ATGGTGTTATCAATTAGAAGTCAAATCATTATTGGCGTCGTATCGAGTATACTATTAACTTCAACTATTTTAGCAATTGCATATATTTTAATGTGGTTTAACGGCCATATGACACTAACTTTGACCTTAACGACAATAATTACAAGCTGTTTAACCTTATTAATATGTAGTATTTTTATTAATCCACTTATACAAAAAATTAAGCAGTTTAATATAAAAACTAAGCAATTTGCTAACGGAAATTACGCAAGCAATGATAAAACGTTTAATTCACCAAAAGAAATTTATGAATTAAATCAATCTTTTAATAAAATGGCTTCTGAAATTACGCAACAAATGAATCAAATTAAATCCGAACAACAAGAAAAAACAGAACTGATTCAAAACTTAGCCCATGAT…	1056
saeS	3	BX571856.1	ATGGTGTTATCAATTAGAAGTCAAATCATTATTGGCGTCGTATCGAGTATACTATTAACTTCAACTATTTTAGCAATTGCATATATTTTAATGTGGTTTAACGGCCATATGACACTAACTTTGACCTTAACGACAATAATTACAAGCTGTTTAACCTTATTAATATGTAGTATTTTTATTAATCCACTTATACAAAAAATTAAGCAGTTTAATATAAAAACTAAGCAATTTGCTAACGGAAATTACGCAAGCAATGATAAAACGTTTAATTCACCAAAAGAAATTTATGAATTAAATCAATCTTTTAATAAAATGGCTTCTGAAATTACGCAACAAATGAATCAAATTAAATCCGAACAACAAGAAAAAACAGAACTGATTCAAAACTTAGCCCATGAT…	1056
saeS	4	BX571857.1	ATGGTGTTATCAATTAGAAGTCAAATCATTATTGGCGTCGTATCGAGTATACTATTAACTTCAACTATTTTAGCAATTGCATATATTTTAATGTGGTTTAACGGCCATATGACACTAACTTTGACCTTAACGACAATAATTACAAGCTGTTTAACCTTATTAATATGTAGTATTTTTATTAATCCACTTATACAAAAAATTAAGCAGTTTAATATAAAAACTAAGCAATTTGCTAACGGAAATTACGCAAGCAATGATAAAACGTTTAATTCACCAAAAGAAATTTATGAATTAAATCAATCTTTTAATAAAATGGCTTCTGAAATTACGCAACAAATGAATCAAATTAAATCCGAACAACAAGAAAAAACAGAACTGATTCAAAACTTAGCCCATGAT…	1056
saeS	5	AJ938182.1	ATGGTGTTATCAATTAGAAGTCAAATCATTATTGGCGTCGTATCGAGTATACTATTAACTTCAACTATTTTAGCAATTGCATATATTTTAATGTGGTTTAACGGCCATATGACACTAACTTTGACCTTAACGACAATAATTACAAGCTGTTTAACCTTATTAATATGTAGTATTTTTATTAATCCACTTATACAAAAAATTAAGCAGTTTAATATAAAAACTAAGCAATTTGCTAACGGAAATTACGCAAGCAATGATAAAACGTTTAATTCACCAAAAGAAATTTATGAATTAAATCAATCTTTTAATAAAATGGCTTCTGAAATTACGCAACAAATGAATCAAATTAAATCCGAACAACAAGAAAAAACAGAACTGATTCAAAACTTAGCCCATGAT…	1056
saeS	7	NC016928	ATGGTGTTATCAATTAGAAGTCAAATCATTATTGGCGTCGTATCGAGTATACTATTAACTTCAACTATTTTAGCAATTGCATATATTTTAATGTGGTTTAACGGCCATATGACACTAACTTTGACCTTAACGACAATAATTACAAGCTGTTTAACCTTATTAATATGTAGTATTTTTATTAATCCACTTATACAAAAAATTAAGCAGTTTAATATAAAAACTAAGCAATTTGCTAACGGAAATTACGCAAGCAATGATAAAACGTTTAATTCACCAAAAGAAATTTATGAATTAAATCAATCTTTTAATAAAATGGCTTCTGAAATTACGCAACAAATGAATCAAATTAAATCCGAACAACAAGAAAAAACAGAACTGATTCAAAACTTAGCCCATGAT…	1056
saeS	8	NC017337	ATGGTGTTATCAATTAGAAGTCAAATCATTATTGGCGTCGTATCGAGTATACTATTAACTTCAACTATTTTAGCAATTGCATATATTTTAATGTGGTTTAACGGCCATATGACACTAACTTTGACCTTAACGACAATAATTACAAGCTGTTTAACCTTATTAATATGTAGTATTTTTATTAATCCACTTATACAAAAAATTAAGCAGTTTAATATAAAAACTAAGCAATTTGCTAACGGAAATTACGCAAGCAATGATAAAACGTTTAATTCACCAAAAGAAATTTATGAATTAAATCAATCTTTTAATAAAATGGCTTCTGAAATTACGCAACAAATGAATCAAATTAAATCCGAACAACAAGAAAAAACAGAACTGATTCAAAACTTAGCCCATGAT…	1056
saeS	9	NC017341	ATGGTGTTATCAATTAGAAGTCAAATCATTATTGGCGTCGTATCGAGTATACTATTAACTTCAACTATTTTAGCAATTGCATATATTTTAATGTGGTTTAACGGCCATATGACACTAACTTTGACCTTAACGACAATAATTACAAGCTGTTTAACCTTATTAATATGTAGTATTTTTATTAATCCACTTATACAAAAAATTAAGCAGTTTAATATAAAAACTAAGCAATTTGCTAACGGAAATTACGCAAGCAATGATAAAACGTTTAATTCACCAAAAGAAATTTATGAATTAAATCAATCTTTTAATAAAATGGCTTCTGAAATTACGCAACAAATGAATCAAATTAAATCCGAACAACAAGAAAAAACAGAACTGATTCAAAACTTAGCCCATGAT…	1056
saeS	10	NC017349	ATGGTGTTATCAATTAGAAGTCAAATCATTATTGGCGTCGTATCGAGTATACTATTAACTTCAACTATTTTAGCAATTGCATATATTTTAATGTGGTTTAACGGCCATATGACACTAACTTTGACCTTAACGACAATAATTACAAGCTGTTTAACCTTATTAATATGTAGTATTTTTATTAATCCACTTATACAAAAAATTAAGCAGTTTAATATAAAAACTAAGCAATTTGCTAACGGAAATTACGCAAGCAATGATAAAACGTTTAATTCACCAAAAGAAATTTATGAATTAAATCAATCTTTTAATAAAATGGCTTCTGAAATTACGCAACAAATGAATCAAATTAAATCCGAACAACAAGAAAAAACAGAACTGATTCAAAACTTAGCCCATGAT…	1056
saeS	11	NC017351	ATGGTGTTATCAATTAGAAGTCAAATCATTATTGGCGTCGTATCGAGTATACTATTAACTTCAACTATTTTAGCAATTGCATATATTTTAATGTGGTTTAACGGCCATATGACACTAACTTTGACCTTAACGACAATAATTACAAGCTGTTTAACCTTATTAATATGTAGTATTTTTATTAATCCACTTATACAAAAAATTAAGCAGTTTAATATAAAAACTAAGCAATTTGCTAACGGAAATTACGCAAGCAATGATAAAACGTTTAATTCACCAAAAGAAATTTATGAATTAAATCAATCTTTTAATAAAATGGCTTCTGAAATTACGCAACAAATGAATCAAATTAAATCCGAACAACAAGAAAAAACAGAACTGATTCAAAACTTAGCCCATGAT…	1056
saeS	12	NC017673	ATGGTGTTATCAATTAGAAGTCAAATCATTATTGGCGTCGTATCGAGTATACTATTAACTTCAACTATTTTAGCAATTGCATATATTTTAATGTGGTTTAACGGCCATATGACACTAACTTTGACCTTAACGACAATAATTACAAGCTGTTTAACCTTATTAATATGTAGTATTTTTATTAATCCACTTATACAAAAAATTAAGCAGTTTAATATAAAAACTAAGCAATTTGCTAACGGAAATTACGCAAGCAATGATAAAACGTTTAATTCACCAAAAGAAATTTATGAATTAAATCAATCTTTTAATAAAATGGCTTCTGAAATTACGCAACAAATGAATCAAATTAAATCCGAACAACAAGAAAAAACAGAACTGATTCAAAACTTAGCCCATGAT…	1056
saeS	13	NC017763	ATGGTGTTATCAATTAGAAGTCAAATCATTATTGGCGTCGTATCGAGTATACTATTAACTTCAACTATTTTAGCAATTGCATATATTTTAATGTGGTTTAACGGCCATATGACACTAACTTTGACCTTAACGACAATAATTACAAGCTGTTTAACCTTATTAATATGTAGTATTTTTATTAATCCACTTATACAAAAAATTAAGCAGTTTAATATAAAAACTAAGCAATTTGCTAACGGAAATTACGCAAGCAATGATAAAACGTTTAATTCACCAAAAGAAATTTATGAATTAAATCAATCTTTTAATAAAATGGCTTCTGAAATTACGCAACAAATGAATCAAATTAAATCCGAACAACAAGAAAAAACAGAACTGATTCAAAACTTAGCCCATGAT…	1056
saeS	15	NC017338	ATGGTGTTATCAATTAGAAGTCAAATCATTATTGGCGTCGTATCGAGTATACTATTAACTTCAACTATTTTAGCAATTGCATATATTTTAATGTGGTTTAACGGCCATATGACACTAACTTTGACCTTAACGACAATAATTACAAGCTGTTTAACCTTATTAATATGTAGTATTTTTATTAATCCACTTATACAAAAAATTAAGCAGTTTAATATAAAAACTAAGCAATTTGCTAACGGAAATTACGCAAGCAATGATAAAACGTTTAATTCACCAAAAGAAATTTATGAATTAAATCAATCTTTTAATAAAATGGCTTCTGAAATTACGCAACAAATGAATCAAATTAAATCCGAACAACAAGAAAAAACAGAACTGATTCAAAACTTAGCCCATGAT…	1056
saeS	16	CP010941.1	ATGGTGTTATCAATTAGAAGTCAAATCATTATTGGCGTCGTATCGAGTATACTATTAACTTCAACTATTTTAGCAATTGCATATATTTTAATGTGGTTTAACGGCCATATGACACTAACTTTGACCTTAACGACAATAATTACAAGCTGTTTAACCTTATTAATATGTAGTATTTTTATTAATCCACTTATACAAAAAATTAAGCAGTTTAATATAAAAACTAAGCAATTTGCTAACGGAAATTACGCAAGCAATGATAAAACGTTTAATTCACCAAAAGAAATTTATGAATTAAATCAATCTTTTAATAAAATGGCTTCTGAAATTACGCAACAAATGAATCAAATTAAATCCGAACAACAAGAAAAAACAGAACTGATTCAAAACTTAGCCCATGAT…	1056
saeS	17	ERR211639	ATGGTGTTATCAATTAGAAGTCAAATCATTATTGGCGTCGTATCGAGTATACTATTAACTTCAACTATTTTAGCAATTGCATATATTTTAATGTGGTTTAACGGCCATATGACACTAACTTTGACCTTAACGACAATAATTACAAGCTGTTTAACCTTATTAATATGTAGTATTTTTATTAATCCACTTATACAAAAAATTAAGCAGTTTAATATAAAAACTAAGCAATTTGCTAACGGAAATTACGCAAGCAATGATAAAACGTTTAATTCACCAAAAGAAATTTATGAATTAAATCAATCTTTTAATAAAATGGCTTCTGAAATTACGCAACAAATGAATCAAATTAAATCCGAACAACAAGAAAAAACAGAACTGATTCAAAACTTAGCCCATGAT…	1056
saeS	18	ERR033388	ATGGTGTTATCAATTAGAAGTCAAATCATTATTGGCGTCGTATCGAGTATACTATTAACTTCAACTATTTTAGCAATTGCATATATTTTAATGTGGTTTAACGGCCATATGACACTAACTTTGACCTTAACGACAATAATTACAAGCTGTTTAACCTTATTAATATGTAGTATTTTTATTAATCCACTTATACAAAAAATTAAGCAGTTTAATATAAAAACTAAGCAATTTGCTAACGGAAATTACGCAAGCAATGATAAAACGTTTAATTCACCAAAAGAAATTTATGAATTAAATCAATCTTTTAATAAAATGGCTTCTGAAATTACGCAACAAATGAATCAAATTAAATCCGAACAACAAGAAAAAACAGAACTGATTCAAAACTTAGCCCATGAT…	1056
saeS	14	NC021554	ATGGTGTTATCAATTAGAAGTCAAATCATTATTGGCGTCGTATCGAGTATACTATTAACTTCAACTATTTTAGCAATTGCATATATTTTAATGTGGTTTAATGGCCATATGACACTAACTTTGACCTTAACGACAATAATTACAAGCTGTTTAACCTTATTAATATGTAGTATTTTTATTAATCCACTTATACAAAAAATTAAGCAGTTTAATATAAAAACTAAGCAATTTGCTAACGGAAATTACGCAAGCAATGATAAAACGTTTAATTCACCAAAAGAAATTTATGAATTAAATCAATCTTTTAATAAAATGGCTTCTGAAATTACGCAACAAATGAATCAAATTAAATCCGAACAACAAGAAAAAACAGAACTGATTCAAAACTTAGCCCATGAT…	1056
saeS	2	BA000018.3	ATGGTGTTATCAATTAGAAGTCAAATCATTATTGGCGTCGTTTCGAGTATACTATTAACTTCAACTATTTTAGCAATTGCATATATTTTAATGTGGTTTAACGGCCATATGACACTAACTTTGACCTTAACGACAATAATTACAAGCTGTTTAACCTTATTAATATGTAGTATTTTTATTAATCCACTTATACAAAAAATTAAGCAGTTTAATATAAAAACTAAGCAATTTGCTAACGGAAATTACGCAAGCAATGATAAAACGTTTAATTCACCAAAAGAAATTTATGAATTAAATCAATCTTTTAATAAAATGGCTTCTGAAATTACGCAACAAATGAATCAAATTAAATCCGAACAACAAGAAAAAACAGAACTGATTCAAAACTTAGCCCATGAT…	1056
sak	1	BA000018.3	TTATTTCTTTTCTATAACAACCTTTGTAATTAAGTTGAATCCAGGGTTTTTAATATGCTCTGATAAATCTGGGACAACAAAACCTTTTTCTGTTATAGGGAAAGACTTCGTTTCTTCTTTTTTCTTATTCTTATCATAATAAGTGACTTCGATCTTTGCGCTTGGATCTAATTCAACTACTCTAAACTCTTTATATGCTGTCGCATCTAATGCCCATTCGACATAGTATTCAATTTTTTCTTTTGTAAGTGTAGTCCCAGGTTTAATAGGAAACTCGACATAATGAGGGGATAGCAATTCATTTCCTTTACTATCAACTCCAGTCACATTTACCATCAAATACGGGCCTGTTGGTTCAAAATAACTCGCGTCATCGCCTTTTTTATATTTTCCTTTGTC…	492
sak	2	BA000017.4	TTATTTCTTTTCTATAACAACCTTTGTAATTAAGTTGAATCCAGGGTTTTTAATATGCTCTGATAAATCTGGGACAACAAAACCTTTTTCTGTTATAGGGAAAGACTTCGTTTCTTCTTTTTTCTTATTCTTATCATAATAAGTGACTTCGATCTTTGCGCTTGGATCTAATTCAACTACTCTAAACTCTTTATATGCTGTCGCATCTAATGCCCATTCGACATAGTATTCAATTTTTTCTTTTGTAAGTGTAGTCCCAGGTTTAATAGGAAACTCGACATAATGAGGGGATAGCAATTCATTTCCTTTACCATCAACTCCAGTCACATTTACCATCAAATACGGGCCTGTTGGTTCAAAATAACTCGCGTCATCGCCTTTTTTATATTTTCCTTTGTC…	492
sak	5	CP007447.1	TTATTTCTTTTCTATAACAACCTTTGTAATTAAGTTGAATCCAGGGTTTTTAATATGCTCTGATAAATCTGGGACAACAAAACCTTTTTCTGTTATAGGGAAAGACTTCGTTTCTTCTTTTTTCTTATTCTTATCATAATAAGTGACTTCGATCTTTGCGCTTGGATCTAATTCAACTACTCTAAACTCTTTATATGCTGTCGCATCTAATGCCCATTCGACATAGTATTCAATTTTTTCTTTTGTAAGTGTAGTCCCAGGTTTAATAGGAAACTCGACATAACGAGGGGATAGCAATTCATTTCCTTTACCATCAACTCCAGTCACATTTACCATCAAATACGGGCCTGTTGGTTCAAAATAACTCGCGTCATCGCCTTTTTTATATTTTCCTTTGTC…	492
sak	6	AP014942.1	TTATTTCTTTTCTATAACAACCTTTGTAATTAAGTTGAATCCAGGGTTTTTAATATGCTCTGATAAATCTGGGACAACAAAACCTTTTTCTGTTATAGGGAAAGACTTCGTTTCTTCTTTTTTCTTATTCTTATCATAATAAGTGACTTCGATCTTTGCGCTTGGATCTAATTCAACTACTCTAAACTCTTTATATGCTGTCGCATCTAATGCCCATTCGACATAGTATTCAATTTTTTCTTTTGTAAGTGTAGTCCCAGGTTTAATAGGAAACTCGACATAACGAGGGGATAGCAATTCATTTCCCTTACCATCAACTCCAGTCACATTTACCATCAAATACGGGCCTGTTGGTTCAAAATAACTCGCGTCATCGCCTTTTTTATATTTTCCTTTGTC…	492
sak	3	BA000033.2	TTATTTCTTTTCTATAACAACCTTTGTAATTAAGTTGAATCCAGGGTTTTTAATATGCTCTGATAAATCTGGGACAACAAAACCTTTTTCTGTTATAGGGAAAGACTTCGTTTCTTCTTTTTTCTTATTCTTATCATAATAAGTGACTTCGATCTTTGCGCTTGTATCTAATTCAACTACTCTAAACTCTTTATATGCTGTCGCATCTAATGCCCATTCGACATAGTATTCAATTTTTTCTTTTGTAAGTGTAGTCCCAGGTTTAATAGGAAACTCGACATAATGAGGGGATAGCAATTCATTTCCTTTACCATCAACTCCAGTCACATTTACCATCAAATACGGGCCTGTTGGTTCAAAATAACTCGCGTCATCGCCTTTTTTATATTTTCCTTTGTC…	492
sak	7	CP009554.1	TTATTTCTTTTCTATAACAACCTTTGTAATTAAGTTGAATCCAGGGTTTTTAATATGCTCTGATAAATCTGGGACTACAAAACCTTTTTCTGTTATAGGGAAAGACTTCGTTTCTTCTTTTTTCTTATTCTTATCATAATAAGTGACTTCGATCTTTGCGCTTGGATCTAATTCAACTACTCTAAACTCTTTATATGCTGTCGCATCTAATGCCCATTCGACATAGTATTCAATTTTTTCTTTTGTAAGTGTAGTCCCAGGTTTAATAGGAAACTCGACATAACGAGGGGATAGCAATTCATTTCCTTTACCATCAACTCCAGTCACATTTACCATCAAATACGGGCCTGTTGGTTCAAAATAACTCGCGTCATCGCCTTTTTTATATTTTCCTTTGTC…	492
sak	8	CP003979.1	TTATTTCTTTTCTATAATAACCTTTGTAATTAAGTTGAATCCAGGGTTTTTAATATGCTCTGATAAATCTGGGACAACAAAACCTTTTTCTGTTATAGGGAAAGACTTCGTTTCTTCTTTTTTCTTATTCTTATCATAATAAGTGACTTCGATCTTTGCGCTTGGATCTAATTCAACTACTCTAAACTCTTTATATGCTGTCACATCTAATGCCCATTCGACATAGTATTCAATTTTTTCTTTTGTAAGTGTAGTCCCAGGTTTAATAGGAAACTCGACATAATGAGGGGATAGCAATTCATTTCCTTTACCATCAACTCCAGTCACATTTACCATCAAATACGGGCCTGTTGGTTCAAAATAACTCGCGTCATCGCCTTTTTTATATTTTCCTTTGTC…	492
sak	4	CP000253.1	TTATTTCTTTTCTATAATAACCTTTGTAATTAAGTTGAATCCAGGGTTTTTAATATGCTCTGATAAATCTGGGACAACAAAACCTTTTTCTGTTATAGGGAAAGACTTCGTTTCTTCTTTTTTCTTATTCTTATCATAATAAGTGACTTCGATCTTTGCGCTTGGATCTAATTCAACTACTCTAAACTCTTTATATGCTGTCGCATCTAATGCCCATTCGACATAGTATTCAATTTTTTCTTTTGTAAGTGTAGTCCCAGGTTTAATAGGAAACTCGACATAATGAGGGGATAGCAATTCATTTCCTTTACCATCAACTCCAGTCACATTTACCATCAAATACGGGCCTGTTGGTTCAAAATAACTCGCGTCATCGCCTTTTTTATATTTTCCTTTGTC…	492
sak	9	HE681097.1	TTATTTCTTTTCTATAATAATCTTTGTAATTAAGTTGAATCCAGGGTTTTTAATATGCTCTGATAAATCTGGGACAACAAAACCTTTTTCTGTTATAGGGAAAGACTTCGTTTCTTCTTTTTTCTTATTCTTATCATAATAAGTGACTTCGATCTTTGCGCTTGGATCTAATTCAACTACTCTAAACTCTTTATATGCTGTCGCATCTAATGCCCATTCGACATAGTATTCAATTTTTTCTTTTGTAAGTGTAGTCCCAGGTTTAATAGGAAACTCGACATAATGAGGGGATAGCAATTCATTTCCTTTACCATCAACTCCAGTCACATTTACCATCAAATACGGGCCTGTTGGTTCAAAATAACTCGCGTCATCGCCTTTTTTATATTTTCCTTTGTC…	492
sarA	1	CP000046.1	ATGGCAATTACAAAAATCAATGATTGCTTTGAGTTGTTATCAATGGTCACTTATGCTGACAAATTAAAAAGTTTAATTAAAAAGGAATTTTCAATTAGCTTTGAAGAATTCGCTGTATTGACATACATCAGCGAAAACAAAGAGAAAGAATACTATCTTAAAGATATTATTAATCATTTAAACTACAAACAACCACAAGTTGTTAAAGCAGTTAAAATTTTATCTCAAGAAGATTACTTCGATAAAAAACGTAATGAGCATGATGAAAGAACTGTATTAATTCTTGTTAATGCACAACAACGTAAAAAAATCGAATCATTATTGAGTCGAGTAAATAAACGAATCACTGAAGCAAACAACGAAATTGAACTATAA	375
sarA	2	CP010941.1	ATGGCAATTACAAAAATCAATGATTGCTTTGAGTTGTTATCAATGGTCACTTATGCTGACAAATTAAAAAGTTTAATTAAAAAGGAATTTTCAATTAGCTTTGAAGAATTCGCTGTATTGACATACATCAGCGAAAACAAAGAGAAAGAATACTATCTTAAGGATATTATTAATCATTTAAACTACAAACAACCACAAGTTGTTAAAGCAGTTAAAATTTTATCTCAAGAAGATTACTTCGATAAAAAACGTAATGAGCATGATGAAAGAACTGTATTAATTCTTGTTAATGCACAACAACGTAAAAAAATCGACTCATTATTGAGTCGAGTAAATAAACGAATCACTGAAGCAAACAACGAAATTGAACTATAA	375
sasF	1	NC021670.1	ATGGCTAAATATCGAGGGAAACCGTTTCAATTATATGTAAAGTTATCGTGTTCGACAATGATGGCGACTAGTATCATTTTAACGAATATCTTGCCGTATGATGCCCAAGCTGTATCTGAAAAGGATACTGAAATTTCAAAAGAGCTATTATCTAAGCAAGATTTATTAGACAAAGTTGACAAAGCAAATCGTCAAATTGAGCAATTAAAACAGTTATCGGCTTCATCTAAAGCACATTATAAAGCACAACTAAATGAAGCGAAAACAGCATCGCAAATAGATGAAATCATAAAACGAGCTAATGAGTTGGATAGCAAAGACAATAAAGGTTCTCAAATTGAAATGAACGGTCAAAGTGATATAGACAGTAAATTAGATCAATTGCTTAAAGATTTAAAT…	1884
sasG	2	BA000018.3	ATGAGAGATAAGAAAGGACCGGTAAATAAAAGAGTAGATTTTCTATCAAATAAATTGAATAAATATTCAATAAGAAAATTTACAGTTGGAACAGCATCTATTTTAATTGGCTCACTAATGTATTTGGGAACTCAACAAGAAGCAGAAGCAGCTGAAAACAATATTGAGAATCCAACTACATTAAAAGATAATGTCCAATCAAAAGAAGTGAAGATTGAAGAAGTAACAAACAAAGACACTGCACCACAAGGTGTAGAAGCTAAATCTGAAGTAACTTCAAACAAAGACACAATCGAACATGAAGCATCAGTAAAAGCTGAAGATATATCAAAAAAGGAGGATACACCAAAAGAAGTAGCTAATGTTGCTGAAGTTCAGCCGAAATCGTCAGTCACTCAT…	550
sasG	3	NC016928	ATGAGAGATAAGAAAGGACCGGTAAATAAAAGAGTAGATTTTCTATCAAATAAATTGAATAAATATTCAATAAGAAAATTTACAGTTGGAACAGCATCTATTTTAATTGGCTCACTAATGTATTTGGGAACTCAACAAGAGGCAGAAGCAGCTGAAAACAATATTGAGAATCCAACTACATTAAAAGATAATGTCCAATCAAAAGAAGTGAAGATTGAAGAAGTAACAAACAAAGACACTGCACCACAAGGTATAGAGGCTAAATCTGAAGTAACTTCAAACAAAGACACAATCGAACATGAACCATCAGTAAAAGCTGAAGATATATCAAAAAAGGAGGATACACCAAAAGAAGTAGCTAATGTTGCTGAAGTTCAGCCGAAATCGTCAGTCACTCAT…	550
sasG	1	NC002951	ATGAGAGATAAGAAAGGACCGGTAAATAAAAGAGTAGATTTTCTATCAAATAAATTGAATAAATATTCAATAAGAAAATTTACAGTTGGAACAGCATCTATTTTAATTGGCTCACTAATGTATTTGGGAACTCAACAAGAGGCAGAAGCAGCTGAAAACAATATTGAGAATCCAACTACATTAAAAGATAATGTCCAATCAAAAGAAGTGAAGATTGAAGAAGTAACAAACAAAGACACTGCACCACAGGGTGTAGAAGCTAAATCTGAAGTAACTTCAAACAAAGACACAATCGAACATGAACCATCAGTAAAAGCTGAAGATATATCAAAAAAGGAGGATACACCAAAAGAAGTAGCTGATGTTGCTGAAGTTCAGCCGAAATCGTCAGTCACTCAT…	550
sasG	4	NC017331	ATGAGAGATAAGAAAGGACCGGTAAATAAAAGAGTAGATTTTCTATCAAATAAATTGAATAAATATTCAATAAGAAAATTTACAGTTGGAACAGCATCTATTTTAATTGGCTCACTAATGTATTTGGGAACTCAACAAGAGGCAGAAGCAGCTGAAAACAATATTGAGAATCCAACTACATTAAAAGATAATGTCCAATCAAAAGAAGTGAAGATTGAAGAAGTAACAAACAAAGACACTGCACCACAGGGTGTAGAAGCTAAATCTGAAGTAACTTCAAACAAAGACACAATCGAACATGAACCATCAGTAAAAGCTGAAGATATATCAAAAAAGGAGGATACACCAAAAGAAGTAGCTGATGTTGCTGAAGTTTAGCCGAAATCGTCAGTCACTCAT…	550
sasG	5	NC017763	ATGAGAGATAAGAAAGGACCGGTAAATAAAAGAGTAGATTTTCTATCAAATAAATTGAATAAATATTCAATAAGAAAATTTACAGTTGGAACAGCATCTATTTTAATTGGCTCACTAATGTATTTGGGAACTCAACAAGAGGCAGAAGCAGCTGAAAACAATATTGAGAATCCAACTACATTAAAAGATAATGTCCAATCAAAAGAAGTGAAGATTGAAGAAGTAACAAACAAAGACACTGCACCACAGGGTGTAGAAGCTAAATCTGAAGTAATTTCAAACAAAGACACAATCGAACATGAACCATCAGTAAAAGCTGAAGATATATCAAAAAAGGAGGATACACCAAAAGAAGTAGCTGATGTTGCTGAAGTTCAGCCGAAATCGTCAGTCACTCAT…	550
sceD	1	NC021670.1	ATGAAGAAAACATTACTCGCATCATCATTAGCAGTAGGTTTAGGAATCGTAGCAGGAAATGCAGGTCACGAAGCCCATGCAAGTGAAGCGGACTTAAATAAAGCATCTTTAGCGCAAATGGCGCAATCAAATGATCAAACATTAAATCAAAAACCAATTGAAGCTGGGGCTTATAATTATACATTTGACTATGAAGGGTTTACTTATCACTTTGAATCAGATGGTACACACTTTGCTTGGAATTACCATGCAACAGGTACTAATGGAGCAGACATGAGTGCACAAGCACCTGCAACTAATAATGTTGCACCATCAGCTGTTCAAGCTAATCAAGTACAATCACAAGAAGTTGAAGCACCACAAAATGCTCAAACTCAACAACCACAAGCATCAACATCA…	696
scn	2	LC032460.1	TTAATATTTACTTTTTAGTGCTTCGTCAATTTCATTATAAATCTTTTGAAGTTGATATTTTGCTTCTGACATTTTCTTAAAGTCTTTTGACTTAAGAGCATACATTGCTTTTTGACCTGAAATTTTTATAGTTCGCTTATAATAAGTGTTTAAACTTCCAGTAGCTAATTCATTAACATTTAGTTCATCTAATAACGATTTTAATTCATTAGCTAACTTTTCGTTTTGATATTCATTCGATGTTGGCAAGCTTGTGCTAGCTTGTGCCTCATTTTTATCTAGATTAGTTACTAGTGGTGATGCTAAAACGATTGCTAAAGTTCCCGCAAGTATAGATTTTCTAATTTTCAT	351
scn	3	KF831354.1	TTAATATTTACTTTTTAGTGCTTCGTCAATTTCGTTATAAATCTTTTGAAGTTGATATTTTGCTTCTGACATTTTCTTAAAGTCTTTTGACTTAAGAGCATACATTGCTTTTAGACCTGAAATTTTTATAGTTCGCTTATAATAAGTGTTTAAACTTCCAGTAGCTAATTCATTAACATTTAGTTCATCTAATAACGATTTTAATTCATTAGCTAACTTTTCGTTTTGATATTCATTCGATGTTGGCAAGCTTGTGCTAGCTTGTGCCTCATTTTTATCTAGATTAGTTACTAGTGGTGATGCTAAAACGATTGCTAAAGTTCCCGCAAGTATAGATTTTCTAATTTTCAT	351
scn	1	AP009351.1	TTAATATTTACTTTTTAGTGCTTCGTCAATTTCGTTATAAATCTTTTGAAGTTGATATTTTGCTTCTGACATTTTCTTAAAGTCTTTTGACTTAAGAGCATACATTGCTTTTTGACCTGAAATTTTTATAGTTCGCTTATAATAAGTGTTTAAACTTCCAGTAGCTAATTCATTAACATTTAGTTCATCTAATAACGATTTTAATTCATTAGCTAACTTTTCGTTTTGATATTCATTCGATGTTGGCAAGCTTGTGCTAGCTTGTGCCTCATTTTTATCTAGATTAGTTACTAGTGGTGATGCTAAAACGATTGCTAAAGTTCCCGCAAGTATAGATTTTCTAATTTTCAT	351
scpA	1	NC-021670.1	ATGAAAAGAAACTTTCCAAAATTAATAGCTTTAAGTTTAATATTTTCTTTAAGTGTTACCCCTATTGCAAACGCTGAGAGCAATTCAAATATCAAAGCAAAAGATAAGAAGCATGTGCAAGTTAATGTCGAGGACAAGAGTGTTCCTACTGACGTACGTAATTTAGCGCAAAAAGACTATCTTTCTTATGTTACTTCACTTGATAAAATCTATAATAAAGAGAAAGCCTCGTATACACTTGGTGAACCTTTTAAAATTTATAAATTCAACAAAAAGAGTGATGGTAATTATTATTTTCCAGTTTTGAACACTGAAGGTAATATCGATTATATAGTTACAATTTCACCAAAAATCACTAAGTATTCTAGTTCATCTTCTAAATACACAATCAATGTTTCT…	1167
sdrC	1	NC-007795.1	ATGAATAATAAAAAGACAGCAACAAATAGAAAAGGCATGATACCAAATCGATTAAACAAATTTTCGATAAGAAAGTATTCTGTAGGTACTGCTTCAATTTTAGTAGGGACAACATTGATTTTTGGGTTAAGTGGTCATGAAGCTAAAGCGGCAGAACATACGAATGGAGAATTAAATCAATCAAAAAATGAAACGACAGCCCCAAGTGAGAATAAAACAACTAAAAAAGTTGATAGTCGTCAACTAAAAGACAATACGCAAACTGCAACTGCAGATCAGCCTAAAGTGACAATGAGTGATAGTGCAACAGTTAAAGAAACTAGTAGTAACATGCAATCACCACAAAACGCTACAGCTAATCAATCTACTACAAAAACTAGCAATGTAACAACAAATGAT…	2988
sdrD	1	NC-021670.1	ATGCTAAACAGAGAAAATAAAACGGCAATAACAAGGAAAGGCATGGTATCCAATCGATTAAATAAATTTTCGATTAGAAAGTACACAGTGGGAACAGCATCAATTTTAGTAGGTACAACATTAATTTTTGGTCTGGGGAACCAAGAAGCAAAGGCTGCAGAAAGTACTAATAAAGAATTGAACGAAGCGACAACTTCAGCAAGTGATAATCAATCGAGTGATAAAGTTGATATGCAGCAACTAAATCAAGAAGACAATACTAAAAATGATAATCAAAAAGAAATGGTATCATCTCAAGGTAATGAAACGACTTCAAATGGGAATAAATTAATAGAAAAAGAAAGTGTACAATCTACCACTGGAAATAAAGTTGAAGTTTCAACTGCCAAATCAGATGAG…	2170
sdrD	1	NC-021670.1	ATGCTAAACAGAGAAAATAAAACGGCAATAACAAGGAAAGGCATGGTATCCAATCGATTAAATAAATTTTCGATTAGAAAGTACACAGTGGGAACAGCATCAATTTTAGTAGGTACAACATTAATTTTTGGTCTGGGGAACCAAGAAGCAAAGGCTGCAGAAAGTACTAATAAAGAATTGAACGAAGCGACAACTTCAGCAAGTGATAATCAATCGAGTGATAAAGTTGATATGCAGCAACTAAATCAAGAAGACAATACTAAAAATGATAATCAAAAAGAAATGGTATCATCTCAAGGTAATGAAACGACTTCAAATGGGAATAAATTAATAGAAAAAGAAAGTGTACAATCTACCACTGGAAATAAAGTTGAAGTTTCAACTGCCAAATCAGATGAG…	4146
sdrE	1	NC-021670.1	ATGATTAACAGGGATAATAAAAAGGCAATAACAAAAAAGGGTATGATTTCAAATCGCTTAAACAAATTTTCGATTAGAAAGTATACTGTAGGAACTGCATCGATTTTAGTAGGTACGACATTGATTTTTGGTCTAGGGAACCAAGAAGCTAAAGCTGCTGAAAACACTAGTACAGAAAATGCAAAACAAGATGATGCAACGACTAGTGATAATAAAGAAGTAGTGTCGGAAACTGAAAATAATTCGACAACAGAAAATAATTCAACAAATCCAATTAAGAAAGAAACAAATACTGATTCACAACCAGAAGCTAAAAAAGAATCAACTTCATCAAGTACTCAAAAACAGCAAAATAACGTTACAGCTACAACTGAAACTAAGCCTCAAAACATTGAAAAA…	3486
sea	4	FJ495182.1	ATGAAAAAAACAGCATTTACATTACTTTTATTCATTGCCCTAACGTGGACAACAAGTCCACTTGTAAATGGTAGCGAGAAAAGCGAAGAAATAAATGAAAAAGATTTGCGAAAAAAGTCTGAATTGCAGGGAGCAGCTTTAGGCAATCTTAAACAAATCTATTATTACAATGAAAAAGCTAAAACTGAAAATAAAGAGAGTCACGATCAATTTTTACAGCATACTATATTGTTTAAAGGCTTTTTTACAAATCATTCATGGTATAACGATTTATTAGTAGATTTTGATTCAAAGGATATTGTTGATAAATATAAAGGGAAAAAAGTAGACTTATATGGTGCTTATTATGGTTATCAATGTGCGGGTGGTACACCAAACAAAACAGCTTGCATGTATGGT…	774
sea	5	EF520720.1	ATGAAAAAAACAGCATTTATACTACTTTTATTCATTGCCCTAACGTGGACAACAAGTCCACTTGTAAATGGTAGCGAGAAAAGCGAAGAAATAAATGAAAAAGATTTGCGAAAAAAGTCTGAATTGCAGGGAACAGCTTTAGGCAATCTTAAACAAATCTATTATTACAATGAAAAAGCTAAAACTGAAAATAAAGAGAGTCACGATCAATTTTTACAGCATACTATATTGTTTAAAGGCTTTTTTACAAATCATTCATGGTATAACGATTTATTAGTAGATTTTGATTCAAAGGATATTGTTGATAAATATAAAGGGAAAAAAGTAGACTTATATGGTGCTTATTATGGTTATCAATGTGCGGGTGGTACACCAAACAAAACAGCTTGCATGTATGGT…	774
sea	9	KJ596420.1	ATGAAAAAAACAGCATTTATACTACTTTTATTCATTGCCCTAACGTGGACAACAAGTCCACTTGTAAATGGTAGCGAGAAAAGCGAAGAAATAAATGAAAAAGATTTGCGAAAAAAGTCTGAATTGCAGGGAACAGCTTTAGGCAATCTTAAACAAATCTATTATTACAATGAAAAAGCTAAAACTGAAAATAAAGAGAGTCACGATCAATTTTTACAGCATACTATATTGTTTAAAGGCTTTTTTACAAATCATTCATGGTATAACGATTTATTAGTAGATTTTGATTCAAAGGATATTGTTGATAAATATAAAGGGAAAAAAGTAGACTTATATGGTGCTTATTATGGTTATCAATGTGCGGGTGGTACACCAAACAAAACAGCTTGCATGTATGGT…	774
sea	6	L22566.1	ATGAAAAAAACAGCATTTATACTACTTTTATTCATTGCCCTAACGTGGACAACAAGTCCACTTGTAAATGGTAGCGAGAAAAGCGAAGAAATAAATGAAAAAGATTTGCGAAAAAAGTCTGAATTGCAGGGAGCAGCTTTAGGCAATCTTAAACAAATCTATTATTACAATGAAAAAGCTAAAACTGAAAATAAAGAGAGTCACGATCAATTTTTACAGCATACTATATTGTTTAAAGGCTTTTTTACAAATCATTCATGGTATAACGATTTATTAGTAGATTTTGATTCAAAGGATATTGTTGATAAATATAAAGGGAAAAAAGTAGACTTATATGGTGCTTATTATGGTTATCAATGTGCGGGTGGTACACCAAACAAAACAGCTTGCATGTATGGT…	774
sea	8	DQ530361.1	ATGAAAAAAACAGCATTTATACTACTTTTATTCATTGCCCTAACGTGGACAACAAGTCCACTTGTAAATGGTAGCGAGAAAAGCGAAGAAATAAATGAAAAAGATTTGCGAAAAAAGTCTGAATTGCAGGGAGCAGCTTTAGGCAATCTTAAACAAATCTATTATTACAATGAAAAAGCTAAAACTGAAAATAAAGAGAGTCACGATCAATTTTTACAGCATACTATATTGTTTAAAGGCTTTTTTACAAATCATTCATGGTATAACGATTTATTAGTAGATTTTGATTCAAAGGATATTGTTGATAAATATAAAGGGAAAAAAGTAGACTTATATGGTGCTTATTATGGTTATCAATGTGCGGGTGGTACACCAAACAAAACAGCTTGCATGTATGGT…	774
sea	1	AP009324.1	TTAACTTGTATATAAATATATATCAATATGCATGTTTTCAGAGTTAATCGTTTTATTATCTCTATATATTCTTAATAGTGTATTTGAATACTGTCCTTGAGCACCAAATAAATCGTAATTAACCGAAGGTTCTGTAGAAGTATGAAACACGATTAATCCCCTCTGAACCTTCCCATCAAAAACATCAGAGTTATATAAATTATATTTTTCCTGTAAATAACGTCTTGCTTGAAGATCCAACTCCTGAACAGTTACATTTTTCTTATTCGTTTTAACCGTTTCCAAAGGTACTGTATTTTGTTTACCGTCTAGCCATAAATTGATCGGCACTTTTTTCTCTTCGGTCAATCGATTATTATCATGTAACGTTACACCACCATACATACAAGCTGTTTTGTT…	783
sea	3	BA000033.2	TTAACTTGTATATAAATATATATCAATATGCATGTTTTCAGAGTTAATCGTTTTATTATCTCTATATATTCTTAATAGTGTATTTGAATACTGTCCTTGAGCACCAAATAAATCGTAATTAACCGAAGGTTCTGTAGAAGTATGAAACACGATTAATCCCCTCTGAACCTTCCCATCAAAAACATCAGAGTTATATAAATTATATTTTTCCTGTAAATAACGTCTTGCTTGAAGATCCAACTCCTGAACAGTTACATTTTTCTTATTCGTTTTAACCGTTTCCAAAGGTACTGTATTTTGTTTACCGTCTAGCCATAAATTGATCGGCACTTTTTTCTCTTCGGTCAATCGATTATTATCATGTAACGTTACACCACCATACATACAAGCTGTTTTGTT…	774
sea	10	AP009324.1	TTAACTTGTATATAAATATATATCAATATGCATGTTTTCAGAGTTAATCGTTTTATTATCTCTATATATTCTTAATAGTGTATTTGAATACTGTCCTTGAGCACCAAATAAATCGTAATTAACCGAAGGTTCTGTAGAAGTATGAAACACGATTAATCCCCTCTGAACCTTCCCATCAAAAACATCAGAGTTATATAAATTATATTTTTCCTGTAAATAACGTCTTGCTTGAAGATCCAACTCCTGAACAGTTACATTTTTCTTATTCGTTTTAACCGTTTCCAAAGGTACTGTATTTTGTTTACCGTCTAGCCATAAATTGATCGGCACTTTTTTCTCTTCGGTCAATCGATTATTATCATGTAACGTTACACCACCATACATACAAGCTGTTTTGTT…	783
sea	2	CP010526.1	TTAACTTGTATATAAATATATATCAATATGCATGTTTTCAGAGTTAATCGTTTTATTATCTCTATATATTCTTAATAGTGTATTTGAATTCTGTCCTTGAGCACCAAATAAATCGTAATTAACCGAAGGTTCTGTAGAAGTATGAAACACGATTAATCCCCTCTGAACCTTCCCATCAAAAACATCAGAGTTATATAAATTATATTTTTCCTGTAAATAACGTCTTGCTTGAAGATCCAACTCCTGAACAGTTACATTTTTCTTATTCGTTTTAACCGTTTCCAAAGGTACTGTATTTTGTTTACCGTCTAGCCATAAATTGATTGGCACTTTTTTCTCTTCGGTCAATCGATTATTATCATGTAACGTTACACCACCATACATGCAAGCTGTTTTGTT…	783
sea	7	AP009351.1	TTAACTTGTATATAAATATATATCAATATGCATGTTTTCAGAGTTAATCGTTTTATTATCTCTATATATTCTTAATAGTGTATTTGAATTCTGTCCTTGAGCACCAAATAAATCGTAATTAACCGAAGGTTCTGTAGAAGTATGAAACACGATTAATCCCCTCTGAACCTTCCCATCAAAAACATCAGAGTTATATAAATTATATTTTTCCTGTAAATAACGTCTTGCTTGAAGATCCAACTCCTGAACAGTTACATTTTTCTTATTCGTTTTAACCGTTTCCAAAGGTACTGTATTTTGTTTACCGTCTAGCCATAAATTGATTGGCACTTTTTTCTCTTCGGTCAATCGATTATTATCATGTAACGTTACACCACCATACATGCAAGCTGTTTTGTT…	774
sea	11	CP010526.1	TTAACTTGTATATAAATATATATCAATATGCATGTTTTCAGAGTTAATCGTTTTATTATCTCTATATATTCTTAATAGTGTATTTGAATTCTGTCCTTGAGCACCAAATAAATCGTAATTAACCGAAGGTTCTGTAGAAGTATGAAACACGATTAATCCCCTCTGAACCTTCCCATCAAAAACATCAGAGTTATATAAATTATATTTTTCCTGTAAATAACGTCTTGCTTGAAGATCCAACTCCTGAACAGTTACATTTTTCTTATTCGTTTTAACCGTTTCCAAAGGTACTGTATTTTGTTTACCGTCTAGCCATAAATTGATTGGCACTTTTTTCTCTTCGGTCAATCGATTATTATCATGTAACGTTACACCACCATACATGCAAGCTGTTTTGTT…	783
seb	1	CP007539.1	ATGTATAAGAGATTATTTATTTCACATGTAATTTTGATATTCGCACTGATATTAGTTATTTCTACACCCAACGTTTTAGCAGAGAGTCAACCAGATCCTAAACCAGATGAGTTGCACAAATCGAGTAAATTCACTGGTTTGATGGAAAATATGAAAGTTTTGTATGATGATAATCATGTATCAGCAATAAACGTTAAATCTATAGATCAATTTCTATACTTTGACTTAATATATTCTATTAAGGACACTAAGTTAGGGAATTATGATAATGTTCGAGTCGAATTTAAAAACAAAGATTTAGCTGATAAATACAAAGATAAATACGTAGATGTGTTTGGAGCTAATTATTATTATCAATGTTATTTTTCTAAAAAAACGAATGATATTAATTCGCATCAA…	801
seb	3	DQ997831.1	ATGTATAAGAGATTATTTATTTCACATGTAATTTTGATATTCGTACTGATATTAGTTATTTCTACACCCAACGTTTTAGCAGAGAGTCAACCAGATCCTAAACCAGATGAGTTGCACAAAGCGAGTAAATTCACTGGTTTGATGGAAAATATGAAAGTTTTGTATGATGATAATCATGTATCAGCAATAAACGTTAAATCTATAGATCAATTTCTATACTTTGACTTAATATATTCTATTAAGGACACTAAGTTAGGGAATTATGATAATGTTCGAGTCGAATTTAAAAACAAAGATTTAGCTGATAAATACAAAGATAAATACGTAGATGTGTTTGGAGCTAATTATTACTATCAATGTTATTTTTCTAAAAAAACGAATGATATTAATTCACATCAA…	801
seb	4	AB716349.1	ATGTATAAGAGATTATTTATTTCACATGTAATTTTGATATTCGTACTGATATTAGTTATTTCTACACCCAACGTTTTAGCAGAGAGTCAACCAGATCCTAAACCAGATGAGTTGCACAAAGCGAGTAAATTCACTGGTTTGATGGAAAATATGAAAGTTTTGTATGATGATAATCATGTATCAGCAATAAACGTTAAATCTATAGATCAATTTCTATACTTTGACTTAATATATTCTATTAAGGACACTAAGTTAGGGAATTATGATAATGTTCGAGTCGAATTTAAAAACAAAGATTTAGCTGATAAATACAAAGATAAATACGTAGATGTGTTTGGAGCTAATTATTACTATCAATGTTATTTTTCTAAAAAAACGAATGATATTAATTCACATCAA…	801
seb	5	AB860415.1	ATGTATAAGAGATTATTTATTTCACATGTAATTTTGATATTCGTACTGATATTAGTTATTTCTACACCCAACGTTTTAGCAGAGAGTCAACCAGATCCTAAACCAGATGAGTTGCACAAAGCGAGTAAATTCACTGGTTTGATGGAAAATATGAAAGTTTTGTATGATGATAATCATGTATCAGCAATAAACGTTAAATCTATAGATCAATTTCTATACTTTGACTTAATATATTCTATTAAGGACACTAAGTTAGGGAATTATGATAATGTTCGAGTCGAATTTAAAAACAAAGATTTAGCTGATAAATACAAAGATAAATACGTAGATGTCTTTGGAGCTAATTATTACTATCAATGTTATTTTTCTAAAAAAACGAATGATATTAATTCACATCAA…	801
seb	2	KC428707.1	ATGTATAAGAGATTATTTATTTCACATGTAATTTTGATATTCGTACTGATATTAGTTATTTCTACACCCAACGTTTTAGCAGAGAGTCAACCAGATCCTAAACCAGATGAGTTGCACAAATCGAGTAAATTCACTGGTTTGATGGAAAATATGAAAGTTTTGTATGATGATAATCATGTATCAGCAATAAACGTTAAATCTATAGATCAATTTCTATACTTTGACTTAATATATTCTATTAAGGACACTAAGTTAGGGAATTATGATAATGTTCGAGTCGAATTTAAAAACAAAGATTTAGCTGATAAATACAAAGATAAATACGTAGATGTGTTTGGAGCTAATTATTATTATCAATGTTATTTTTCTAAAAAAACGAATGATATTAATTCGCATCAA…	801
seb	6	AB716351.1	ATGTATAATAGATTATTTGTTTCACGTGTAATTTTGATATTCGCACTGATACTAGTTATTTATACACCCAACGTTTTAGCAGAAAGCCAACCAGATCCTAAACCAGATGAGTTGCACAAAGCGAGTAAATTCACTGGTTTGATGGAAAATATGAAAGTTTTATACGATGATAATCATGTATCAGCAATAAACGTTAAATCTATAGATCAATTTCTATACTTTGACTTAATATATTCTATTAAGGACACTAAGTTAGGGAATTATGATAATGTTCGAGTCGAATTTAAAAACAAAGATTTAGCTGATAAATACAAAGATAAATACGTAGATGTGTTTGGAGCTAATTATTATTATCAATGTTATTTTTCTAAAAAAACGAATGATATTAATTCACATCAA…	801
seb	7	AB716352.1	ATGTATAATAGATTATTTGTTTCACGTGTAATTTTGATATTCGCACTGATACTAGTTATTTATACACCCAACGTTTTAGCAGAAAGCCAACCAGATCCTAAACCAGATGAGTTGCACAAAGCGAGTAAATTCACTGGTTTGATGGAAAATATGAAAGTTTTATACGATGATAATCATGTATCAGCAATAAACGTTAAATCTATAGATCAATTTCTATACTTTGACTTAATATATTCTATTAAGGACACTAAGTTAGGGAATTATGATAATGTTCGAGTCGAATTTAAAAACAAAGATTTAGCTGATAAATACAAAGATAAATACGTAGATGTGTTTGGAGCTAATTATTATTATCAATGTTATTTTTCTAAAAAAACGAATGATATTAATTCACATCAA…	801
seb	8	AB716350.1	ATGTATAATAGATTATTTGTTTCACGTGTAATTTTGATATTCGCACTGATACTAGTTATTTATACACCCAACGTTTTAGCAGAAAGCCAACCAGATCCTAAACCAGATGAGTTGCACAAAGCGAGTAAATTCACTGGTTTGATGGAAAATATGAAAGTTTTATACGATGATAATCATGTATCAGCAATAAACGTTAAATCTATAGATCAATTTCTATACTTTGACTTAATATATTCTATTAAGGACACTAAGTTAGGGAATTATGATAATGTTCGAGTCGAATTTAAAAACAAAGATTTAGCTGATAAATACAAAGATAAATACGTAGATGTGTTTGGAGCTAATTATTATTATCAATGTTATTTTTCTGAAAAAACGAATGATATTAATTCACATCAA…	801
sec	10	AB084256.1	AAAAATGTATAAGAGATTATTTATTTCACGTGTAATTTTGATATTCGCACTGATACTAGTTATTTCTACACCCAACGTTTTAGCAGAGAGTCAACCAGACCCTATGCCAGATGATTTGCACAAATCAAGTGAGTTTACTGGTACGATGGGTAATATGAAATATTTATATGATGATCATTATGTATCAGCAACTAAAGTTAAGTCTGTAGATAAATTTTTGGCACATGATTTAATTTATAACATTAGTGATAAAAAACTGAAAAATTATGACAAAGTGAAAACAGAGTTATTAAATGAAGATTTAGCAAAGAAGTACAAAGATGAAGTAGTTGATGTGTATGGATCAAATTACTATGTAAACTGCTATTTTTCATCCAAAGATAATGTAGGTAAAGTTAC…	805
sec	4	KF386012.1	ATGAATAAGAGTCGATTTATTTCATGCGTAATTTTGATATTCGCACTTATACTAGTTCTTTTTACACCCAACGTATTAGCAGAGAGCCAACCAGACCCTACGCCAGATGAGTTGCACAAAGCGAGTAAATTCACTGGTTTGATGGAAAATATGAAAGTTTTATATGATGATCATTATGTATCAGCAACTAAAGTTAAGTCTGTAGATAAATTTTTGGCACATGATTTAATTTATAACATTAGTGATAAAAAACTGAAAAATTATGACAAAGTGAAAACAGAGTTATTAAATGAAGGTTTAGCAAAGAAGTACAAAGATGAAGTAGTTGATGTGTATGGATCAAATTACTATGTAAACTGCTATTTTTCATCCAAAGATAATGTAGGTAAAGTTACAGGT…	801
sec	5	X05815.1	ATGAATAAGAGTCGATTTATTTCATGCGTAATTTTGATATTCGCACTTATACTAGTTCTTTTTACACCCAACGTATTAGCAGAGAGCCAACCAGACCCTACGCCAGATGAGTTGCACAAAGCGAGTAAATTCACTGGTTTGATGGAAAATATGAAAGTTTTATATGATGATCATTATGTATCAGCAACTAAAGTTAAGTCTGTAGATAAATTTTTGGCACATGATTTAATTTATAACATTAGTGATAAAAAACTGAAAAATTATGACAAAGTGAAAACAGAGTTATTAAATGAAGGTTTAGCAAAGAAGTACAAAGATGAAGTAGTTGATGTGTATGGATCAAATTACTATGTAAACTGCTATTTTTCATCCAAAGATAATGTAGGTAAAGTTACAGGT…	801
sec	8	KF729631.1	ATGAATAAGAGTCGATTTATTTCATGCGTAATTTTGATATTCGCACTTATACTAGTTCTTTTTACACCCAACGTATTAGCAGAGAGCCAACCAGACCCTACGCCAGATGAGTTGCACAAAGCGAGTAAATTCACTGGTTTGATGGAAAATATGAAAGTTTTATATGATGATCGTTATGTATCAGCAACTAAAGTTAAGTCTGTAGATAAATTTTTGGCACATGATTTAATTTATAACATTAGTGATAAAAAACTGAAAAATTATGACAAAGTGAAAACAGAGTTATTAAATGAAGATTTAGCAAAGAAGTACAAAGATGAAGTAGTTGATGTGTATGGATCAAATTACTATGTAAACTGCTATTTTTCATCCAAAGATAATGTAGGTAAAGTTACAGGT…	801
sec	1	BA000033.2	ATGAATAAGAGTCGATTTATTTCATGCGTAATTTTGATATTCGCACTTATACTAGTTCTTTTTACACCCAACGTATTAGCAGAGAGCCAACCAGACCCTACGCCAGATGAGTTGCACAAATCAAGTGAGTTTACTGGTACGATGGGTAATATGAAATATTTATATGATGATCATTATGTATCAGCAACTAAAGTTAAGTCTGTAGATAAATTTTTGGCACATGATTTAATTTATAACATTAGTGATAAAAAACTAAAAAATTATGACAAAGTGAAAACAGAGTTATTAAATGAAGATTTAGCAAAAAAGTACAAAGATGAAGTAGTTGATGTGTATGGATCAAATTACTATGTAAACTGCTATTTTTCATCCAAAGATAATGTAGGTAAAGTTACAGGT…	801
sec	3	AB860417.1	ATGAATAAGAGTCGATTTATTTCATGCGTAATTTTGATATTCGCACTTATACTAGTTCTTTTTACACCCAACGTATTAGCAGAGAGCCAACCAGACCCTACGCCAGATGAGTTGCACAAATCAAGTGAGTTTACTGGTACGATGGGTAATATGAAATATTTATATGATGATCATTATGTATCAGCAACTAAAGTTATGTCTGTAGATAAATTTTTGGCACATGATTTAATTTATAACATTAGTGATAAAAAACTAAAAAATTATGACAAAGTGAAAACAGAGTTATTAAATGAAGATTTAGCAAAGAAGTACAAAGATGAAGTAGTTGATGTGTATGGATCAAATTACTATGTAAACTGCTATTTTTCATCCAAAGATAATGTAGGTAAAGTTACAGGT…	801
sec	7	AB084256.1	ATGTATAAGAGATTATTTATTTCACGTGTAATTTTGATATTCGCACTGATACTAGTTATTTCTACACCCAACGTTTTAGCAGAGAGTCAACCAGACCCTATGCCAGATGATTTGCACAAATCAAGTGAGTTTACTGGTACGATGGGTAATATGAAATATTTATATGATGATCATTATGTATCAGCAACTAAAGTTAAGTCTGTAGATAAATTTTTGGCACATGATTTAATTTATAACATTAGTGATAAAAAACTGAAAAATTATGACAAAGTGAAAACAGAGTTATTAAATGAAGATTTAGCAAAGAAGTACAAAGATGAAGTAGTTGATGTGTATGGATCAAATTACTATGTAAACTGCTATTTTTCATCCAAAGATAATGTAGGTAAAGTTACAGGT…	801
sec3	2	M28364.1	ATGAATAAGAGTCGATTTATTTCATGCGTAATTTTGATATTCGCACTTATACTAGTTCTTTTTACACCCAACGTATTAGCAGAGAGCCAACCAGACCCTACGCCAGATGAGTTGCACAAATCAAGTGAGTTTACTGGTACGATGGGTAATATGAAATATTTATATGATGATCATTATGTATCAGCAACTAAAGTTATGTCTGTAGATAAATTTTTGGCACATGATTTAATTTATAACATTAGTGATAAAAAACTAAAAAATTATGACAAAGTGAAAACAGAGTTATTAAATGAAGATTTAGCAAAGAAGTACAAAGATGAAGTAGTTGATGTGTATGGATCAAATTACTATGTAAACTGCTATTTTTCATCCAAAGATAATGTAGGTAAAGTTACAGGT…	801
sec3	6	AP009324.1	ATGTATAAGAGATTATTTATTTCACGTGTAATTTTGATATTCGCACTGATACTAGTTATTTCTACACCCAACGTTTTAGCAGAGAGTCAACCAGACCCTATGCCAGATGATTTGCACAAATCAAGTGAGTTTACTGGTACGATGGGTAATATGAAATATTTATATGATGATCATTATGTATCAGCAACTAAAGTTAAGTCTGTAGATAAATTTTTGGCACATGATTTAATTTATAACATTAGTGATAAAAAACTGAAAAATTATGACAAAGTGAAAACAGAGTTATTAAATGAAGATTTAGCAAAGAAGTACAAAGATGAAGTAGTTGATGTGTATGGATCAAATTACTATGTAAACTGCTATTTTTCATCCAAAGATAATGTAGGTAAAGTTACAGGT…	801
sec3	9	JN689383.1	ATGTATAAGAGATTATTTATTTCACGTGTAATTTTGATATTCGCACTGATACTAGTTATTTCTACACCCAACGTTTTAGCAGAGAGTCAACCAGACCCTATGCCAGATGATTTGCACAAATCAAGTGAGTTTACTGGTACGATGGGTAATATGAAATATTTATATGATGATCATTATGTATCAGCAACTAAAGTTAAGTCTGTAGATAAATTTTTGGCACATGATTTAATTTATAACATTAGTGATAAAAAACTGAAAAATTATGACAAAGTGAAAACAGAGTTATTAAATGAAGATTTAGCAAAGAAGTACAAAGATGAAGTAGTTGATGTGTATGGATCAAATTACTATGTAAACTGCTATTTTTCATCCAAAGATAATGTAGGTAAAGTTACAGGT…	800
sed	3	KF007920.1	ATGAAAAAATTTAACATTCTTATTGCATTACTCTTTTTTACTAGTTTGGTAATATCTCCTTTAAACGTTAAAGCCAATGAAAACATTGATTCAGTAAAAGAGAAAGAATTGCATAAAAAATCTGAATTAAGTAGTACCGCGCTAAATAATATGAAACATTCTTATGCAGATAAAAATCCAATAATAGGAGAAAATAAAAGTACAGGAGATCAATTTTTAGAAAATACTTTGCTTTACAAAAAATTTTTTACTGACCTTATCAATTTTGAAGATTTATTAATAAACTTCAATTCAAAAGAAATGGCTCAACATTTCAAATCTAAAAATGTAGATGTTTACGCTATAAGATATAGCATTAATTGTTATGGTGGTGAAATAGATAGGACTGCTTGTACATAT…	775
sed	1	M28521.1	GATCAAATATATTGATATAATGAAAGTGAGCAAGTTGGATAGATTGCGGCTAGTCTCTTGAAAAAAGGGATTCCTATGTTTATAGTTGGTACTTCTAGGAAGGACTAGCATGTCTTATTTCGAAATGCTGATGGTTGTATTAACAATTATGAGTTTAGTCTTAATTAGTAATCAAAACTCTGAATGTATTGTCTACATAATCGGTGTAACAATAATATATATCCGAAAGATTAAAGTACTCTATAAAAGAATCATTTAAAGGTGCTCAAATTTATTGAAAAAAGGTGGAATATGAAAAAATTTAACATTCTTATTGCATTACTCTTTTTTACTAGTTTGGTAATATCTCCTTTAAACGTTAAAGCCAATGAAAACATTGATTCAGTAAAAGAGAAAGAA…	1136
sed	2	M94872.1	GATCAAATATATTGATATAATGAAAGTGAGCAAGTTGGATAGATTGCGGCTAGTCTCTTGAAAAAAGGGATTCCTATGTTTATAGTTGGTACTTCTAGGAAGGACTAGCATGTCTTATTTCGAAATGCTGATGGTTGTATTAACAATTATGAGTTTAGTCTTAATTAGTAATCAAAACTCTGAATGTATTGTCTACATAATCGGTGTAACAATAATATATATCCGTTTGATTAAAGTACTCTATAAAAGAATCATTTAAAGGTGCTCAAATTTATTGAAAAAAAGGCGGAATATGAAAAAATTTAACATTCTTATTGCATTACTCTTTTTTACTAGTTTGGTAATATCTCCTTTAAACGTTAAAGCCAATGAAAACATTGATTCAGTAAAAGAGAAAGA…	1136
see	1	M21319.1	TGCTACTAATAAATATAAAGGGAAAAAAGTAGACTTATATGGTGCTTATTATGGATATCAATGTGCTGGAGGCACACCAAATAAAACAGCATGTATGTACGGGGGTGTAACATTACATGATAATAACCGATTGACCGAAGAAAAAAAAGTACCAATTAACTTGTGGATAGACGGAAAACAAACTACAGTACCTATAGATAAAGTTAAAACAAGCAAAAAAGAAGTAACTGTTCAAGAGCTAGATCTTCAGGCAAGGCATTATTTACACGGAAAATTTGGTTTATATAACTCAGACAGCTTTGGCGGTAAGGTGCAAAGAGGCTTGATTGTGTTTCATTCTTCTGAAGGGTCCACGGTAAGTTATGATTTGTTTGATGCTCAAGGGCAATATCCAGATAC…	463
seg	1	CP001844.2	TCAGTGAGTATTAAGAAATACTTCCATTTTAATACTCTTAGAATCAACAACTTTATTATCTCCGTAAATATTTAAAAACTTATATGGAACAAAAGGTACTAGTTCTTTTTTAGGAAATAAGTCAAACCAAAAACTTGTATTGTTCTTTTCAGTAAATTTTATATATCCAGATTCAAATGCAGAACCATCAAACTCGTATAGCTTTTTTTCTTTAGTGAGCCAGTGTCTTGCTTTGTAATCTAGTTCCTGAATAGTAACCATATTCTTATTTGTAGTTATTGTAAATCCAAGTGATTGTCTATTGTCGATTGTTACCTGTACAGTAATTAATTTATCTCTTTCATTTTCTGAACTATTAAATGTAAGACCACCATACATACAACAACCTCCAAAATTTTG…	777
seg	2	CP002388.1	TCAGTGAGTATTAAGAAATACTTCCATTTTAATACTCTTAGAATCAACTACTTTATTATCTCCGTAAATATTTAAAAACTTATATGGAACAAAAGGTACTAGTTCTTTTTTAGGAAATAAGTCAAACCAAAAACTTGTATTGTTCTTTTCAGTAAATTTTATATATCCAGATTCAAATGCAGAACCATCAAACTCGTATAGCTTTTTTTCTTTAGTGAGCCAGTGTCTTGCTTTGTAATCTAGTTCTTGAATAGTAACCATATTCTTATTTGTAGTTATTGTAAATCCAAGTGATTGTCTATTGTCGATTGTTACCTGTACAGTAATTAATTTATCTCTTTCATTTTCAGAACTATTAAATGTAAGACCACCtATACATACAACAACCTCCAAAATTTT…	778
seg	3	AJ938182.1	TCAGTGAGTATTAAGAAATACTTCCATTTTAATACTCTTAGAATCAACTACTTTATTATCTCCGTAAATATTTAAAAACTTATATGGAACAAAAGGTACTAGTTCTTTTTTAGGAAATAAGTCAAACCAAAAACTTGTATTGTTCTTTTCAGTAAATTTTATATATTCAGATTCAAATGCAGAACCATCAAACTCGTATAGCTTTTTTCTTTAGTGAGCCAGTGTCTTGCTTTGTAATCTAGTTTTTGAATAGTAACCATATTCTTATTTGTAGTTATTGTAAATCCAAGTGATTGTCTATTGTCGATTGTTACCTGTACAGTAATTAATTTATCTCTTTCATTTTCTGAACTATTAAATGTAAGACCACCATACATACAACAACCTCCAAAATTTTGG…	776
seh	2	U11702.1	ATGATTAATAAAATTAAAATATTATTTTCGTTTTTAGCATTATTACTTTCATTCACATCATATGCGAAAGCAGAAGATTTACACGATAAAAGTGAGTTAACAGATTTAGCTTTAGCTAATGCATATGGTCAATATAATCACCCATTCATTAAAGAAAATATAAAGAGTGATGAAATAAGTGGAGAAAAAGATTTAATATTTAGAAATCAAGGTGATAGTGGCAATGATTTGAGAGTAAAGTTTGCAACTGCTGATTTAGCTCAGAAGTTTAAAAATAAAAATGTAGATATATATGGGGCATCTTTTTATTATAAGTGTGAAAAAATAAGTGAAAATATTTCTGAATGTCTATATGGAGGTACAACACTAAATAGTGAAAAATTGGCACAGGAAAGGGTG…	726
seh	1	BX571857.1	ATGATTAATAAAATTAAAATATTATTTTCGTTTTTAGCATTATTACTTTCATTCACATCATATGCGAAAGCAGAAGATTTACACGATAAAAGTGAGTTAACAGATTTAGCTTTAGCTAATGCATATGGTCAATATAATCACCCATTCATTAAAGAAAATATTAAGAGTGATGAAATAAGTGGAGAAAAAGATTTAATATTTAGAAATCAAGGTGATAGTGGCAATGATTTGAGAGTAAAGTTTGCAACTGCTGATTTAGCTCAGAAGTTTAAAAATAAAAATGTAGATATATATGGGGCATCTTTTTATTATAAGTGTGAAAAAATAAGTGAAAATATTTCTGAATGTCTATATGGAGGTACAACACTAAATAGTGAAAAATTGGCACAGGAAAGGGTG…	726
seh	3	AY345144.1	ATGATTAATAAAATTAAAATATTATTTTCGTTTTTAGCATTATTACTTTCATTCACATCATATGCGAAAGCAGAAGATTTACACGATAAAAGTGAGTTAACAGATTTAGCTTTAGCTAATGCATATGGTCAATATAATCACCCATTCATTAAAGAAAATATTAAGAGTGATGAAATAAGTGGAGAAAAAGATTTAATATTTAGAAATCAAGGTGATAGTGGCAATGATTTGAGAGTAAAGTTTGCAACTGCTGATTTAGCTCAGAAGTTTAAAAATAAAAGTGTAGATATATATGGGGCATCTTTTTATTATAAGTGTGAAAAAATAAGTGAAAATATTTCTGAATGTCTATATGGAGGTACAACACTAAATAGTGAAAAATTGGCACAGGAAAGGGTG…	726
sei	4	CP002388.1	TTAGTTACTATCTACATATGATATTTCAACATCAAGATGAAATTTTTCAGATTCTATTATTTTATTATCTTCATAAATTTTCAAAAAACTTACAGGCAGTCCATCTCCTGTATAAAACAAATCATATGAAAATGATTTTTCATCATTTAAATGAAATAAAACTTTCCCCTTATTAAAACCTGAATAAAATTTAGATTTATACCCATATTCTTTACCTTTACCATTGTTATTATGACCATATATATTGTATTCTTCTTGAAGATATCTCCTTAATTTAACATCAATTTCTTGAGCTGTGACTAGTTTTTTATTAGTTGCTATTTTGTCAGTAGAAATTGTTTTATGCTTGCCATTAATCCAAAGATTTATAGGGATTTTTCTAGCAGAATTTAAGTATTG…	729
sei	2	AJ938182.1	TTAGTTACTATCTACATATGATATTTCGACATCAAGATGAAATTTTTCAGATTCTATTATTTTATTATCTTCATAAATTTTCAAAAAACTTACAGGCACTCCATCTCCTGTATAAAACAAATCATATGAAAATGATTTTTCATCATTTAAATGAAATAGAACTTTCCCCTTATTAAAACCTGAATAAAATTTAGATTTATACCCATATTCTTTGCCTTTACCAGTGTTATTATGACCATATATATTGTATTCTTCTTGAAGATATCTCCTTAATTTAACATCAATTTCTTGAGCTGTTACTAGTTTTTTATTAGTTGCTATTTTGTCAGTAGAAATTGTTTTATGCTTGCCATTAACCCAAAGATTTATAGGGATTTTTCTAGCAGAATTTAAGTATTG…	729
sei	1	BA000018.3	TTAGTTACTATCTACATATGATATTTCGACATCAAGATGAAATTTTTCAGATTCTATTATTTTATTATCTTCATAAATTTTCAAAAAACTTACAGGCAGTCCATCTCCTGTATAAAACAAATCATATGAAAATGATTTTTCATTATTTAAATGAAATAAAACTTTCCCATTATTAAAACCTGAATAAAATTTAGATTTATATCCATATTCTTTGCCTTTACCAGTGTTATTATGACCATATATATTGTATTCTTCTTGAAGATATCTTCTTAATTTAACATCAATTTCTTGAGCTGTTACTAGTTTTTTATTAGTTGCTATTTTGTCAGTAGAAATTGTTTTATGTTTGCCATTAACCCAAAGATTAATAGGGATTTTTCTAGCAGAATTTAAGTATTG…	729
sei	3	CP011147.1	TTAGTTACTATCTACATATGATATTTCGACATCAAGATGAAATTTTTCAGATTCTATTATTTTATTATCTTCATAAATTTTCAAAAAACTTACAGGCAGTCCATCTCCTGTATAAAACAAATCATATGAAAATGATTTTTCATTATTTAAATGAAATAAAACTTTCCCATTATTAAAACCTGAATAAAATTTAGATTTATATCCATATTCTTTGCCTTTACCAGTGTTATTATGACCATATATATTGTATTCTTCTTGAAGATATCTTCTTAATTTAACATCAATTTCTTGAGCTGTTACTAGTTTTTTATTAGTTGCTATTTTGTCAGTAGAAATTGTTTTATGTTTGCCATTAACCCAAAGATTAATAGGGATTTTTCTAGCAGAATTTAAGTATTG…	729
sej	1	GQ900405.1	CTACAGAACCAAAGGTAGACTTATTAATACAATTAGGCTTGTATATAAATATATATCGATATGCATGTTTTCAGATTCTATGATTTTATTATCTTGGTATATTTTTAATAATTTGTCTGGATATTGACCTATAACATTAAATAAATCATAACTAACCAACGGTTCTTTTGAGGTATGAAACACGATTAGTCCTTTCTGAATTTTACCACCAAAGGTACTAGGGTTGTATAAATTATATTGTTTATGTAAATAATATCTTGCCTGAAGATCTAGTTCTTGAATGGTTACTTTTTTCTTATTTGTTTTAACTATATCTAGCGGAACAACAGTTCTGATGCTATCAATCCATAAATTAATAGGTATTTTTTTAGTATCATAAAGTTGATTGTTTTCATGCAG…	807
sej	2	AB075606.1	CTACAGAACCAAAGGTAGACTTATTAATACAATTAGGCTTGTATATAAATATATATCGATATGCATGTTTTCAGATTCTATGATTTTATTATCTTGGTATATTTTTAATAATTTGTCTGGATATTGACCTATAACATTAAATAAATCATAACTAACCAACGGTTCTTTTGAGGTATGAAACACGATTAGTCCTTTCTGAATTTTACCACCAAAGGTACTAGGGTTGTATAAATTATATTGTTTATGTAAATAATATCTTGCCTGAAGATCTAGTTCTTGAATGGTTACTTTTTTCTTATTTGTTTTAACTATATCTAGCGGAACAACAGTTCTGATGCTATCAATCCATAAATTAATAGGTATTTTTTTAGTATCATAAAGTTGATTGTTTTCATGCAG…	807
sek	2	U93688.2	ATGAAAAAATTAATAAGCATCTTATTAATAAATATAATAATTTTAGGTGTCTCTAATAATGCCAGCGCTCAAGGCGATATAGGAATTGATAATCTCAGGAATTTTTATACAAAAAAAGACTTTGTAGATTTAAAAGATGTAAAAGACAATGATACTCCTATAGCTAATCAACTACAATTTTCAAATGAATCTTATGATTTAATTTCAGAATCAAAAGATTTTAATAAATTTAGTAATTTCAAGGGAAAAAAACTTGATGTTTTTGGTATTAGTTATAATGGCCAGTGTAACACTAAATACATATATGGTGGAGTCACAGCTACTAACGAATATCTAGATAAATCTAGAAATATACCTATAAATATATGGATCAATGGAAATCACAAAACTATTTCTACC…	729
sek	4	GQ358928.1	ATGAAAAAATTAATAAGCATCTTATTAATAAATATAATAATTTTAGGTGTCTCTAATAATGCCAGCGCTCAAGGCGATATAGGAATTGATAATCTCAGGAATTTTTATACAAAAAAAGACTTTGTAGATTTAAAAGATGTAAAAGACAATGATACTCCTATAGCTAATCAACTACAATTTTCAAATGAATCTTATGATTTAATTTCAGAATCAAAAGATTTTAATAAATTTAGTAATTTCAAGGGAAAAAAACTTGATGTTTTTGGTATTAGTTATAATGGCCAGTGTAACACTAAATACATATATGGTGGAGTCACAGCTACTAACGAATATCTAGATAAATCTAGAAATATACCTATAAATATATGGATCAATGGAAATCACAAAACTATTTCTACC…	729
sek	6	BA000033.2	ATGAAAAAATTAATAAGCATCTTATTAATAAATATAATAATTTTAGGTGTCTCTAATAATGCCAGCGCTCAAGGTGATATAGGAATTGATAATCTCAGGAATTTTTATACAAAAAAAGACTTTATAAATTTAAAAGATGTAAAAGACAATGATACTCCTATAGCTAATCAACTACAATTTTCAAATGAATCCTATGATTTAATTTCAGAATCAAAAGATTTTAATAAATTTAGTAATTTCAAAGGAAAAAAACTTGATGTTTTTGGTATTAGTTATAATGGCCAGTGTAACACTAAATACATATATGGTGGAATCACAGCTACTAACGAATATCTAGATAAACCTAGAAATATACCTATAAATATATGGATCAATGGAAATCACAAAACTATTTCTACC…	729
sek	1	CP000255.1	TTATATCGTTTCTTTATAAGAAATATCGACATCCAAATGGAATTTCTCAGACTCTACAGTTTTATTGTCTTCGTAAATTTTTAAAAAACTTTTTGGTAACCCATCATCTCCTGTGTAGAATAAATCATATGAAAAAGTGTCATTATTATTTAAATGGAACGTTACTTTACCAATATTAAACCCAGAATAAAATTTTGATTTATGACCATATTCTTCTCCTTTTTTAGTGCCGTTATGTCCATAAATGTTGTATTCTTCTTGAAGGTACTTTCTTAATTTGACATCAATCTCTTGAGCGGTAACAAATTTTTTATTTGTCGAAACTTTATTGGTAGAAATAGTTTTGTGATTTCCATTGATCCATATATTTATAGGGATATTTCTAGGTTTATCTAGATA…	729
sek	3	CP007539.1	TTATATCGTTTCTTTATAAGAAATATCGACATCCAAATGGAATTTCTCAGACTCTACAGTTTTATTGTCTTCGTAAATTTTTAAAAAACTTTTTGGTAACCCATCATCTCCTGTGTAGAATAAATCATATGAAAAAGTGTCATTATTATTTAAATGGAACGTTACTTTACCAATATTAAATCCAGAATAAAATTTTGATTTATGACCATATTCTTCTCCTTTTTTAGTGCCGTTATGTCCATAAATGTTGTATTCTTCTTGAAGGTACTTTCTTAATTTGACATCAATCTCTTGAGCGGTAACAAATTTTTTATTTGTCGAAACTTTATTGGTAGAAATAGTTTTGTGATTTCCATTAATCCATATATTTATAGGTATATTTCTAGATTTATCTAGATA…	729
sek	5	CP006630.1	TTATATCGTTTCTTTATAAGAAATATCGACATCCAAATGGAATTTCTCAGACTCTACAGTTTTATTGTCTTCGTAAATTTTTAAAAAACTTTTTGGTAACCCATCATCTCCTGTGTAGAATAAATCATATGAAAAAGTGTCATTATTATTTAAATGGAACGTTACTTTACCAATATTAAATCCAGAATAAAATTTTGATTTATGACCATATTCTTCTCCTTTTTTAGTGCCGTTATGTCCATAAATGTTGTATTCTTCTTGAAGGTACTTTCTTAATTTGACATCAATCTCTTGAGCGGCAACAAATTTTTTATTTGTCGAAACTTTATTGGTAGAAATAGTTTTGTGATTTCCATTAATCCATATATTTATAGGTATATTTCTAGATTTATCTAGATA…	729
sel	2	AF217235.1	ATGAAAAAAAGATTATTATTTGTAATTGTTATTACTTTATTTATTTTTTCTTCTAATCATACAGTCTTATCTAACGGCGATGTAGGTCCAGGAAACCTAAGAAATTTTTATACTAAATATGAATATGTGAATTTAAAGAATGTTAAAGACAAAAATTCACCAGAATCACACCGCTTAGAATACTCGTATAAAAATGATACATTGTATGCTGAATTTGACAATGAATATATAACTAGTGATCTAAAGGGAAAAAATGTCGATGTTTTTGGTATAAGCTATAAATATGGTTCTAACTCTCGTACTATATATGGCGGTGTTACTAAAGCAGAAAACAATAAATTAGATTCGCCAAGAATAATACCTATAAATTTAATTATCAATGGCAAGCATCAAACAGTT…	723
sel	1	BA000018.3	ATGAAAAAAAGATTATTATTTGTAATTGTTATTACTTTATTTATTTTTTCTTCTAATCATACAGTCTTATCTAACGGCGATGTAGGTCCAGGAAATCTAAGAAATTTTTATACTAAATATGAATATGTGAATTTAAAGAATGTTAAAGACAAAAATTCACCAGAATCACACCGCTTAGAATACTCGTATAAAAATGATACATTGTATGCTGAATTTGACAATGAATATATAACTAGTGATCTAAAGGGAAAAAATGTCGATGTTTTTGGTATAAGCTATAAATATGGTTCTAACTCTCGTACTATATATGGTGGTGTTACTAAAGCAGAAAACAATAAATTAGATTCGCCAAGAATAATACCTATAAATTTAATTATCAATGGCAAGCATCAAACAGTT…	723
sem	2	AJ938182.1	TCAACTTTCGTCCTTATAAGATATTTCTACATCTAAATGGAATTTATCAGTTTCGACAGTTTTGTTGTCATTATATATTTTTAGGAAACTTTCAGCTTGCCCTGTTCCGGTATCAAATAAGTCATAAGAGAATGATGTACCGTCATTCAAATGAAATGAAATTTTCCCAGTATTAAATCCAGAAAAAAAACTTGGATTTTGTACCGTAATTTCTTCCTTTATTTGTATCATTAAAGCCATAAATATTATATTCTTCTTGTAGATATCTTCTTAATTTAGTATCAATTTCTTGAGCTGTTACTATCTTTTTATTAGTTGATACTTTGTCAGTAGAAATTGTTTTATGGTTGCCATTAACCCAAAGATTAATAGGAATACATCTAGACTTCTCTAAATAAT…	721
sem	1	CP002388.1	TCAACTTTCGTCCTTATAAGATATTTCTACATCTAAATGGAATTTATCAGTTTCGACAGTTTTGTTGTCATTATATATTTTTAGGAAACTTTCAGCTTGCCCTGTTCCTGTATCAAATAAGTCATAAGAGAATGATGTACCGTCATTCAAATGAAATGATATTTTCCCAGTATTAAATCCAGAAAAAAACTTGGATTTTGTACCGTAATTTCTTCCTTTATTTGTATCATTAAAGCCATAAATGTTATATTCTTCTTGTAGATATCTTCTTAATTTAGTATCAATTTCTTGAGCTGTTACTATCTTTTTATTAGTTGATACTTTGTCAGTAGAAATTGTTTTAAGGTTGCCATTAACCCAAAGATTAATAGGAATACATCTAGACTTCTCTAAATAATC…	720
sem	3	BA000018.3	TCAACTTTCGTCCTTATAAGATATTTCTACATCTAAATGGAATTTTTCAGTTTCGACAGTTTTGTTGTCATTATATATTTTTAAGAAACTTTCAGCTTGTCCTGTTCCAGTATCAAATAAGTCATAAGAAAATGATGAACCATCATTCAAATGAAATAATATTTTTCCTGCATTAAATCCAGAACTAAATTTTGACTTATTACCATAATTTCTTCCTTTATTTGTATCATTAAAGCCATAAATATTATATTCTTCTTGTAGATATCTTCTTAATTTAGTATCAATTTCTTGAGCTGTTACTAACTTTTTATTAGTTGATACTTTGTCAGTAGATATAGTTTGATGTTCTCCATTAACCCAAAGATTAATAGGAATACGTCTAGATTTCTCTAAATAATC…	720
sen	1	BA000018.3	TTAATCTTTATATAAAAATACATCAATATGATAATTAGATGAGCTAACTGTTCTATTATCACTATAAAATTGAAAAAACTCTGCTCCCACTGAACCTTTTACGTTATATAAATCATAATAAAATGATTGATCTTGATGATTATGAGAATGAAAGAAAATGCATCCTTTTTGTATGTTACCGGTATCTTTATTGTATATTTTATATAAATTTTCTAATTTAAATCGAACTTTAGTGTCTAATTCTTGTACTGTTACTTTAGCCTTTTTGGTTTTTATAACAAAACCTTCTTGTTGGACACCATCTTTAAATACATTAACGCCTATAACTTTCTCTTCATCTAATTGATTTCCATCATGTATCGTAACTCCTCCGTATAAGCATGATGTTTTTTCTTCAGT…	777
sen	2	AP014653.1	TTAATCTTTATATAAAAATACATCAATATGATAATTAGATGAGCTAACTGTTCTATTATCACTATAAAATTGAAAAAACTCTGCTCCCACTGAACCTTTTACGTTATATAAATCATAATAAAATGATTGATCTTGATGATTATGAGAATGAAAGAAAATGCATCCTTTTTGTATGTTACCGGTATCTTTATTGTATATTTTATATAAATTTTCTAATTTAAATCGAACTTTAGTGTCTAATTCTTGTACTGTTACTTTAGCCTTTTTGGTTTTTATAACAAAACCTTCTTGTTGGACACCATCTTTAAATACATTAACGCCTATAACTCTCTCTTCATCTAATTGATTTCCATCATGTATCGTAACTCCTCCGTATAAGCATGATGTTTTTTCTTCAGT…	777
seo	4	AJ938182.1	TTATGTAAATAAATAAACATCAATATGATAGTCTGATGAATCTATTGTTTTATTATCATTATAAATTTGCAAACATTGATCTGGTAAATTTCCTTTAATATAAAATAAATCATAATAAAATGATTCTTTATGCTCCGAATGCGAATGGAATTTAATATAACCTTTTTGTACATCACTAGTCATTCGGTCATATAATTTATATACATTATTTAATTTTGTTCTTACTTTAATATCAAGTTCTTGTGCAGTAACTTTCTTTTTATCTGTAGTAACGATAAATGTATTAACATTTACATTATCCTTATACACAGCTACTCCTATTTCTTTAGGTTCGTTTAACTTATTATTTTCATGAGGTGTTACCCCGCCATAAGTACAGGCAGTTTTCACTTGATGCTC…	780
seo	1	BA000018.3	TTATGTAAATAAATAAACATCAATATGATAGTCTGATGAATCTATTGTTTTATTATCATTATAAATTTGCAAATATTGATCTGGTAAATTTCCTTTAATATAAAATAAATCATAATAAAATGATTCTTTATGCTCCGAATGAGAATGAAATTTAATATAACCTTTTTGTACATCACTAGTCATTCTGTCATACAATTTATATGCATTATTTAATTTTGTTCTTACTTTAATATCAAGTTCTTGTGCAGTAACTTTCTTTTTATCTGTAGTAACGATAAATGTATTAACATTTACATTATCCTTATACACAGCTACTCCTATATTTTTAGGCTCGCTTAATTTATTATTTTCATGAGGTGTTACCCCACCATATGTACAGGCAGTATCCACTTGATGCTC…	783
seo	2	CP003979.1	TTATGTAAATAAATAAACATCAATATGATAGTCTGATGAATCTATTGTTTTATTATCATTATAAATTTGCAAATATTGATCTGGTAAATTTCCTTTAATATAAAATAAATCATAATAAAATGATTCTTTATGCTCCGAATGAGAATGAAATTTAATATAACCTTTTTGTACATCACTAGTCATTCTGTCATACAATTTATATGCATTATTTAATTTTGTTCTTACTTTAATATCAAGTTCTTGTGCAGTAACTTTCTTTTTATCTGTAGTAACGATAAATGTATTAACATTTACATTATCCTTATACACAGCTACTCCTATATTTTTAGGCTCGCTTAATTTATTATTTTCATGAGGTGTTACCCCACCATATGTACAGGCAGTATCCACTTGATGCTC…	783
seo	3	CP002388.1	TTATGTAAATAAATAAACATCAATATGATAGTCTGATGAATCTATTGTTTTATTATCATTATAAATTTGCAAATATTGATCTGGTAAATTTCCTTTAATATAAAATAAATCATAATAAAATGATTCTTTATGCTCCGAATGAGAATGGAATTTAATATAACCTTTTTGTACATCACTAGTCATTCGATCATATAATTTATATACATTATTTAATTTTGTTCTTACTTTAATATCAAGTTCTTGTGCAGTAACTTTCTTTTTATCTGTAGTAACGATAAATGTATTAACATTTACATTATCCTTATACACAGCTACTCCTATTTCTTTAGGTTCACTTAATTTATTATTTTCATGAGGTGTTACCCCGCCATAAGTACAGGCAGTTTTCACTTGATGCTC…	765
sep	1	BA000018.3	TTGTATATAAATATATATCAATATGCATATTTTTAGACTTAATCGTTTTATTATCTCTATATATCCTCAACTGTGTATCTGGATATTGTCCTTGAGCACCAAATAAATCATAACCAACCGAATCACCAGAAGAAGGGTGAAACTCAATTAATCCTCTTTGTATTTTTCCATTAAATGCATCTGTGTTATATAAATTATATGTTTCATGTAAATAATGTCTTGACTGAAGGTCTAGCTCCTGAACAGTTACTTCTTTTTTATTAGTTTTAACCGTTCCCAAAGGTACTGTATTTTGTTTACCATCTATCCATAAGTTAATCGGTACTTTCTTTTCTTCCTCCAATTGATTATTATCATGTAACGTTACACCGCCATACATACAAGCTGTTTTGAATGGTG…	778
sep	2	KF831354.1	TTGTATATAAATATATATCAATATGCATATTTTTAGACTTAATCGTTTTATTATCTCTATATATCCTCAACTGTGTATCTGGATATTGTCCTTGAGCACCAAATAAATCATAACCAACCGAATCACCAGAAGAAGGGTGAAACTCAATTAATCCTCTTTGTATTTTTCCATTAAATGCATCTGTGTTATATAAATTATATGTTTCATGTAAATAATGTCTTGACTGAAGGTCTAGCTCCTGAACAGTTACTTCTTTTTTATTAGTTTTAACCGTTCCCAAAGGTACTGTATTTTGTTTACCATCTATCCATAAGTTAATCGGTACTTTCTTTTCTTCCTCCAATTGATTATTATCATGTAACGTTACACCGCCATACATACAAGCTGTTTTGAATGGTG…	778
seq	8	CP000255.1	TTATTCAGTCTTCTCATATGAAATCTCTACATCCAAATGAAAATTCTCTGCATCTATAGTTTTATTATCATTGTAAATTTTTAAAAAACTCTCTGCTTGACCAGTTCCGGTGTAAAACAAATCGTATGTAAAAGAAGTTTCATTATTTAAATGGAAAGTAATTTTTCCTTTGTTAAATCCAGAATTAAATTTTGACTGATATCCATATTCCTGACCTTTTTTTGTTTTATTAAAACCATATATATTGTATTCGTTTTGTAGGTATTTTCGTAACTTAATATCAATCTCTTGAGCAGTTACCTCTTTTTTTTGAGTAGAAACCTCGTCTGTAGATATAGTGTTTTGCTTACCATTGACCCAGAGATTAATAGGTATATTTCTAGGTTTATCTAAATTTTG…	729
seq	13	CP003604.1	TTATTCAGTCTTCTCATATGAAATCTCTACATCCAAATGAAAATTCTCTGTATCTATAGTTTTATTATCATCGTAAATTTTTAAAAAACTCTCTGCTTGACCAGTTCCGGTGTAAAACAAATCGTATGTAAAAGAAGGTTCATTATTTAAATGGAAAGTAATTTTTCCTTTGTTAAACCCAGAATTAAATTTTGACTGATATCCATATTCCTGACCTTTTTTTGTTTTATTAAAACCATATATATTGTATTCGTTTTGTAGGTATTTTCGTAACTTAATATCAATCTCTTGAGCAGTTACCTCTTTTTTTTGAGTAGAAACTTTGTCTGTAGATATAGTATTTTGCTTACCATTGACCCAGAGATTAATAGGTATATTTCTAGGTTTATCTAAATTTTG…	729
seq	10	CP003603.1	TTATTCAGTCTTCTCATATGAAATCTCTACATCCAAATGAAAATTCTCTGTATCTATAGTTTTATTATCATTGTAAATTTTTAAAAAACTCTCTGCTTGACCAGTTCCGGTGTAAAACAAATCGTATGTAAAAGAAGGTTCATTATTTAAATGGAAAGTAATTTTTCCTTTGTTAAACCCAGAATTAAATTTTGACTGATATCCATATTCCTGACCTTTTTTTGTTTTATTAAAACCATATATATTGTATTCGTTTTGTAGGTATTTTCGTAACTTAATATCAATCTCTTGAGCAGTTACCTCTTTTTTTTGAGTAGAAACTTTGTCTGTAGATATAGTATTTTGCTTACCATTGACCCAGAGATTAATAGGTATATTTCTAGGTTTATCTAAATTTTG…	729
seq	11	CP006630.1	TTATTCAGTCTTCTCATATGAAATCTCTACATCCAAATGAAAATTCTCTGTATCTATAGTTTTATTATCATTGTAAATTTTTAAAAAACTCTCTGCTTGACCAGTTCCGGTGTAAAACAAATCGTATGTAAAAGAAGGTTCATTATTTAAATGGAAAGTAATTTTTCCTTTGTTAAACCCAGAATTAAATTTTGACTGATATCCATATTCCTGACCTTTTTTTGTTTTATTAAAACCATATATATTGTATTCGTTTTGTAGGTATTTTCGTAACTTAATATCAATCTCTTGAGCAGTTACCTCTTTTTTTTGAGTAGAAACTTTGTCTGTAGATATAGTATTTTGCTTACCATTGACCCAGAGATTAATAGTTATATTTCTAGGTTTATCTAAATTTTG…	729
seq	9	AP014942.1	TTATTCAGTTTTCTCATATGAAATCTCTACATCCAAATGAAAATTCTCTGCATCTATAGTTTTATTATCATTGTAAATTTTTAAAAAACTCTCTGCTTGACCAGTTCCGGTGTAAAACAAATCGTATGTAAAAGAAGGTTCATTATTTAAATGGAAAGTAATTTTTCCTTTGTTAAACCCAGAATTAAATTTTGACTGATATCCATATTCCTGACCTTTTTTTGTTTTATTAAAACCATATATATTGTATTCGTTTTGTAGGTATTTTCGTAACTTAATATCAATCTCTTGAGCAGTTACCTCTTTTTTTTGAGTAGAAACTTTGTCTGTAGATATAGTATTTTGCTTACCATTGACCCAGAGATTAATAGGTATATTTCTAGGTTTATCTAAATTTTG…	729
seq	12	CP002643.1	TTATTCAGTTTTCTCATATGAAATCTCTACATCCAAATGAAAATTCTCTGCATCTATAGTTTTATTATCATTGTAAATTTTTAAAAAACTCTCTGCTTGACCAGTTCCGGTGTAAAACAAATCGTATGTAAAAGAAGGTTCATTATTTAAATGGAAAGTAATTTTTCCTTTGTTAAACCCAGAATTAAATTTTGACTGATATCCATATTCCTGACCTTTTTTTGTTTTATTAAAACCATATATATTGTATTCGTTTTGTAGGTATTTTCGTAACTTAATATCAATCTCTTGAGCAGTTACCTCTTTTTTTTGAGTAGAAACTTTGTCTGTAGATATAGTATTTTGCTTACCATTGACCCAGAGATTAATAGGTATATTTCTAGGTTTATTTAAATTTTG…	729
seq	7	AB704541.1	TTCTCATATGAAATCTCTACATCCAAATGAAAATTCTCTGCATCTATAGTTTTATTATCATTGTAAATTTTTAAAAAACTCTCTGCTTGACCAGTTCCGGTGTAAAACAAATCGTATGTAAAAGAAGTTTCATTATTTAAATGGAAAGTAATTTTTCCTTTGTTAAATCCAGAATTAAATTTTGACTGATATCCATATTCCTGACCTTTTTTTGTTTTATTAAAACCATATATATTGTATTCGTTTTGTAGGTATTTTCGTAACTTAATATCAATCTCTTGAGCAGTTACCTCTTTTTTTTGAGTAGAAACCTCGTCTGTAGATATAGTGTTTTGCTTACCATTGACCCAGAGATTAATAGGTATATTTCTAGGTTTATCTAAATTTTGATTCGCCAAC…	529
seq	6	CP003604.1	TTCTCATATGAAATCTCTACATCCAAATGAAAATTCTCTGTATCTATAGTTTTATTATCATCGTAAATTTTTAAAAAACTCTCTGCTTGACCAGTTCCGGTGTAAAACAAATCGTATGTAAAAGAAGGTTCATTATTTAAATGGAAAGTAATTTTTCCTTTGTTAAACCCAGAATTAAATTTTGACTGATATCCATATTCCTGACCTTTTTTTGTTTTATTAAAACCATATATATTGTATTCGTTTTGTAGGTATTTTCGTAACTTAATATCAATCTCTTGAGCAGTTACCTCTTTTTTTTGAGTAGAAACTTTGTCTGTAGATATAGTATTTTGCTTACCATTGACCCAGAGATTAATAGGTATATTTCTAGGTTTATCTAAATTTTGATTCGCCAAC…	529
seq	4	CP003603.1	TTCTCATATGAAATCTCTACATCCAAATGAAAATTCTCTGTATCTATAGTTTTATTATCATTGTAAATTTTTAAAAAACTCTCTGCTTGACCAGTTCCGGTGTAAAACAAATCGTATGTAAAAGAAGGTTCATTATTTAAATGGAAAGTAATTTTTCCTTTGTTAAACCCAGAATTAAATTTTGACTGATATCCATATTCCTGACCTTTTTTTGTTTTATTAAAACCATATATATTGTATTCGTTTTGTAGGTATTTTCGTAACTTAATATCAATCTCTTGAGCAGTTACCTCTTTTTTTTGAGTAGAAACTTTGTCTGTAGATATAGTATTTTGCTTACCATTGACCCAGAGATTAATAGGTATATTTCTAGGTTTATCTAAATTTTGATTCGCCAAC…	529
seq	5	CP006630.1	TTCTCATATGAAATCTCTACATCCAAATGAAAATTCTCTGTATCTATAGTTTTATTATCATTGTAAATTTTTAAAAAACTCTCTGCTTGACCAGTTCCGGTGTAAAACAAATCGTATGTAAAAGAAGGTTCATTATTTAAATGGAAAGTAATTTTTCCTTTGTTAAACCCAGAATTAAATTTTGACTGATATCCATATTCCTGACCTTTTTTTGTTTTATTAAAACCATATATATTGTATTCGTTTTGTAGGTATTTTCGTAACTTAATATCAATCTCTTGAGCAGTTACCTCTTTTTTTTGAGTAGAAACTTTGTCTGTAGATATAGTATTTTGCTTACCATTGACCCAGAGATTAATAGTTATATTTCTAGGTTTATCTAAATTTTGATTCGCCAAC…	529
seq	1	CP002643.1	TTTTCTCATATGAAATCTCTACATCCAAATGAAAATTCTCTGCATCTATAGTTTTATTATCATTGTAAATTTTTAAAAAACTCTCTGCTTGACCAGTTCCGGTGTAAAACAAATCGTATGTAAAAGAAGGTTCATTATTTAAATGGAAAGTAATTTTTCCTTTGTTAAACCCAGAATTAAATTTTGACTGATATCCATATTCCTGACCTTTTTTTGTTTTATTAAAACCATATATATTGTATTCGTTTTGTAGGTATTTTCGTAACTTAATATCAATCTCTTGAGCAGTTACCTCTTTTTTTTGAGTAGAAACTTTGTCTGTAGATATAGTATTTTGCTTACCATTGACCCAGAGATTAATAGGTATATTTCTAGGTTTATTTAAATTTTGATTCGCCA…	531
seq	2	AP014942.1	TTTTCTCATATGAAATCTCTACATCCAAATGAAAATTCTCTGCATCTATAGTTTTATTATCATTGTAAATTTTTAAAAAACTCTCTGCTTGACCAGTTCCGGTGTAAAACAAATCGTATGTAAAAGAAGGTTCATTATTTAAATGGAAAGTAATTTTTCCTTTGTTAAACCCAGAATTAAATTTTGACTGATATCCATATTCCTGACCTTTTTTTGTTTTATTAAAACCATATATATTGTATTCGTTTTGTAGGTATTTTCGTAACTTAATATCAATCTCTTGAGCAGTTACCTCTTTTTTTTGAGTAGAAACTTTGTCTGTAGATATAGTATTTTGCTTACCATTGACCCAGAGATTAATAGGTATATTTCTAGGTTTATCTAAATTTTGATTCGCCA…	531
seq	3	FN433596.1	TTTTCTCATATGAAATCTCTACATCCAAATGAAAATTCTCTGCATCTATAGTTTTATTATCATTGTAAATTTTTAAAAAACTCTCTGCTTGACCAGTTCCGGTGTAAAACAAATCGTATGTAAAAGAAGGTTCATTATTTAAATGGAAAGTAATTTTTCCTTTGTTAAACCCAGAATTAAATTTTGACTGATATCCATATTCCTGACCTTTTTTTGTTTTATTAAAACCATATATATTGTATTCGTTTTGTAGGTATTTTCGTAACTTAATATCAATCTCTTGAGCAGTTACCTCTTTTTTTTGAGTAGAAACTTTGTCTGTAGATATAGTATTTTGCTTACCATTGACCCAGAGATTAATAGGTATATTTCTAGGTTTATCTAAATTTTGATTCGCCA…	531
ser	1	AB075606.1	ATGTTAAATAAAATCTTACTTTTATTGTTCTCTGTTACTTTTATGTTGTTATTTTTCTCTTTACATTCAGTAAGTGCTAAACCAGATCCAAGGCCTGGAGAATTGAATAGAGTTAGTGATTATAAAAAAAACAAAGGTACTATGGGGAATGTTGAATCCTTATATAAGGATAAAGCGGTAATAGCAGAAAATGTTAAAAATACTAGACAATTCTTAGGACATGATTTGATTTTTCCTATTCCTTATTCAGAATACAAAGAAGTTAAAAGCGAATTTATAAATAAAAAAACAGCTGATAAATTTAAAGACAAACGGTTAGATGTGTTTGGAATACCCTATTTTTATACATGTTTAGTACCTAAGAATGAATCAAGAGAAGAATTTATTTTTGATGGAGTT…	780
setB1-like	16	NC017763	ATGAAAAAGAACATCACGAACAAAATAATATTAACAGCAACATTGTTAATATTAGGTACTTCTTCAGCTCAACTTCCTAACACACCAATCGGTTTTTCATCTGAAGCTAAAGCTTATCATATTGGCCAAGACGAAACGAACATCAATGAATTAATCAAATATTACACACAAAAGCCTCTCACATTTTCAAATAGATGGTTATACCAATATGATGACGGCAACATTTATGTTGAATTTAAGCGTTATTCTTGGTCTGCACATATACGCTTATGGGGTGCTGAAAGTTGGGGCAACATTAATCAATTAAGAGACCGCTATGTAGACGTGTTTGGTTTAAAAGACAAAGACACTAGACGATTATGGTGGGTATATACTGATACATTTACAGGTGGTGTTACA…	717
setB1-like	9	NC017337	ATGAATAAGAACATCACGAAAAATATAATTTTAACGACAACATTATTACTATTAGGTACAGTATTACCCCAAAATCAAAAACCAGTATTTAGTTTTTACTCTGAAGCTAAAGCTTATAGCATTGGTCAAGATGAAACTAACATCAATGAATTAATTAAATATTACACACAGCCTCATTTTTCATTTTCAAATAAATGGCTATATCAATATGATAATGGAAACATTTATGTTGAACTTAAGAGATATTCATGGTCAGCACATATTTCTTTATGGGGCGCTGAAAGTTGGGGAAATATTAATCAGTTAAAAGATCGTTACGTAGATGTATTTGGACTAAAAGACAAAGATACTGATCAGTTATGGTGGTCTTATAGAGAGACATTTACAGGTGGTGTTACA…	717
setB1-like	11	NC017349	ATGAATAAGAACATCACGAAAAATATAATTTTAACGACAACATTATTACTATTAGGTACAGTATTACCTCAAAATCAAAAACCAGTATTTAGTTTTTACTCTGAAGCTAAAGCTTATAGCATTGCTCAAGACGAAACTAACATCAATGAATTAATTAAATATTACACACAGCCTCATTTTTCATTTTCAAATAAATGGCTATATCAATATGATAATGGAAACATTTATGTTGAACTTAAGAGATATTCATGGTCAGCACATATTTCTTTATGGGGCGCTGAAAGTTGGGGAAATATTAATCAGTTAAAAGATCGTTACGTAGATGTGTTTGGACTAAAAGACAAAGATACTGATCAGTTATGGTGGTCTTATAGAGAGACATTTACAGGTGGCGTTACA…	717
setB1-like	21	ERR114897	ATGAATAAGAACATCACGAAAAATATAATTTTAACGACAACATTATTACTATTAGGTACAGTATTACCTCAAAATCAAAAACCAGTATTTAGTTTTTACTCTGAAGCTAAAGCTTATAGCATTGCTCAAGATGAAACTAACATCAATGAATTAATTAAATATTACACACAGCCTCATTTTTCATTTTCAAATAAATGGCTATATCAATATGATAATGGAAACATTTATGTTGAACTTAAGAGATATTCATGGTCAGCACATATTTCTTTATGGGGCGCTGAAAGTTGGGGAAATATTAATCAGTTAAAAGATCGTTACGTAGATGTGTTTGGACTAAAAGACAAAGATACTGATCAGTTATGGTGGTCTTATAGAGAGACATTTACAGGTGGCGTTACA…	717
setB1-like	3	AJ938182.1	ATGAATAAGAACATCACGAAAAATATAATTTTAACGACAACATTATTACTATTAGGTACAGTATTACCTCAAAATCAAAAACCAGTATTTAGTTTTTACTCTGAAGCTAAAGCTTATAGCATTGGTCAAGATGAAACTAACATCAATGAATTAATTAAATATTACACACAGCCTCATTTTTCATTTTCAAATAAATGGCTATATCAATATGATAATGGAAACATTTATGTTGAACTTAAGAGATATTCATGGTCAGCACATATTTCTTTATGGGGCGCTGAAAGTTGGGGAAATATTAATCAGTTAAAAGATCGTTACGTAGATGTGTTTGGACTAAAAGACAAAGATACTGATCAGTTATGGTGGTCTTATAGAGAGACATTTACAGGTGGTGTTACA…	717
setB1-like	4	NC016928	ATGAATAAGAACATCACGAAAAATATAATTTTAACGACAACATTATTACTATTAGGTACAGTATTACCTCAAAATCAAAAACCAGTATTTAGTTTTTACTCTGAAGCTAAAGCTTATAGCATTGGTCAAGATGAAACTAACATCAATGAATTAATTAAATATTACACACAGCCTCATTTTTCATTTTCAAATAAATGGCTATATCAATATGATAATGGAAACATTTATGTTGAACTTAAGAGATATTCATGGTCAGCACATATTTCTTTATGGGGCGCTGAAAGTTGGGGAAATATTAATCAGTTAAAAGATCGTTACGTAGATGTGTTTGGACTAAAGGACAAAGATACTGATCAGTTATGGTGGTCTTATAGAGAGACATTTACAGGTGGTGTTACA…	717
setB1-like	22	ERR211639	ATGAATAAGAACATCACGAAAAATATAATTTTAACGACAACATTATTACTATTAGGTACAGTATTACCTCAAAATCAAAAACCAGTATTTAGTTTTTACTCTGAAGCTAAAGCTTATAGCATTGGTCAAGATGAAACTAACATCAATGAATTAATTAAATATTACACACAGCCTCATTTTTCATTTTCAAATAAATGGCTATATCAATATGATAATGGAAACATTTATGTTGAACTTAAGAGATATTCATGGTCAGCACATATTTCTTTATGGGGCGCTGAAAGTTGGGGAAATATTAATCAGTTAAAAGATCGTTACGTAGATGTATTTGGACTAAAAGACAAAGATACTGATCAGTTATGGTGGTCTTATAGAGAGACATTTACAGGTGGTGTTGCA…	717
setB1-like	18	CP010941.1	ATGAATAAGAACATCACTAAAAAAATAATTTTAACGACAACATTATTACTATTAGGTACAGTATTACCTCAAAATCAAAAACAAATATTTAGTTTTTACTCTGAAGCTAAAGCTTATAGCGTTGGTCAAGATGAAACTAACATCAATGAATTAATTAAATATTACACACAGCCGCATTTTTCATTTTCAAATAAATGGCTATATCAATATGATAATGGCAACATTTATGTTGAACTTAAGAGATATTCATGGTCAGCACATATATCTTTATGGGGCGCTGAAAGTTGGGGAAATATTAATCAGTTAAAAGGTCGTTACGTAGATGTGTTTGGACTAAAAGACAAAGATACTGATCAGTTATGGTGGTCTTATAGAGAGACATTTACAGGTGGCGTTACA…	717
setB1-like	5	NC021554	ATGAGAAAGAGCAATATTAAAAAACTAATTTTAATGACAACATTGTTATTATTAGGAACAACAGCTACACAAATCCCTAATTCGCCACTAAATGTTTCTACTGACGCTAAAGCTTATTATATTGACCAAAACGAAACGAACATCAATGAGTTAATTAAATATTACACACAAAAGCCTCTGACATTTTCAAATAGATGGTTATACCAATATGATGACGGCAACATTTATGTTGAATTTAAGCGTTATTCTTGGTCAGCTCATATACGATTATGGGGTGCCGAAAGTTGGGGCAACATTAATCAATTAAGAGACCGCTATGTAGACGTATTTGGTTTAAAAGACGAAGACACTAGCCAGTTATGGTGGGTATATCGTGATACATTTACAGGTGGTGTAACA…	717
setB1-like	6	NC017338	ATGAGAAAGAGCATTACGAACAAAATAATTTTAACGACAACATTGTTATTATTAGGAACAACAGCTACACAAACCCCTAATTCGCCACTAAATGTTTCTACTGACGCTAAAGCTTATTATATTGACCAAGACGAAACGAACATCAATGAGTTAATTAAATATTACACACAAAAGCCTCTCACATTTTCAAATAGATGGTTATACCAATATGATGACGGCAACATTTATGTTGAATTTAAGCGTTATTCTTGGTCAGCTCATATACGATTATGGGGTGCTGAAAGTTGGGGCAACATTAATCAATTAAGAGACCACTATGTAGACGTATTTGGTTTGAAAGACGAAGACACTAGGCAGTTATGGTGGGTATATCGTGATACATTTACAGGTGGTGTAACA…	717
setB1-like	8	NC017333	ATGAGAAAGCGTATTATGAAAAAATTAATTTTTATGACAACATTGTTATTATTAGGAACAACAGCTACACAAACCCCTAATTCGCCATTAAATGTTTCTACTGACGCTAAAGCTTATCATATTGGCCAAGACGAAACGAACATCAATGAGTTAATTAAATATTACACACAACCGCCTCTCACATTTTCAAATAGATGGTTATACCAATATGATGACGGCAACATTTATGTTGAATTTAAGCGTTATTCTTGGTCAGCGCATATACGATTATGGGGTGCTGAAAGTTGGGGCAACGTTAATCAATTAAGAGACCGCTATGTAGACGTGTTTGGTTTAAAAGACGAAGACACTAGCCAGTTATGGTGGGTATATCGTGATACATTTACAGGTGGTGTAACA…	717
setB1-like	2	BX571856.1	ATGAGAAAGTGCATTATGAAAAAGTTAATTTTAATGACAACATTGTTATTATTAGGAACAACAGCTACACAAACCTCTAATTCGCCATTAAATGTTTCTACAGACGCTAAAGCTTATCATATTGGCCAAGACGAAACGAACATCAATGAGTTAATTAAATATTACACACAACTGCCTCTCACATTTTCAAATAGATGGTTATACCAATATGATGACGGCAACATTTATGTTGAATTTAAGCGTTATTCTTGGTCAGCGCATATACGATTATGGGGTGCTGAAAGTTGGGGCAACGTTAATCAATTAAGAGACCGCTATGTAGACGTGTTTGGTTTAAAAGACGAAGACACTAGCCAGTTATGGTGGGTATATCGTGATACATTTACAGGTGGTGTAACA…	717
setB1-like	24	SRR016396	ATGAGAAAGTGCATTATGAAAAAGTTAATTTTAATGACAACATTGTTATTATTAGGAACAACAGCTACACAAACCTCTAATTCGCCATTAAATGTTTCTACAGACGCTAAAGCTTATCATATTGGCCAAGACGAAACGAACATCAATGAGTTAATTAAATATTACACACAACTGCCTCTCACATTTTCAAATAGATGGTTATACCAATATGATGACGGCAACATTTATGTTGAATTTAAGCGTTATTCTTGGTCAGCGCATATACGATTATGGGGTGCTGAAAGTTGGGGCAACGTTAATCAATTAAGAGACCGCTATGTAGACGTGTTTGGTTTAAAAGACGAAGACACTAGCCAGTTATGGTGGGTATATCGTGATACATTTACAGGTGGTGTAACA…	717
setB1-like	10	NC017347	ATGAGTAAGAACATCACGAAAAATATAATTTTAACGACAACATTATTACTATTAGGTACTGTATTACCTCAAAATCAAAAACCAGTATTTAGTTTTTACTCTGAAGCTAAAGCTTATAGCATTGGTCAAGATGAAACTAACATCAATGAATTAATTAAATATTACACACAGCCTCATTTTTCATTTTCAAACAAATGGCTATATCAATATGATAATGGAAACATTTATGTTGAACTTAAGAGATATTCATGGTCAGCACATATATCTTTATGGGGCGCTGAAAGTTGGGGAAATATTAATCAGTTAAAAGATCGTTACGTAGATGTGTTTGGACTAAAAGACAAAGATACTGATCAGTTATGGTGGTCTTATAGAGAGACATTTACAGGTGGCGTTACA…	717
setB1-like	13	NC020529	ATGAGTAAGAACATCACGAAAAATATAATTTTAACGACAACATTATTACTATTAGGTACTGTATTACCTCAAAATCAAAAACCAGTATTTAGTTTTTACTCTGAAGCTAAAGCTTATAGCATTGGTCAAGATGAAACTAACATCAATGAATTAATTAAATATTACACACAGCCTCATTTTTCATTTTCAAATAAATGGCTATATCAATATGATAATGAAAACATTTATGTTGAACTTAAGAGATATTCATGGTCAGCACATATATCTTTATGGGGCGCTGAAAGTTGGGGAAATATTAATCAGTTAAAAGATCGTTACGTAGATGTGTTTGGACTAAAAGACAAAGATACTGATCAGTTATGGTGGTCTTATAGAGAGACATTTACAGGTGGCGTTACA…	717
setB1-like	1	CP000046.1	ATGAGTAAGAACATCACGAAAAATATAATTTTAACGACAACATTATTACTATTAGGTACTGTATTACCTCAAAATCAAAAACCAGTATTTAGTTTTTACTCTGAAGCTAAAGCTTATAGCATTGGTCAAGATGAAACTAACATCAATGAATTAATTAAATATTACACACAGCCTCATTTTTCATTTTCAAATAAATGGCTATATCAATATGATAATGGAAACATTTATGTTGAACTTAAGAGATATTCATGGTCAGCACATATATCTTTATGGGGCGCTGAAAGTTGGGGAAATATTAATCAGTTAAAAGATCGTTACGTAGATGTGTTTGGACTAAAAGACAAAGATACTGATCAGTTATGGTGGTCTTATAGAGAGACATTTACAGGTGGCGTTACA…	717
setB1-like	7	NC002745	ATGAGTAAGAACATCACGAAAAATATAATTTTAACGACAACATTATTACTATTAGGTACTGTATTACCTCAAAATCAAAAACCAGTATTTAGTTTTTACTCTGAAGCTAAAGCTTATAGCATTGGTCAAGATGAAACTAACATCAATGAATTAATTAAATATTACACACAGCCTCATTTTTCATTTTCAAATAAATGGCTATATCAATATGATAATGGAAACATTTATGTTGAACTTAAGAGATATTCATGGTCAGCACATATATCTTTATGGGGCGCTGAAAGTTGGGGAAATATTAATCAGTTAAAAGATCGTTACGTAGATGTGTTTGGACTAAAAGACAAAGATACTGATCAGTTATGGTGGTCTTATAGAGAGACATTTACAGGTGGCGTTACA…	717
setB1-like	14	NC021554	ATGAGTAAGAACATCACGAAAAATATAATTTTAACGACAACATTATTACTATTAGGTACTGTATTACCTCAAAATCAAAAACCAGTATTTAGTTTTTACTCTGAAGCTAAAGCTTATAGCATTGGTCAAGATGAAACTAACATCAATGAATTAATTAAATATTACACACAGCCTCATTTTTCATTTTCAAATAAATGGCTATATCAATATGATAATGGAAACATTTATGTTGAACTTAAGAGATATTCATGGTCAGCACATATATCTTTATGGGGCGCTGAAAGTTGGGGAAATATTAATCAGTTAAAAGATCGTTACGTAGATGTGTTTGGACTAAAAGACAAAGATACTGATCAGTTATGGTGGTCTTATAGAGAGACATTTACAGGTGGCGTTACA…	717
setB1-like	17	NC003923	ATGAGTAAGAACATCACGAAAAATATAATTTTAACGACAACATTATTACTATTAGGTACTGTATTACCTCAAAATCAAAAACCAGTATTTAGTTTTTACTCTGAAGCTAAAGCTTATAGCATTGGTCAAGATGAAACTAACATCAATGAATTAATTAAATATTACACACAGCCTCATTTTTCATTTTCAAATAAATGGCTATATCAATATGATAATGGAAACATTTATGTTGAACTTAAGAGATATTCATGGTCAGCACATATATCTTTATGGGGCGCTGAAAGTTGGGGAAATATTAATCAGTTAAAAGGTCGTTACGTAGATGTGTTTGGACTAAAAGACAAAGATACTGATCAGTTATGGTGGTCTTATAGAGAGACATTTACAGGTGGCGTTACA…	717
setB1-like	20	ERR246635	ATGAGTAAGAACATCACGAAAAATATAATTTTAACGACAACATTATTACTATTAGGTACTGTATTACCTCAAAATCAAAAACCAGTATTTAGTTTTTACTCTGAAGCTAAAGCTTATAGCATTGGTCAAGATGAAACTAACATCAATGAATTAATTAAATATTACACACAGCCTCATTTTTCATTTTCAAATAAATGGCTATATCAATATGATAATGGAAACATTTATGTTGAACTTAAGAGATATTCATGGTCAGCACATATATCTTTATGGGGCGCTGAAAGTTGGGGAAATATTAATCAGTTAAAAGATCGTTACGTAGATGTGTTTGGACTAAAAGACAAAGATACTGATCAGCTATGGTGGTCTTATAGAGAGACATTTACAGGTGGCGTTACA…	717
setB1-like	26	ERR127412	ATGAGTAAGAACATCACGAAAAATATAATTTTAACGACAACATTATTACTATTAGGTACTGTATTACCTCAAAATCAAAAACCAGTATTTAGTTTTTACTCTGAAGCTAAAGCTTATAGCATTGGTCAAGATGAAACTAACATCAATGAATTAATTAAATATTACACACAGCCTCATTTTTCATTTTCAAATAAATGGCTATATCAATATGATAATGGAAACATTTATGTTGAACTTAAGAGATATTCATGGTCAGCACATATATCTTTATGGGGCGCTGAAAGTTGGGGAAATATTAATCAGTTAAAAGATCGTTACGTAGATGTGTTTGGACTAAAAGACAAAGATACTGATCAGTTATGGTGGTCTTATAGAGAGACATTTACAGGTGGCGTTACA…	717
setB1-like	12	NC017351	ATGAGTAAGAACATCACGAAAAATATAATTTTAACGACAACATTATTACTATTAGGTACTGTATTACCTCAAAATCAAAAACCAGTATTTAGTTTTTACTCTGAAGCTAAAGCTTATAGTATTGGTCAAGATGAAACTAACATCAATGAATTAATTAAATATTACACACAGCCTCATTTTTCATTTTCAAATAAATGGCTATATCAATATGATAATGGAAACATTTATGTTGAACTTAAGAGATATTCATGGTCAGCACATATATCTTTATGGGGCGCTGAAAGTTGGGGAAATATTAATCAGTTAAAAGATCGTTACGTAGATGTGTTTGGACTAAAAGACAAAGATACTGATCAGTTATGGTGGTCTTATAGAGAGACATTTACAGGTGGCGTTACA…	717
setB1-like	23	ERR172063	ATGAGTAAGAACATCACGAAAAATATAATTTTAACGACAACATTATTACTATTAGGTACTGTATTACCTCAAAATCAAAAACCAGTATTTAGTTTTTACTCTGAAGCTAAAGCTTATAGTATTGGTCAAGATGAAACTAACATCAATGAATTAATTAAATATTACACACAGCCTCATTTTTCATTTTCAAATAAATGGCTATATCAATATGATAATGGAAACATTTATGTTGAACTTAAGAGATATTCATGGTCAACACATATATCTTTATGGGGCGCTGAAAGTTGGGGAAATATTAATCAGTTAAAAGATCGTTACGTAGATGTGTTTGGACTAAAAGACAAAGATACTGATCAGTTATGGTGGTCTTATAGAGAGACATTTACAGGTGGCGTTACA…	717
setB1-like	15	NC022226	ATGTGTAAGAACATCACGAAAAATATAATTTTAACGACAACATTATTACTATTAGGTACAGTATTACCTCAAAATCAAAAACCAGTATTTAGTTTTTACTCTGAAGCTAAAGCTTATAGCATTGGTCAAGATGAAACTAACATCAATGAATTAATTAAATATTACACACAGCCTCATTTTTCATTTTCAAATAAATGGCTATATCAATATGATAATGGAAACATTTATGTTGAACTTAAGAGATATTCATGGTCAGCACATATATCTTTATGGGGCGCTGAAAGTTGGGGAAATATTAATCAGTTAAAAGATCGTTACGTAGATGTGTTTGGACTAAAAGACAAAGATACTGATCAGTTATGGTGGTCTTATAGAGAGACATTTACAGGTGGCGTTACA…	717
setB1-like	19	ERR234846	ATGTGTAAGAACATCACGAAAAATATAATTTTAACGACAACATTATTACTATTAGGTACAGTATTACCTCAAAATCAAAAACCAGTATTTAGTTTTTACTCTGAAGCTAAAGCTTATAGCATTGGTCAAGATGAAACTAACATCAATGAATTAATTAAATATTACACACAGCCTCATTTTTCATTTTCAAATAAATGGCTATATCAATATGATAATGGAAACATTTATGTTGAACTTAAGAGATATTCATGGTCAGCACATATATCTTTATGGGGCGCTGAAAGTTGGGGAAATATTAATCAGTTAAAAGATCGTTACGTAGATGTGTTTGGACTAAAAGACAAAGATACTGATCAGTTATGGTGGTCTTATAGAGAGACATTTACAGGTGGCGTTACA…	717
setB1-like	25	ERR109588	ATGTGTAAGAACATCACGAAAAATATAATTTTAACGACAACATTATTACTATTAGGTACAGTATTACCTCAAAATCAAAAACCAGTATTTAGTTTTTACTCTGAAGCTAAAGCTTATAGTATTGGTCAAGATGAAACTAACATCAATGAATTAATTAAATATTACACACAGCCTCATTTTTCATTTTCAAATAAATGGCTATATCAATATGATAATGGAAACATTTATGTTGAACTTAAGAGATATTCATGGTCAGCACATATATCTTTATGGGGCGCTGAAAGTTGGGGAAATATTAATCAGTTAAAAGATCGTTACGTAGATGTGTTTGGACTAAAAGACAAAGATACTGATCAGTTATGGTGGTCTTATAGAGAGACATTTACAGGTGGCGTTACA…	717
setB2-like	20	NC017763	ATGAAAAAAAACATTACGAAAAAAATTATTTTATCATCAGCGTTGTTACTATTAGGCGCTGTATCAACACAACTTCCTAACACACCAATCAGTTCTAAATCTGAAGCTAAAGCTTATTATATTAATCAAGAGGAAACAAATGTAAGTGAGTTAATCAAGTATTACACTCAGCAACATTTAACCTTTTCAAATAAATGGTTATGGCAAAAAGATAATGGCACAATTCATGCAACGTTACTTCAGATATCATGGTATAGCCATATTCAAGTATTTGGCCCTGAAAGTTGGGGTAATATTAATCAATTAAGAGATAAATATGTAGATATTTTCGGCATAAAAGACCAAGAAACTATTGACTCATATGCACTATCTCAAGAAACATTTACTGGTGGCGTTACA…	726
setB2-like	18	NC021554	ATGAAAAACAACCTCACAAAAAAAATCATTTTATCAATAGCATTGACTATGATAGGCACAGCTACAATTCAATCCCCACACTCACCTATTAGTATGTCATCTAATGCAAAAGCTTATTATATTGACCAAGAGGAAACAAATGTAAGTGAATTGACTAAATATTACACACAACGCCATTTAACTTTTTCAAATAAATGGTTGTGGCAAAAGGAAAATGGTACAATCCATGCAACATTGTTACAGTTATCATGGTTTAGTCATATTCAAGTGTTCGGTCCTGAAAGTTGGGGTAATATTAATCAATTAAGAAATAAATATGTAGATATTTTTGCTTTAAAAGATTATGAAACTTGGCACACTTATATGTTAGCTCAAGAAACATTTACTGGTGGTGTTACA…	726
setB2-like	2	BX571856.1	ATGAAAAACAACCTCACAAAAAAAATTATTTTATCAATAGCATTGACTATGATAGGCACAGCTACAAGTCAATCCCCTCATTCACCGATTAGTATGTCATCTGAAGCAAAAGCATACAATATAAGTGAAAGCGAAACGAATGTAAATGAATTGACTAAATATTACACACAACGCCATTTAACATTTTCAAATAAATGGCTATGGCAAAAAGATAATGGTACAATCCATGCAACATTGTTACAGTTATCATGGTTTAGTCATATTCAAGTATTCGGCCCTGAAAGTTGGGGTAATATTAATCAATTAAGAAATAAATATGTAGATATTTTTGCTTTAAAAGATTATGAAACCTGGCGCACTTATATGTTAGCCCAAGAAACATTTACTGGCGGTGTTACA…	726
setB2-like	12	NC017333	ATGAAAAACAACCTCACAAAAAAAATTATTTTATCAATAGCATTGACTATGATAGGCACAGCTACAAGTCAATCCCCTCATTCACCGATTAGTATGTCATCTGAAGCAAAAGCATACAATATAAGTGAAAGCGAAACGAATGTAAATGAATTGACTAAATATTACACACAACGCCATTTAACATTTTCAAATAAATGGCTATGGCAAAAAGATAATGGTACAATCCATGCAACATTGTTACAGTTATCATGGTTTAGTCATATTCAAGTATTCGGCCCTGAAAGTTGGGGTAATATTAATCAATTAAGAAATAAATATGTAGATATTTTTGCTTTAAAAGATTATGAAACCTGGCGCACTTATATGTTAGCCCAAGAAACATTTACTGGTGGTGTTACA…	726
setB2-like	15	NC017673	ATGAAAAACAACCTCACAAAAAAAATTATTTTATCAATAGCATTGACTATGATAGGCACAGCTACAAGTCAATCCCCTCATTCACCGATTAGTATGTCATCTGAAGCAAAAGCATACAATATAAGTGAAAGCGAAACGAATGTAAATGAATTGACTAAATATTACACACAACGCCATTTAACATTTTCAAATAAATGGCTATGGCAAAAAGATAATGGTACAATCCATGCAACATTGTTACAGTTATCATGGTTTAGTCATATTCAAGTATTCGGCCCTGAAAGTTGGGGTAATATTAATCAATTAAGAAATAAATATGTAGATATTTTTGCTTTAAAAGATTATGAAACCTGGCGCACTTATATGTTAGCCCAAGAAACATTTACTGGTGGTGTTACA…	726
setB2-like	14	NC017349	ATGAACAATAACATCACGAAAAAAATTATTTTATCAACAACATTGTTACTATTAGGTACAGCATCAACACAATTGCCTAATACACCTATCAGTTCTTCAACTGAAGCGAAAGCTTATTATATAAATCAAAATGAAACTAACGTTAATGAGTTAACTAAATATTACTCGCAGCAACATTTAACCTTCTCTAACAAAACGTTATGGCAAAAAGATAACGGTACGATTCATGCAACGTTGTTACAGTTTTCTTGGTATAGTCATATTCAAGTTTATGGACCTGAAAGTTGGGGCAATATCAACCAATTAAGAAATAAAAACGTTGATATTTTTGGCATAAAAGACCAAGAAACCATTGATTCTTTTGCATTATCTCAAGAAACGTTTACTGGTGGTGTTACT…	726
setB2-like	13	NC017337	ATGAACAATAACATCACGAAAAAAATTATTTTATCAACAACATTGTTACTATTAGGTACAGCATCAACACAATTTCCTAATACACCTATCAGTTCTTCAACTGAAGCGAAAGCTTATTATATAAATCAAAATGAAACTAACGTTAATGAGTTAACTAAATATTACTCGCAAAAACATTTAACCTTCTCTAACAAAACGTTATGGCAAAAAGATAACGGTACGATTCATGCAACGTTGTTACAGTTTTCTTGGTATAGTCATATTCAAGTTTATGGACCTGAAAGTTGGGGCAATATCAACCAATTAAGAAATAAAAGCGTTGATATTTTTGGTATAAAAGACCAAGAAACCATTGATTCTTTTGCATTATCTCAAGAAACGTTTACTGGTGGTGTTACT…	726
setB2-like	24	ERR114897	ATGAACAATAACATCACGAAAAAAATTATTTTATCAACAACATTGTTACTATTAGGTACAGCATCAACACAATTTCCTAATACACCTATCAGTTCTTCAACTGAAGCGAAAGCTTATTATATAAATCAAAATGAAACTAACGTTAATGAGTTAACTAAATATTACTCGCAAAAACATTTAACCTTCTCTAACAAAACGTTATGGCAAAAAGATAACGGTACGATTCATGCAACGTTGTTACAGTTTTCTTGGTATAGTCATATTCAAGTTTATGGACCTGAAAGTTGGGGTAATATCAACCAATTAAGAAATAAAAACGTTGATATTTTTGGCATAAAAGACCAAGAAACCATTGATTCTTTTGCATTATCTCAAGAAACGTTTACTGGTGGTGTTACT…	726
setB2-like	10	NC016928	ATGAACAATAACATCACGAAAAAAATTATTTTATCAACAACATTGTTACTATTAGGTACAGCATCAACACAATTTCCTAATACACCTATCAGTTCTTCAACTGAAGCGAAAGCTTATTATATAAATCAAAATGAAACTAACGTTAATGAGTTAACTAAATATTACTCGCAGCAACATTTAACCTTCTCTAACAAAACGTTATGGCAAAAAGATAACGGTACGATTCATGCAACGTTGTTACAGTTTTCTTGGTATAGTCATATTCAAGTTTATGGACCTGAAAGTTGGGGCAATATCAACCAATTAAGAAATAAAAGCGTTGATATTTTTGGTATAAAAGACCAAGAAACCATTGATTCTTTTGCATTATCTCAAGAAACGTTTACTGGTGGTGTTACT…	726
setB2-like	8	NC007622	ATGAACAATAACATCACGAAAAAAATTATTTTATCAACAACATTGTTACTATTAGGTACAGCATCAACACAATTTCCTAATACACCTATCAGTTCTTCAACTGAAGCGAAAGCTTATTATATAAATCAAAATGAAACTAACGTTAATGAGTTAACTAAATATTACTCTCAGCAACATTTAACCTTCTCTAACAAAACGTTATGGCAAAAAGATAACGGTACGATTCATGCAACGTTGTTACAGTTTTCTTGGTATAGTCATATTCAAGTTTATGGACCTGAAAGTTGGGGCAATATCATCCAATTAAGAAATAAAAACGTTGATATTTTTGGCATAAAAGACCAAGAAACCATTGATTCTTTTGCATTATCTCAAGAAACGTTTACTGGTGGTGTTACT…	726
setB2-like	11	NC017331	ATGAACAATAACATCACGAAAAAAATTATTTTATCAACAACATTGTTACTATTAGGTACAGCATCTACACAATTTCCTAATACACCTATCAATTCTTCATCTGAAGCGAAAGCTCATTATATAAATCAAAACGAAACTAACGTTAATGAGTTAACTAAATATTACTCGCAAAAATATTTAACCTTCTCTAACAGTACGTTATGGCAAAAAGATAACGGTACGATTCATGCAACGTTGTTACAGTTTTCTTGGTATAGTCATATTCAAGTTTATGGACCTGAAAGTTGGGGCAATATCAACCAATTAAGAAATAAAAGCGTTGATATTTTTGGCATAAAAGACCAAGAAACCATTGATTCTTTTGCATTATCTCAAGAAACGTTTACTGGTGGTGTTACT…	726
setB2-like	4	NC017351	ATGAACAATAACATCACGAAAAAAATTATTTTATCAACAACATTGTTACTATTAGGTACAGCATCTACACAATTTCCTAATACACCTATCAATTCTTCATCTGAAGCGAAAGCTTATTATATAAATCAAAACGAAACTAACGTAAATGAGTTAACTAAATATTACTCACAAAAATATTTAACCTTCTCAAACAGTACGTTATGGCAAAAAGATAACGGTACGATTCATGCAACGTTGTTACAGTTTTCTTGGTATAGTCATATTCAAGTTTATGGACCTGAAAGTTGGGGCAATATCAACCAATTAAGAAATAAAAGCGTTGATATTTTTGGCATAAAAGACCAAGAAACCATTGATTCTTTTGCATTATCTCAAGAAACGTTTACTGGTGGTGTTACT…	726
setB2-like	26	ERR111110	ATGAACAATAACATCACGAAAAAAATTATTTTATCAACAACATTGTTACTATTAGGTACAGCATCTACACAATTTCCTAATACACCTATCAATTCTTCATCTGAAGCGAAAGCTTATTATATAAATCAAAACGAAACTAACGTAAATGAGTTAACTAAATATTACTCGCAAAAATATTTAACCTTCTCAAACAGTACGTTATGGCAAAAAGATAACGGTACGATTCATGCAACGTTGTTACAGTTTTCTTGGTATAGTCATATTCAAGTTTATGGACCTGAAAGTTGGGGCAATATCAACCAATTAAGAAATAAAAGCGTTGATATTTTTGGCATAAAAGACCAAGAAACCATTGATTCTTTTGCATTATCTCAAGAAACGTTTACTGGTGGTGTTACT…	726
setB2-like	28	ERR127412	ATGAACAATAACATCACGAAAAAAATTATTTTATCAACAACATTGTTACTATTAGGTACAGCATCTACACAATTTCCTAATACACCTATCAATTCTTCATCTGAAGCGAAAGCTTATTATATAAATCAAAACGAAACTAACGTAAATGAGTTAACTAAATATTACTCGCAAAAATATTTAACCTTCTCAAACAGTACGTTATGGCAAAAAGATAACGGTACGATTCATGCAACGTTGTTACAGTTTTCTTGGTATAGTCATATTCAAGTTTATGGACCTGAAAGTTGGGGCAATATCAACCAATTAAGAAATAAAAGCGTTGATATTTTCGGCATAAAAGACCAAGAAACCATTGATTCTTTTGCATTATCTCAAGAAACGTTTACTGGTGGCGTTACT…	726
setB2-like	1	CP000046.1	ATGAACAATAACATCACGAAAAAAATTATTTTATCAACAACATTGTTACTATTAGGTACAGCATCTACACAATTTCCTAATACACCTATCAATTCTTCATCTGAAGCGAAAGCTTATTATATAAATCAAAACGAAACTAACGTTAATGAGTTAACTAAATATTACTCGCAAAAATATTTAACCTTCTCTAACAGTACGTTATGGCAAAAAGATAACGGTACGATTCATGCAACGTTGTTACAGTTTTCTTGGTATAGTCATATTCAAGTTTATGGACCTGAAAGTTGGGGCAATATCAACCAATTAAGAAATAAAAGCGTTGATATTTTTGGCATAAAAGACCAAGAAACCATTGATTCTTTTGCATTATCTCAAGAAACGTTTACTGGTGGTGTTACT…	726
setB2-like	3	BX571857.1	ATGAACAATAACATCACGAAAAAAATTATTTTATCAACAACATTGTTACTATTAGGTACAGCATCTACACAATTTCCTAATACACCTATCAATTCTTCATCTGAAGCGAAAGCTTATTATATAAATCAAAACGAAACTAACGTTAATGAGTTAACTAAATATTACTCGCAAAAATATTTAACCTTCTCTAACAGTACGTTATGGCAAAAAGATAACGGTACGATTCATGCAACGTTGTTACAGTTTTCTTGGTATAGTCATATTCAAGTTTATGGACCTGAAAGTTGGGGCAATATCAACCAATTAAGAAATAAAAGCGTTGATATTTTTGGCATAAAAGACCAAGAAACCATTGATTCTTTTGCATTATCTCAAGAAACGTTTACTGGTGGTGTTACT…	726
setB2-like	23	ERR246635	ATGAACAATAACATCACGAAAAAAATTATTTTATCAACAACATTGTTACTATTAGGTACAGCATCTACACAATTTCCTAATACACCTATCAATTCTTCATCTGAAGCGAAAGCTTATTATATAAATCAAAACGAAACTAACGTTAATGAGTTAACTAAATATTACTCGCAAAAATATTTAACCTTCTCTAACAGTACGTTATGGCAAAAAGATAACGGTACGATTCATGCAACGTTGTTACAGTTTTCTTGGTATAGTCATATTCAAGTTTATGGACCTGAAAGTTGGGGCAATATCAACCAATTAAGAAATAAAAGCGTTGATATTTTTGGCATAAAAGACCAAGAAACCATTGATTCTTTTGCATTATCTCAAGAAACGTCTACTGGTGGTGTTACT…	726
setB2-like	5	NC022226	ATGAACAATAACATCACGAAAAAAATTATTTTATCAACAACATTGTTACTATTAGGTACAGCATCTACACAATTTCCTAATACACCTATCAATTCTTCATCTGAAGCGAAAGCTTATTATATAAATCAAAACGAAACTAATGTTAATGAGTTAACTAAATATTACTCGCAAAAATATTTAACCTTCTCTAACAGTACGTTATGGCAAAAAGATAACGGTACGATTCATGCAACGTTGTTACAGTTTTCTTGGTATAGTCATATTCAAGTTTATGGACCTGAAAGTTGGGGCAATATCAACCAATTAAGAAATAAAAGCGTTGATATTTTTGGCATAAAAGACCATGAAACCATTGATTCTTTTGCATTATCTCAAGAAACGTTTACTGGTGGTGTTACT…	726
setB2-like	7	NC002758	ATGAACAATAACATCACGAAAAAAATTATTTTATCAACAACATTGTTACTATTAGGTACAGCATTTACACAATTTCCTAATACACCTATCAATTCTTCATCTGAAGCGAAAGCTTATTATATAAATCAAAACGAAACTAACGTTAATGAGTTAACTAAATATTACTCGCAAAAATATTTAACCTTCTCTAACAGTACGTTATGGCAAAAAGATAACGGTACGATTCATGCAACGTCGTTACAGTTTTCTTGGTATAGTCATATTCAAGTTTATGGACCTGAAAGTTGGGGCAATATCAACCAATTAAGAAATAAAAGCGTTGATATTTTTGGCATAAAAGACCAAGAAACCATTGATTCTTTTGCATTATCTCAAGAAACGTTTACTGGTGGTGTTACT…	726
setB2-like	6	NC002745	ATGAACAATAACATCACGAAAAAAATTATTTTATCAACAACATTGTTACTATTAGGTACAGCATTTACACAATTTCCTAATACACCTATCAATTCTTCATCTGAAGCGAAAGCTTATTATATAAATCAAAACGAAACTAACGTTAATGAGTTAACTAAATATTACTCGCAAAAATATTTAACCTTCTCTAACAGTACGTTATGGCAAAAAGATAACGGTACGATTCATGCAACGTTGTTACAGTTTTCTTGGTATAGTCATATTCAAGTTTATGGACCTGAAAGTTGGGGCAATATCAACCAATTAAGAAATAAAAGCGTTGATATTTTTGGCATAAAAGACCAAGAAACCATTGATTCTTTTGCATTATCTCAAGAAACGTTTACTGGTGGTGTTACT…	726
setB2-like	9	NC013450	ATGAACAATAACATCACGAAAAAAATTATTTTATCAACAACATTGTTACTATTAGGTACAGCATTTACACAATTTCCTAATACACCTATCAATTCTTCATCTGAAGCGAAAGCTTATTATATAAATCAAAACGAAACTAACGTTAATGAGTTAACTAAATATTACTCGCAAAAATATTTAACCTTCTCTAACAGTACGTTATGGCAAAAAGATAACGGTACGATTCATGCAACGTTGTTACAGTTTTCTTGGTATAGTCATATTCAAGTTTATGGACCTGAAAGTTGGGGCAATATCAACCAATTAAGAAATAAAAGCATTGATATTTTTGGCATAAAAGACCAAGAAACCATTGATTCTTTTGCATTATCTCAAGAAACGTTTACTGGTGGTGTTACT…	726
setB2-like	22	ERR127444	ATGAACAATAACATCACGAAAAAAATTATTTTATCAACAACATTGTTACTATTAGGTACAGCATTTACACAATTTCCTAATACACCTATCAATTCTTCATCTGAAGCGAAAGCTTATTATATAAATCAAAACGAAACTAACGTTAATGAGTTAACTAAATATTACTCGCAAAAATATTTAACCTTCTCTAACAGTACGTTATGGCAAAAAGATAACGGTACGATTCATGCAACGTTGTTACAGTTTTCTTGGTATAGTCATATTCAAGTTTATGGACCTGAAAGTTGGGGCAATATCAACCAATTAAGAAATAAAAGCGTTGATATTTTTGGCATAAAAGACCAAGAAACCATTGATTCTTTTGCATTATCTCAAGAAACGTTTACTGGTGGTGTTACT…	726
setB2-like	27	ERR109588	ATGAACAATAACATCACGAAAAAAATTATTTTATCAACAACATTGTTACTATTAGGTACAGCATTTACACAATTTCCTAATACACCTATCAATTCTTCATCTGAAGCGAAAGCTTATTATATAAATCAAAACGAAACTAACGTTAATGAGTTAACTAAATATTACTCGCAAAAATATTTAACCTTCTCTAACAGTACGTTATGGCAAAAAGATAACGGTACGATTCATGCAACGTTGTTACAGTTTTCTTGGTATAGTCATATTCAAGTTTATGGACCTGAAAGTTGGGGCAATATCAACCAATTAAGAAATAAAAGCGTTGATATTTTTGGCATAAAAGACCAAGAAACCATTGATTCTTTTGCATTATCTCAAGAAACGTTTACTGGTGGTGTTACT…	726
setB2-like	29	ERR033380	ATGAACAATAACATCACGAAAAAAATTATTTTATCAACAACATTGTTACTATTAGGTGCAGCATCTACACAATTTCCTAATACACCTATCAATTCTTCATCTGAAGCGAAAGCTTATTATATAAATCAAAACGAAACTAACGTTAATGAGTTAACTAAATATTACTCGCAAAAATATTTAACCTTCTCAAACAGTACGTTATGGCAAAAAGATAACGGTACGATTCATGCAACGTTGTTACAGTTTTCTTGGTATAGTCATATTCAAGTTTATGGACCTGAAAGTTGGGGCAATATCAACCAATTAAGAAATAAAAGCGTTGATATTTTTGGCATAAAAGACCAAGAAACCATTGATTCTTTTGCATTATCTCAAGAAACGTTTACTGGTGGTGTTACT…	726
setB2-like	21	CP010941.1	ATGAACAATAACATCATGAAAAAATTAATTTTATCAACAACATTGTTGCTATTAGGTACAGCATCAACACAAATTCCCAATACATCAATCAATTCATCACTAGAAGCAAAAGCATATCATATTAATCAAAATGAAACTAACGTAAATGAGTTAACTAAATATTACTTGCAACAATATTTAGCTTTCTCTAACAAAACGTTATGGCAAAAAGATAACGGTACGATTCATGCAACGTTGCTACAGTTTTCTTGGTATAGTCATATTCAAGTTTATGGACCTGAAAGTTGGGGCAATATCAATCAATTAAGAAATAAAAATGTAGATATTTTTGGGATAAAAGACCAAGAAACCATTGATTCTTTTGCATTATCTCAAGAAACGTTTACTGGTGGTGTTACT…	726
setB2-like	25	ERR211639	ATGAATAATAACATCACGAAAAAAATTATTTTATCAACAACATTGTTACTATTAGGTACAGCATCAACACAATTTCCTAATACACCTATCAGTTCTTCAACTGAAGCGAAAGCTTATTATATAAATCAAAATGAAACTAACGTTAATGAGTTAACTAAATATTACTCGCAAAAACATTTAACCTTCTCTAACAAAACGTTATGGCAAAAAGATAACGGTACGATTCATGCAACGTTGTTACAGTTTTCTTGGTATAGTCATATTCAAGTTTATGGACCTGAAAGTTGGGGCAATATCAACCAATTAAGAAATAAAAACGTTGATATTTTTGGCATAAAAGACCAAGAAACCATTGATTCTTTTGCATTATCTCAAGAAACGTTTACTGGTGGTGTTACT…	726
setB3-like	10	NC017342	ATGAAAAAGAACATCACGAACAAAATTGTTTTATCAACAGCATTGTTACTTTTAGGAACTACATCAACACAACCGCCTAAAGAACCAATCAGTTTTTCATCTGAAGCAAAAGCATACAATATAAGTGAAAACGAAACGAATATCAATGAATTAATCAAATATTACACGCAGCCACACCTTTCATTTTCTGGAAAATGGCTATGGCAAAACCCTAACGGTACCATACATGCAACATTACAAACGTGGGTTTGGTACACGCATATTCAAGTATTTGGTCCTGAAAGTTGGGGCAACATTAATCAATTAAGAGATAAATATGTAGATATTTTTGGTACCAAGGATGAGGATACTATAGAAGGCTATTGGACTTATGATGAAACCTTTACTGGAGGTGTAACA…	726
setB3-like	2	BX571856.1	ATGAAAAAGAACATCACGAACAAAATTGTTTTATCAACAGCATTGTTACTTTTAGGAACTACATCAACACAACCGCCTAAAGCACCAATCAGTTTTTCATCTGAAGCAAAAGCATACAATATAAGTGAAAACGAAACGAATATCAATGAATTAATCAAATATTACACGCAGCCACACCTTTCATTTTCTGGAAAATGGCTATGGCAAAACCCTAACGGTACCATACATGCAACATTACAAACGTGGGTTTGGTACACGCATATTCAAGTATTTGGTCCTGAAAGTTGGGGCAACATTAATCAATTAAGAGATAAATATGTAGATATTTTTGGTACCAAGGATGAGGATACTATAGAAGGCTATTGGACTTATGATGAAACCTTTACTGGAGGTGTAACA…	726
setB3-like	13	NC022113	ATGAAAAAGAACATCACGAACAAAATTGTTTTATCAACAGCATTGTTACTTTTAGGAACTACATCAACACAACCGCCTAAAGCACCAATCAGTTTTTCATCTGAAGCAAAAGCATACAATATAAGTGAAAACGAAACGAATATCAATGAATTAATCAAATATTACACGCAGCCACACCTTTCATTTTCTGGAAAATGGCTATGGCAAAACCCTAACGGTACCATACATGCAACATTACAAACGTGGGTTTGGTACACGCATATTCAAGTATTTGGTCCTGAAAGTTGGGGCAACATTAATCAATTAAGAGATAAATATGTAGATATTTTTGGTACCAAGGATGAGGATACTATAGAAGGCTATTGGACTTATGATGAAACCTTTACTGGAGGTGTAACA…	726
setB3-like	4	NC017333	ATGAAAAAGAACATCACGAACAAAATTGTTTTATCTACAGCATTGTTACTTTTAGGAACTACATCAACACAACCGCCTAAAGCACCAATCAGTTTTTCATCTGAAGCAAAAGCATACAATATAAGTGAAAACGAAACGAATATCAATGAATTAATCAAATATTACACGCAGCCACACCTTTCATTTTCTGGAAAATGGCTATGGCAAAACCCTAACGGTACCATACATGCAACATTACAAACGTGGGTTTGGTACACGCATATTCAAGTATTTGGACCTGAAAGTTGGGGCAACATTAATCAATTAAGAGATAAATATGTAGATATTTTTGGTACCAAGGATGAGGATACTATAGAAGGCTATTGGACTTATGATGAAACCTTTACTGGAGGTGTAACA…	726
setB3-like	9	NC017341	ATGAAAAAGAACATCATGAATAAATTAGTTTTATCAACAGCATTGTTACTTTTAGAAACTACATCAACACAACTTCCTAAAACACCAATCAGTTTTTCATCTGAAGCAAAAGCCTATAATATCAGTGAAAACGAGACTAATATCAATGAACTAATCAAATATTACAATCAGCCGCATTTTTCATTATCTGGAAAATGGTTATGGCAAAAGCCCAATGGTAGCATTCATGCAACATTGCAAACGTGGGTTTGGTATAGTCATATTCAAGTGTTTGGATCCGAGAGTTGGGGAAACATTAATCAGTTAAGAAATAAATACGTTGATATATTTGGAACTAAAGATGAGGACACAGTTGAAGGTTACTGGACTTATGATGAAACATTTACTGGTGGTGTTACG…	726
setB3-like	1	CP000046.1	ATGAAAAAGAACATCATGAATAAATTAGTTTTATCAACAGCATTGTTACTTTTAGAAACTACATCAACACAACTTCCTAAAACACCAATCAGTTTTTCATCTGAAGCAAAAGCCTATAATATCAGTGAAAACGAGACTAATATCAATGAACTAATCAAATATTACACTCAGCCGCATTTTTCATTATCTGGAAAATGGTTATGGCAAAAGCCCAATGGTAGCATTCATGCAACATTGCAAACGTGGGTTTGGTATAGTCATATTCAAGTGTTTGGATCCGAGAGTTGGGGAAACATTAATCAGTTAAGAAATAAATACGTTGATATATTTGGAACTAAAGATGAGGACACAGTTGAAGGTTACTGGACTTATGATGAAACATTTACTGGTGGTGTTACG…	726
setB3-like	12	NC021059	ATGAAAAAGAACATCATGAATAAATTAGTTTTATCAACAGCATTGTTACTTTTAGAAACTACATCAACACAACTTCCTAAAACACCAATCAGTTTTTCATCTGAAGCAAAAGCCTATAATATCAGTGAAAACGAGACTAATATCAATGAACTAATCAAATATTACACTCAGCCGCATTTTTCATTATCTGGAAAATGGTTATGGCAAAAGCCCAATGGTAGCATTCATGCAACATTGCAAACGTGGGTTTGGTATAGTCATATTCAAGTGTTTGGATCCGAGAGTTGGGGAAACATTAATCAGTTAAGAAATAAATACGTTGATATATTTGGAACTAAAGATGAGGACACAGTTGAAGGTTACTGGACTTATGATGAAACATTTACTGGTGGTGTTACG…	726
setB3-like	7	NC007622	ATGAAAAAGAACATCATGAATAAATTAGTTTTATCAACAGCATTGTTACTTTTAGGAACCACATCAACACAACTTCCTAAAACACCAATCAGTTTTTCATCTGAAGCAAAAGCCTATAATATCAGTGAAAACGAGACTAATATCAATGAACTAATCAAATATTACACTCAGCCGCATTTTTCACTTTCAAATAAATGGTTATGGCAAAAGCCCAATGGTAGCATTCATGCAACATTGCAAACGTGGGTTTGGTATAGTCATATTCAAGTGTTTGGTTCCGAGAGTTGGGGAAACATTAATCAGTTGAGAAATAAATACGTTGATATATTTGGAACTAAAGATGAGGACACAGTTGAAGGTTACTGGACTTATGATGAAACATTTACTGGTGGTGTTACG…	726
setB3-like	5	NC017337	ATGAAAAAGAACATCATGAATAAATTAGTTTTATCAACAGCATTGTTACTTTTAGGAACCACATCAACACAACTTCCTAAAACACCAATCAGTTTTTCATCTGAAGCAAAAGCCTATAATATCAGTGAAAACGAGACTAATATCAATGAACTAATCAAATATTACACTCAGCCGCATTTTTCATTATCTGGAAAATGGTTATGGCAAAAGCCCAATGGTAGCATTCATGCAACATTGCAAACGTGGGTTTGGTATAGTCATATTCAAGTGTTTGGTTCCGAGAGTTGGGGAAACATTAATCAGTTGAGAAATAAATACGTTGATATATTTGGAACTAAAGATGAGGACACAGTTGAAGGTTACTGGACTTATGATGAAACATTTACTGGTGGTGTTACG…	726
setB3-like	6	NC017349	ATGAAAAAGAACATCATGAATAAATTAGTTTTATCAACAGCATTGTTACTTTTAGGAACCACATCAACACAACTTCCTAAAACACCAATCAGTTTTTCATCTGAAGCAAAAGCCTATAATATCAGTGAAAACGAGACTAATATCAATGAACTAATCAAATATTACACTCAGCCGCATTTTTCATTATCTGGAAAATGGTTATGGCAAAAGCCCAATGGTAGCATTCATGCAACATTGCAAACGTGGGTTTGGTATAGCCATATTCAAGTGTTTGGTTCCGAGAGTTGGGGAAACATTAATCAGTTAAGAAATAAATACGTTGATATATTTGGAACTAAAGATGAGGACACAGTTGAAGGTTACTGGACTTATGATGAAACATTTACTGGTGGTGTTACG…	726
setB3-like	20	ERR114897	ATGAAAAAGAACATCATGAATAAATTAGTTTTATCAACAGCATTGTTACTTTTAGGAACCACATCAACACAACTTCCTAAAACACCAATCAGTTTTTCATCTGAAGCAAAAGCCTATAATATCAGTGAAAACGAGACTAATATCAATGAACTAATCAAATATTACACTCAGCCGCATTTTTCATTATCTGGAAAATGGTTATGGCAAAAGCCCAATGGTAGCATTCATGCAACATTGCAAACGTGGGTTTGGTATAGTCATATTCAAGTGTTTGGTTCCGAGAGTTGGGGAAACATTAATCAGTTGAGAAATAAATACGTTGATATATTTGGAACTAAAGATGAGGACACAGTTGAAGGTTACTGGACTTATGATGAAACATTTACTGGTGGTGTTACG…	726
setB3-like	8	NC016928	ATGAAAAAGAACATCATGAATAAATTAGTTTTATCAACAGCATTGTTACTTTTAGGAACCACATCAACACAACTTCCTAAAACACCAATCAGTTTTTCATCTGAAGCAAAAGCCTATAATATCAGTGAAAACGAGACTAATATCAATGAGTTAATAAAGTATTATTCACAGCCTCATTTATCACTTTCAAATAAATGGTTATGGCAAAAGCCCAATGGTAGCATTCATGCAACATTGCAAACGTGGGTTTGGTATAGTCATATTCAAGTGTTTGGATCCGAGAGTTGGGGAAACATTAATCAGTTAAGAAATAAATACGTTGATATATTTGGAACTAAAGATGAGGACACAGTTGAAGGTTACTGGACTTATGATGAAACATTTACTGGTGGTGTTACG…	726
setB3-like	3	NC002745	ATGAAAAAGAACATCATGAATAAATTAGTTTTATCAACAGCATTGTTACTTTTAGGAACCACATCAACACAACTTCCTAAAACACCAATCAGTTTTTCATCTGAAGCAAAAGCCTATAATATCAGTGAAAACGAGACTAATATCAATGAGTTAATCAAATATTACACTCAGCCGCATTTTTCATTATCTGGAAAATGGCTATGGCAAAAGCCCAATGGTAGCATTCATGCAACATTGCAAACGTGGGTTTGGTATAGTCATATTCAAGTGTTTGGATCCGAGAGTTGGGGAAACATTAATCAGTTAAGAAATAAATACGTTGATATATTTGGAACTAAAGATGAGGACACAGTTGAAGGTTACTGGACTTATGATGAAACATTTACTGGTGGTGTTACG…	726
setB3-like	15	NC017338	ATGAAAAAGAACATCATGAATAAATTAGTTTTATCAACAGCATTGTTACTTTTAGGAACCACATCAACACAACTTCCTAAAACACCAATCAGTTTTTCATCTGAAGCAAAAGCCTATAATATTAGTGAAAACGAGACTAATATCAATGAGTTAATAAAGTATTATACACAGCCTCATTTATCACTATCCGGAAAATGGTTATGGCAAAAACCTAATGGTACCATTCATGCAACATTACAAACGTGGGTTTGGTATACGCATATTCAAGTATTCGGCCCTGAAAGTTGGGGAAACATTAATCAATTAAGAGATAAATATGTAGATATATTTGGAACTAAAGACGAGGATACAGTGGAAGGTTACTGGACTTATGATGAAACATTTACTGGTGGTGTTACA…	726
setB3-like	21	ERR211639	ATGAAAAAGAACATCATGAATAAATTAGTTTTATCAACAGCATTGTTACTTTTAGGAACCACATCAACACAACTTCCTAAAACACCAATCAGTTTTTCATCTGAAGCAAAAGCCTATAATATTAGTGAAAACGAGACTAATATCAATGAGTTAATAAAGTATTATTCACAGCCTCATTTATCACTTTCAAATAAATGGTTATGGCAAAAGCCCAATGGTAGCATTCATGCAACATTGCAAACGTGGGTTTGGTATAGTCATATTCAAGTGTTTGGTTCCGAGAGTTGGGGAAACATTAATCAGTTGAGAAATAAATACGTTGATATATTTGGAACTAAAGATGAGGACACAGTTGAAGGTTACTGGACTTATGATGAAACATTTACTGGTGGTGTTACG…	726
setB3-like	17	NC017763	ATGAAAAAGAACATCATGAATAAATTAGTTTTATCAACAGCATTGTTACTTTTAGGAACCACATCAACACAACTTCCTAAAACGCCAATCAGTTTTTCATCTGAAGCAAAAGCCTATAATATCAGTGAAAACGAGACTAATATCAATGAACTAATCAAATATTACACTCAGCCGCATTTTTCATTATCTGGAAAATGGCTATGGCAAAAGCCCAATGGTAGCATTCATGCAACATTGCAAACGTGGGTTTGGTATAGTCATATTCAAGTATTTGGTGCTGAAAGTTGGGGAAACATTAATCAGTTAAGAGATAAATACGTTGATATATTCGGAACTAAAGATGAGGATACAGTTGAAGGTTACTGGACTTATGATGAAACATTTACAGGTGGTGTAACA…	726
setB3-like	19	CP010941.1	ATGAAAAAGAACATCATGAATAAATTAGTTTTATCAACAGCATTGTTACTTTTAGGAACCACATCAACACAACTTCCTAAAACGCCAATCAGTTTTTCATCTGAAGCAAAAGCCTATAATATCAGTGAAAACGAGACTAATATCAATGAATTAATCAAGTATTATACCCAGCCACATTTATCATTTTCAAATAAATGGTTATGGCAAAAGCCGAATGGTAGCATTCACGCAACATTAAAAACGTGGTTTTGGTATAGTCATATTCAAGTATTTGGTTCCGAAAGTTGGGGAAACATTAATCAATTAAGAAATAAATACGTTGATATATTTGGAACTAAAGATGAGGATACAGTTGAGGATTACTGGACTTATGATGAAACATTTACTGGTGGTGTTACG…	726
setB3-like	11	NC017351	ATGAAAAAGAACATCATGAATAAATTAGTTTTATCAACAGCATTGTTACTTTTAGGAACCACATCTACACAACTTCCTAAAACACCAATCAGTTTTTCATCTGAAGCAAAAGCCTATAATATCAGTGAAAAAGAGACTAATATCAATGAGTTAATAAAGTATTATACACAGCCTCATTTATCACTATCAAATAAATGGTTATGGCAAAAGCCCAATGGTAGCATTCATGCAACATTGCAAACGTGGGTTTGGTATAGTCATATTCAAGTGTTTGGATCCGAGAGTTGGGGAAACATTAATCAGTTAAGAAATAAATACGTTGATATATTTGGAACTAAAGATGAGGACACAGTTGAAGGTTACTGGACTTATGATGAAACATTTACTGGTGGTGTTACG…	726
setB3-like	23	ERR127412	ATGAAAAAGAACATCATGAATAAATTAGTTTTATCAACAGCATTGTTACTTTTAGGAACCACATCTACACAACTTCCTAAAACACCAATCAGTTTTTCATCTGAAGCAAAAGCCTATAATATCAGTGAAAACGAGACTAATATCAATGAACTAATAAAGTATTATACACAGCCTCATTTATCACTATCAAATAAATGGTTATGGCAAAAGCCCAATGGTAGCATTCATGCAACATTGCAAACGTGGGTTTGGTATAGTCATATTCAAGTGTTTGGATCCGAGAGTTGGGGAAACATTAATCAGTTAAGAAATAAATACGTTGATATATTTGGAACTAAAGATGAGGACACAGTTGAAGGTTACTGGACTTATGATGAAACATTTACTGGTGGTGTTACG…	726
setB3-like	14	NC022226	ATGAAAAAGAACATCATGAATAAATTAGTTTTATCAACAGCATTGTTACTTTTAGGAACCACATCTACACAACTTCCTAAAACACCAATCAGTTTTTCATCTGAAGCAAAAGCCTATAATATCAGTGAAAACGAGACTAATATCAATGAGTTAATAAAGTATTATACACAGCCTCATTTATCACTATCAAATAAATGGTTATGGCAAAAGCCCAATGGTAGCATTCATGCAACATTGCAAACGTGGGTTTGGTATAGTCATATTCAAGTGTTTGGATCCGAGAGTTGGGGAAACATTAATCAGTTAAGAAATAAATACGTTGATATATTTGGAACTAAAGATGAGGACACAGTTGAAGGTTACTGGACTTATGATGAAACATTTACTGGTGGTGTTACG…	726
setB3-like	22	ERR109588	ATGAAAAAGAACATCATGAATAAATTAGTTTTATCAACAGCATTGTTACTTTTAGGAACTACATCAACACAACTTCCTAAAACACCAATCAGTTTTTCATCTGAAGCAAAAGCCTATAATATCAGTGAAAACGAGACTAATATCAATGAACTAATCAAATATTACACTCAGCCGCATTTTTCATTATCTGGAAAATGGTTATGGCAAAAGCCCAATGGTAGCATTCATGCAACATTGCAAACGTGGGTTTGGTATAGTCATATTCAAGTGTTTGGATCCGAGAGTTGGGGAAACATTAATCAGTTAAGAAATAAATACGTTGATATATTTGGAACTAAAGATGAGGACACAGTTGAAGGTTACTGGACTTATGATGAAACATTTACTGGTGGTGTTACG…	726
setB3-like	24	ERR033380	ATGAAAAAGAACATCATGAATAAATTAGTTTTATCAACAGCATTGTTACTTTTAGGAACTACATCAACACAACTTCCTAAAACACCAATCAGTTTTTCATCTGAAGCAAAAGCCTATAATATCAGTGAAAACGAGACTAATATCAATGAACTAATCAAATATTACACTCAGCCGCATTTTTCATTATCTGGAAAATGGTTATGGCAAAAGCCCAATGGTAGCATTCATGCAACATTGCAAACGTGGGTTTGGTATAGTCATATTCAAGTGTTTGGATCCGAGAGTTGGGGAAACATTAATCAGTTAAGAAATAAATACGTTGATATATTTGGAACTAAAGATGAGGACACAGTTGAAGGTTACTGGACTTATGATGAAACATTTACTGGTGGTGTTACG…	726
setB3-like	18	NC003923	ATGAAAAAGAACATCATGAATAAATTAGTTTTATCAACAGCATTGTTACTTTTAGGAACTACATCAACACAACTTCCTAAAACACCAATCAGTTTTTCATCTGAAGCAAAAGCCTATAATATCAGTGAAAACGAGACTAATATCAATGAGTTAATAAAGTATTATACACAGCCTCATTTATCACTATCAAATAAATGGTTATGGCAAAAGCCCAATGGTAGCATTCATGCAACATTGCAAACGTGGGTTTGGTATAGTCATATTCAAGTGTTTGGATCCGAGAGTTGGGGAAACATTAATCAGTTAAGAAATAAATACGTTGATATATTTGGAACTAAAGATGAGGACACAGTTGAAGGTTACTGGACTTATGATGAAACATTTACTGGTGGTGTTACG…	726
setB3-like	16	NC021554	ATGAAAAAGAACATCATGAATAAATTAGTTTTATCAACAGCATTGTTACTTTTAGGAACTACATCAACACAACTTCCTAAAACACCAATCAGTTTTTCATCTGAAGCAAAAGCCTATAATATTAGTGAAAACGAGACTAATATCAATGAGTTAATAAAGTATTATACACAGCCTCATTTATCACTATCCGGAAAATGGTTGTGGCAAAAACCTAATGGTACCATTCATGCAACATTACAAACGTGGGTTTGGTATACGCATATTCAAGTATTCGGCCCTGAAAGTTGGGGAAACATTAATCAATTAAGAGATAAATATGTAGATATATTTGGAACTAAAGACGAGGATACAGTGGAAGGTTATTGGACTTATGATGAAACATTTACTGGTGGTGTTACA…	726
setC-like	7	NC017351	ATGTTCAAAAAAAATGACTCGAAAAATTCAATCGTATTAAAATCTATTCTATCGCTAGGTATCATCTATGGGGGAACATTTGGAATATATCCAAAAGCAGACGCGTCAACACAAAATTCCTCAAGTGTACAAGATAAACAATTACAAAAAGTTGAAGAAGTACCAAATAATTCAGAAAAAGCTTTGGTTAAAAAACTTTACGATAGATACAGCAAGGATACAATAAATGGAAAATCTAATAAATCTAGGAATTGGGTTTATTCAGAGAGACCTTTAAATGAAAACCAAGTTCGTATACATTTAGAAGGAACATACAGAGTTGCTGATAGAGTGTATACACCTAAGAGGAACATTACTCTTAATAAAGAAGTTGTCACTTTAAAAGAATTGGATCATATC…	612
setC-like	13	ERR234846	ATGTTCAAAAAAAATGACTCGAAAAATTCAATCGTATTAAAATCTATTCTATCGCTAGGTATCATCTATGGGGGAACATTTGGAATATATCCAAAAGCAGACGCGTCAACACAAAATTCCTCAAGTGTACAAGATAAACAATTACAAAAAGTTGAAGAAGTACCAAATAATTCAGAAAAAGCTTTGGTTAAAAAACTTTACGATAGATACAGCCAAAATACAATAAACGGAAAATCTAATAAATCTAGGAATTGGGTTTATTCAGAGAGACCTTTAAATGAAAATCAAGTTCGTATACATTTAGAAGGAACATACAGAGTTGCTGATAGAGTGTATACACCTAAGAGGAACATTACTCTTAATAAAGAAATTGTCACTTTAAAAGAATTGGATCATATC…	612
setC-like	2	NC002953	ATGTTCAAAAAAAATGACTCGAAAAATTCAATTCTATTAAAATCTATTCTATCGCTAGGTATCATCTATGGGGGAACATTTGGAATATATCCAAAAGCAGACGCGTCAACACAAAATTCCCCAAGTGTACAAGATAAACAATTCCAAAAAGTTGAAGAAGTACCAAATAATTCAGAAAAAGCTTTGGTTAAAAAACTTTACGATAGATACAGCCAAAATACAATAAACGGAAAATCTAATAAATCTAGGAATTGGGTTTATTCAGAGAGACCTTTAAATGAAAACCAAGTTCGTATAAATTTAGAAGGAACATACAGAGTTGCTGATAGAGTATATACACCTAAGAGAAATATTACTCTTAATAAAGAAGTTGTCACTTTAAAGGAATTGGATCATATC…	612
setC-like	12	ERR175883	ATGTTCAAAAAACATCATTCGAAAAATTCAATCGTATTAAAATCTATTCTATCGCTAGGTATCATCTATGGGGGAACATTTGGAATATATCCAAAAGCAGACGCGTCAACACAAAATTCCTCAAGTGTACAAGATAAACAATTACAAAAAGTTGAAGAAGTACCAAATAATTCAGAAAAAGCTTTGGTTAAAAAACTTTACGATAGATACAGCAAGGATACAATAAATGGAAAATCTAATAAATCTAGGAATTGGGTTTATTCAGAGAGACCTTTAAATGAAAACCAAGTTCGTATACATTTAGAAGGAACATACAGAGTTGCTGATAGAGTGTATACACCTAAGAGGAACATTACTCTTAATAAAGAAGTTGTCACTTTAAAAGAATTGGATCATATC…	612
setC-like	10	NC016928	ATGTTCAAAAAACATCATTCGAAAAATTCAATCGTATTAAAATCTATTCTATCGCTAGGTATCATCTATGGGGGAACATTTGGAATATATCCAAAAGCAGACGCGTCAACACAAAATTCCTCAAGTGTACAAGATAAACAATTCCAAAAAGTTGAAGAAGTACCAAATAATTCGGAAAAAGCTTTGGTTAAAAAACTGTACGATAGATACAGTAAAAATACAATAAACGGAAAATCTAATAAATCTAGGAATTGGGTTTATTCAGAGAGACCTTTAAATGGAAATCAAGTTCGCATACATTTAGAAGGTACATACACAGTTGCTGGCAGAGTGTATACACCTAAGAGGAACATTACTCTTAATAAAGAAGTTGTCACTTTAAAAGAATTGGATCATATT…	612
setC-like	8	NC017763	ATGTTCAAAAAACATCATTCTAAAAATTCAATCTTATTAAAATCTATTCTATCGCTAGGTATCATCTATTCGGGATCATTTGGAATATATTCAAAAGCAGGCGCGTCAACACAAAATTCCTCAAGTTTACAAGATAAACAATTCCAAAAAGTTGAAGAAGTACCAAATAATTCAGAAAAAGCTTTGGTTAAAAAACTGTACGATAGATACAGCAAAAATACAATAAATGGAAAATCTAATAAATCTAGGAATTGGGTTTATTCAGAGAGACCTTTAAATGAAAATCAAGTTCGTATACATTTAGAAGGGACTTACACAGTTGCTGATAGAGTATATACACCTAAGAGGAACATTACTCTTAATAAAGAAGTTGTCACTTTAAAAGAATTGGATCATATC…	612
setC-like	17	ERR172063	ATGTTCAAAAAACATCATTCTAAAAATTCAATCTTATTAAAATCTATTCTATCGTTAGGTATCATCTATTCGGGATCATTTGGAATATATTCAAAAGCAAATGCGTCAACACAAAATTCCTCAAGTGTACATGATAAACAATTACAAAAGGTTGAAGAAGTACCAAATAATTCGGAAAAAGCTTTGGTTAAAAAACTTTACGATAGATACAGCAAAAATACAATAAACGGAAAATCTAATAAATCTAGGAATTGGGTTTATTCAGAGAGACCTTTAAATGGAAACCAAGTTCGCATAAATTTAGAAGGAACATACAGAGTTGCTGATAGAGTATATACACCTAAGAGAAATATTACTCTTAATAAAGAAGTTGTCACTTTAAAGGAATTGGATCATATC…	612
setC-like	3	BA000018.3	ATGTTCAAAAAATATGACTCAAAAAATTCAATCGTATTAAAATCTATTCTATCGCTAGGTATCATCTATGGGGGAACATTTGGAATATATCCAAAAGCAGACGCGTCAACACAAAATTCCTCAAGTGTACAAGATAAACAATTACAAAAAGTTGAAGAAGTACCAAATAATTCAGAAAAAGCTTTGGTTAAAAAACTTTACGATAGATACAGCAAGGATACAATAAATGGAAAATCTAATAAATCTAGGAATTGGGTTTATTCAGAGAGACCTTTAAATGAAAACCAAGTTCGTATACATTTAGAAGGAACATACACAGTTGCTGATAGAGTATATACACCTAAGAGAAATATTACTCTTAATAAAGAAGTTGTCACTTTAAAGGAATTGGATCATATC…	612
setC-like	9	NC017338	ATGTTCAAAAAATATGACTCAAAAAATTCAATCGTATTAAAATCTATTCTATCGCTAGGTATCATCTATGGGGGAACATTTGGAATATATCCAAAAGCAGACGCGTCAACACAAAATTCCTCAAGTGTACAAGATAAACAATTACAAAAAGTTGAAGAAGTACCAAATAATTCAGAAAAAGCTTTGGTTAAAAAACTTTACGATAGATACAGCAAGGATACAATAAATGGAAAATCTAATAAATCTAGGAATTGGGTTTATTCAGAGAGACCTTTAAATGAAAACCAAGTTCGTATACATTTAGAAGGAACATACAGAGTTGCTGATAGAGTGTATACACCTAAGAGGAACATTACTCTTAATAAAGAAGTTGTCACTTTAAAAGAATTGGATCATATC…	612
setC-like	20	ERR033380	ATGTTCAAAAAATATGACTCAAAAAATTCAATCGTATTAAAATCTATTCTATCGCTAGGTATCATCTATGGGGGAACATTTGGAATATATCCAAAAGCAGACGCGTCAACACAAAATTCCTCAAGTGTACAAGATAAACAATTACAAAAAGTTGAAGAAGTACCAAATAATTCAGAAAAAGTTTTGGTTAAAAAACTTTACGATAGATACAGCAAGGATACAATAAATGGAAAATCTAATAAATCTAGGAATTGGGTTTATTCAGAGAGACCTTTAAATGAAAACCAAGTTCGTATACATTTAGAAGGTACATACACAGTTGCTGGCAGAGTGTATACACCTAAGAGGAACATTACTCTTAATAAAGAAGTTGTCACTTTAAAAGAATTGGATCATATC…	612
setC-like	4	AJ938182.1	ATGTTCAAAAAATATGACTCAAAAAATTCAATCGTATTAAAATCTATTCTATCGCTAGGTATCATCTATGGGGGAACATTTGGAATATATCCAAAAGCAGACGCGTCAACACAAAATTCCTCAAGTGTACAAGATAAACAATTCCAAAAAGTTGAAGAAGTACCAAATAATTCAGAAAAAGCTTTGGTTAAAAAACTGTACGATAGATACAGCCAAAATACAATAAACGGAAAATCTAATAAAGCTAGGAATTGGGTTTATTCAGAGAGACCTTTAAATGAAAATCAAGTTCGCATACATTTAGAAGGTACATACAGAGTTGCTGATAGAGTGTATACACCTAAGAGGAACATTACTCTTAATAAAGAAGTTGTCACTTTAAAAGAATTGGATCATATC…	612
setC-like	6	NC017349	ATGTTCAAAAAATATGACTCAAAAAATTCAATCGTATTAAAATCTATTCTATCGCTAGGTATCATCTATGGGGGAACATTTGGAATATATCCAAAAGCAGACGCGTCAACACAAAATTCCTCAAGTGTACAAGATAAACAATTCCAAAAAGTTGAAGAAGTACCAAATAATTCAGAAAAAGCTTTGGTTAAAAAACTGTACGATAGATACAGCCAAAATACAATAAACGGAAAATCTAATAAAGCTAGGAATTGGGTTTATTCAGAGAGACCTTTAAATGAAAACCAAGTTCGTATACATTTAGAAGGTACATACAGAGTTGCTGATAGAGTATATACACCTAAGAGGAATATTACTCTTAATAAAGAAGTTGTCACTTTAAAAGAATTGGATCATATT…	612
setC-like	5	NC017337	ATGTTCAAAAAATATGACTCAAAAAATTCAATCGTATTAAAATCTATTCTATCGCTAGGTATCATCTATGGGGGAACATTTGGAATATATCCAAAAGCAGACGCGTCAACACAAAATTCCTCAAGTGTACAAGATAAACAATTCCAAAAAGTTGAAGAAGTACCAAATAATTCAGAAAAAGCTTTGGTTAAAAAACTGTACGATAGATACAGCCAAAATACAATAAACGGAAAATCTAATAAATCTAGGAATTGGGTTTATTCAGAGAGACCTTTAAATGAAAATCAAGTTCGCATACATTTAGAAGGTACATACACAGTTGCTGATAGATTGTATACACCTAAGAGAAATATTACTCTTAATAAAGAAGTTGTCACTTTAAAAGAATTGGATCATATT…	612
setC-like	14	ERR114897	ATGTTCAAAAAATATGACTCAAAAAATTCAATCGTATTAAAATCTATTCTATCGCTAGGTATCATCTATGGGGGAACATTTGGAATATATCCAAAAGCAGACGCGTCAACACAAAATTCCTCAAGTGTACAAGATAAACAATTCCAAAAAGTTGAAGAAGTACCAAATAATTCAGAAAAAGCTTTGGTTAAAAAACTGTACGATAGATACAGCCAAAATACAATAAACGGAAAATCTAATAAATCTAGGAATTGGGTTTATTCAGAGAGACCTTTAAATGAAAATCAAGTTCGCATACATTTAGAAGGTACATACACAGTTGCTGGCAGAGTGTATACACCTAAGAGGAACATTACTCTTAATAAAGAAGTTGTCACTTTAAAAGAATTGGATCATATT…	612
setC-like	15	ERR211639	ATGTTCAAAAAATATGACTCAAAAAATTCAATCGTATTAAAATCTATTCTATCGCTAGGTATCATCTATGGGGGAACATTTGGAATATATCCAAAAGCAGACGCGTCAACACAAAATTCCTCAAGTGTACAAGATAAACAATTCCAAAAAGTTGAAGAAGTACCAAATAATTCAGAAAAAGCTTTGGTTAAAAAACTGTACGATAGATACAGCCAAAATACAATAAACGGAAAATCTAATAAATCTAGGAATTGGGTTTATTCAGAGAGACCTTTAAATGAAAATCAAGTTCGCATACATTTAGAAGGTACATATACAGTTGCTGGCAGAGTGTATACACCTAAGAGGAACATTACTCTTAATAAAGAAGTTGTCACTTTAAAAGAATTGGATCATATT…	612
setC-like	16	ERR211687	ATGTTCAAAAAATATGACTCAAAAAATTCAATCGTATTAAAATCTATTCTATCGCTAGGTATCATCTATGGGGGAACATTTGGAATATATCCAAAAGCAGACGCGTCAACACAAAATTCCTCAAGTGTACAAGATAAACAATTCCAAAAAGTTGAAGAAGTACCAAATAATTCAGAAAAAGCTTTGGTTAAAAAACTGTACGATAGATACAGCCAAAATACAATAAACGGAAAATCTAATAAATCTAGGAATTGGGTTTATTCAGAGAGACCTTTAAATGAAAATCAAGTTCGCATACATTTAGAAGGTACATACACAGTTGCTGATAGAGTGTATACACCTAAGAGAAATATTACTCTTAATAAAGAAGTTGTCACTTTAAAAGAATTGGATCATATT…	612
setC-like	11	ERR127444	ATGTTCAAAAAATATGACTCAAAAAATTCAATCGTATTAAAATCTATTCTATCGCTAGGTATCATCTATGGGGGAACATTTGGAATATATCCAAATGCAGACGCGTCAACACAAAATTCCCCAAGTGTACAAGATAAACAATTCCAAAAAGTTGAAGAAGTACCAAATAATTCAGAAAAAGCTTTGGTTAAAAAACTGTACGATAGATACAGCAAGGGTACAATAAATGGAAAATCTAATAAATCTAGGAATTGGGTTTATTCAGAGAGACCTTTAAATGAAAATCAAGTTCGTATACATTTAGAAGGAACATACAGAGTTGCTGATAGAGTGTATACACCTAAGAGGAACATTACCCTTAATAAAGAAGTTGTCACTTTAAAAGAATTGGATCATATC…	612
setC-like	19	ERR127412	ATGTTCAAAAAATATGACTCAAAAAATTCAATCGTATTAAAATCTATTCTATCGCTAGGTATCATCTATTCGGGATCATTTGGAATATATCCAAAAGCAGACGCGTCAACACAAAATTCCTCAAGTGTACAAGATAAACAATTACAAAAAGTTGAAGAAGTACCAAATAATTCAGAAAAAGCTTTGGTTAAAAAACTTTACGATAGATACAGCAAGGATACAATAAATGGAAAATCTAATAAATCTAGGAATTGGGTTTATTCAGAGAGACCTTTAAATGAAAACCAAGTTCGTATACATTTAGAAGGTACATACACAGTTGCTGGCAGAGTGTATACACCTAAGAGGAACATTACTCTTAATAAAGAAGTTGTCACTTTAAAAGAATTGGATCATATC…	612
setC-like	18	ERR109588	ATGTTCAAAAAATATGACTCAAAAAATTCAATCTTATTAAAATCTATTCTATCGCTAGGTATCATCTATGGGGGAACATTTGGAATATATCCAAAAGCAGACGCGTCAACACAAAATTCCTCAAGTGTACAAGATAAACAATTACAAAAAGTTGAAGAAGTACCAAATAATTCAGAAAAAGCTTTGGTTAAAAAACTTTACGATAGATACAGCAAGGATACAATAAATGGAAAATCTAATAAATCTAGGAATTGGGTTTATTCAGAGAGACCTTTAAATGAAAACCAAGTTCGTATACATTTAGAAGGTACATACACAGTTGCTGGCAGAGTGTATACACCTAAGAGGAACATTACTCTTAATAAAGAAGTTGTCACTTTAAAAGAATTGGATCATATC…	612
setC-like	1	CP000046.1	CATGTTCAAAAAATATGACTCAAAAAATTCAATCGTATTAAAATCTATTCTATCGCTAGGTATCATCTATGGGGGAACATTTGGAATATATCCAAAAGCAGACGCGTCAACACAAAATTCCTCAAGTGTACAAGATAAACAATTACAAAAAGTTGAAGAAGTACCAAATAATTCAGAAAAAGCTTTGGTTAAAAAACTTTACGATAGATACAGCAAGGATACAATAAATGGAAAATCTAATAAATCTAGGAATTGGGTTTATTCAGAGAGACCTTTAAATGAAAACCAAGTTCGTATACATTTAGAAGGAACATACACAGTTGCTGGCAGAGTGTATACACCTAAGAGGAATATTACTCTTAATAAAGAAGTTGTCACTTTAAAAGAATTGGATCATAT…	613
seu	1	CP002388.1	TTATTTTTTGGTTAAATGAACTTCTACATTAATAGATTTACTCTCAACTGTCTTATTATCATTATAAATTAGTAAATATTTAGTCGGATAAAATTTTTCACCAGATTCAGGCATCATATCATACCAAAAAGAATGACCATTTCCTTCGATAAACTTTATATAGCCAGTCTCATAAGGCGAACTATTAAATTCATATAAATTTTTATGCTTAAGTAAATAGTTTCTAACTTTATAATCTATTTCTTGTGCTGTTATGTTTTTCTTATTAGTAGGTATATCAAAAGATAATGAATTTCTCTCGTTTTCAAAAACTTTAATTAAGATATTATGAGAGTTATCAGTTGAATTATTTTTATCTATTTGATTTCCATCATGCTCGGTCACACCGCCATACATACA…	786
seu	3	CP006706.1	TTATTTTTTGGTTAAATGAACTTCTACATTAATAGATTTACTCTCAACTGTCTTATTATCATTATAAATTAGTAAATATTTAGTCGGATAAAATTTTTCACCAGGTTCAGGCATCATATCATACCAAAAAGAATGACCATTTCCTTCGATAAACTTTATATAGCCAGTCTCATAAGGCGAACTATTAAATTCATATAAATTTTTATGCTTAAGTAAATAGTTTCTAACTTTATAATCTATTTCTTGTGCTGTTATGTTTTTCTTATTAGTAGGTATATCAAAAGATAATGAATTTCTTTCGTTTTCGTATACTTTAATTAAGATATTATGAGAGTTATCAGTTAGATTATTTTTATCTATTTGATTTCCATCATGCTCGGTCACACCGCCATACATACA…	786
seu	2	HE681097.1	TTATTTTTTGGTTAAATGAACTTCTACATTAATAGATTTACTCTCAACTGTTTTATTATCATTATAAATTAGTAAATATTTAGTCGGATAAAATTTTTTACCAGATTCAGGCATCAAATCATACCAAAAAGAATGACCACTTCCTTCGATAAACTTTATATAGCCAGTCTCATAAGGCGAACTGTTAAATTCATATAAATTTTTATGCTTAAGTAAATAGTTTCTAACTTTATAATCTATTTCTTGTGCTGTTATGTTTTTCTTATTAGTAGGTATATCAAAAGATAATGAATTTCTCTCGTTTTCATAAACTTTAATTAAGATATTATGAGAGTTATCAGTTGAATTATTTTTATCTATTTGATTTCCATCATGCTCGGTCACACCGCCATACATACA…	771
sigB	1	NC022222.1	ATGGCGAAAGAGTCGAAATCAGCTAATGAAGTTTCACCTGAGCAAATTAACCAATGGATTAAAGAACACCAAGAAAATAAGAATACAGATGCACAAGATAAGTTAGTTAAACATTACCAAAAACTAATTGAGTCATTGGCATATAAATATTCTAAAGGACAATCACATCACGAAGATTTAGTTCAAGTTGGTATGGTTGGTTTAATAGGTGCCATAAATAGATTCGATATGTCCTTTGAACGGAAGTTTGAAGCCTTTTTAGTACCTACTGTAATCGGTGAAATCAAAAGATATCTACGAGATAAAACTTGGAGTGTACATGTTCCGAGACGTATTAAAGAAATTGGGCCAAGAATCAAAAAAGTGAGCGATGAACTAACCGCTGAATTAGAGCGTTCA…	771
splA	2	HE579073.1	TTATTTTTCAATATTATTTTGAATAAATTCTTTTAATTGTGGTGTGAAATAAACACCGAAATTCTTTTCAGATTCATCTTTTCCACTACCTGCATATAAAATACCAATCAGTTCATGTTTAGAATTCAATACAGGAGATCCTGAATTACATGGTTGTGCATACGCATCAAATTCTATAAACGTTCCACTGATATGGTTAATCGTTCCTGTCGATTCAAACATTTTATATTTTGTTTGTGCACCCTTTGGATAACCAATAACAGAAATTCTATCTTTCGCTTTTGCTCCTTCTGCAAATTTTGTATAACTAACGTTCTTATTAAAATTCAAACCTTCTGTACTTGTTTCATGAACATGAACTATCGCAAGGTCTTCTTTTCCAGGATATTCTACAATGTC…	708
splA	3	CP003194.1	TTATTTTTCAATATTATTTTGAATAAATTCTTTTAATTGTGGTGTGAAATAAACACCGAAATTCTTTTCAGATTCATCTTTTCCACTACCTGCATATAAAATACCAATCAGTTCATGTTTAGAATTCAATACAGGAGATCCTGAATTACCTGGTTGTGCATACGCATCAAATTCCATAAACGTTCCACTGATATGGTTAATCGTTCCTGTCGATTCAAACATTTTATATTTTGTTTGTGCACCCTTTGGATAACCAATAACAGAAATTCTATCTTTCGCTTTTGCTCCGTCTGCAAATTTTGTATAACTAACGTTCTTATTAAAATTCAAACCTTCTGTACTTGTTTCATGAACATGAACTATCGCAAGGTCTTCTTTTCCGGGATATTCTACAATGTC…	708
splA	4	AP014653.1	TTATTTTTCAATATTATTTTGAATAAATTCTTTTAATTGTGGTGTGAAATAAACACCGAAATTCTTTTCAGATTCATCTTTTCCACTACCTGCATATAAAATACCAATCAGTTCATGTTTAGAATTCAATACAGGAGATCCTGAATTACCTGGTTGTGCATACGCATCAAATTCCATAAACGTTCCACTGATATGGTTAATCGTTCCTGTCGATTCAAACATTTTATATTTTGTTTGTGCACCCTTTGGATAACCAATAACAGAAATTCTATCTTTCGCTTTTGCTCCGTCTGCAAATTTTGTATAACTAACGTTCTTATTAAAATTCAAACCTTCTGTACTTGTTTCATGAACATGAACTATCGCAAGGTCTTCTTTTCCAGGATATTCTACAATGTC…	708
splA	5	AP014942.1	TTATTTTTCAATATTATTTTGAATAAATTCTTTTAATTGTGGTGTGAAATAAACACCGAAATTCTTTTCAGATTCATCTTTTCCACTACCTGCATATAAAATACCAATCAGTTCATGTTTAGAATTCAATACAGGAGATCCTGAATTACCTGGTTGTGCATACGCATCAAATTCCATAAACGTTCCACTGATATGGTTAATCGTTCCTGTCGATTCAAACATTTTATATTTTGTTTGTGCACCCTTTGGATAACCAATAACAGAAATTCTATCTTTCACTTTTGCTCCGTCTGCAAATTTTGTATAACTAACGTTCTTATTAAAATTCAAACCTTCTGTACTTGTTTCATGAACATGAACTATCGCAAGGTCTTCTTTTCCGGGATATTCTACAATGTC…	708
splA	6	BA000033.2	TTATTTTTCAATATTATTTTGAATAAATTCTTTTAATTGTGGTGTGAAATAAACACCGAAATTCTTTTCAGATTCATCTTTTCCACTACCTGCATATAAAATACCAATCAGTTCATGTTTAGAATTCAATACAGGAGATCCTGAATTACCTGGTTGTGCATACGCATCAAATTCCATAAACGTTCCACTGATATGGTTAATCGTTCCTGTCGATTCAAACATTTTATATTTTGTTTGTGCACCCTTTGGATAACCAATAACAGAAATTCTATCTTTCACTTTTGCTCCGTCTGCAAATTTTGTATAACTAACGTTCTTATTAAAATTCAAACCTTCTGTACTTGTTTCATGAACATGAACTATCGCAAGGTCTTCTTTTCCGGGATATTCTACAATGTC…	708
splA	7	CP007539.1	TTATTTTTCAATATTATTTTGAATAAATTCTTTTAATTGTGGTGTGAAATAAACACCGAAATTCTTTTCAGATTCATCTTTTCCACTACCTGCATATAAAATACCAATCAGTTCATGTTTAGAATTCAATACAGGAGATCCTGAATTACCTGGTTGTGCATACGCATCAAATTCCATAAACGTTCCACTGATATGGTTAATCGTTCCTGTCGATTCAAACATTTTATATTTTGTTTGTGCACCCTTTGGATAACCAATAACAGAAATTCTATCTTTCACTTTTGCTCCGTCTGCAAATTTTGTATAACTAACGTTCTTATTAAAATTCAAACCTTCTGTACTTGTTTCATGAACATGAACTATCGCAAGGTCTTCTTTTCCGGGATATTCTACAATGTC…	717
splA	10	CP003194.1	TTATTTTTCAATATTATTTTGAATAAATTCTTTTAATTGTGGTGTGAAATAAACACCGAAATTCTTTTCAGATTCATCTTTTCCACTACCTGCATATAAAATACCAATCAGTTCATGTTTAGAATTCAATACAGGAGATCCTGAATTACCTGGTTGTGCATACGCATCAAATTCCATAAACGTTCCACTGATATGGTTAATCGTTCCTGTCGATTCAAACATTTTATATTTTGTTTGTGCACCCTTTGGATAACCAATAACAGAAATTCTATCTTTCGCTTTTGCTCCGTCTGCAAATTTTGTATAACTAACGTTCTTATTAAAATTCAAACCTTCTGTACTTGTTTCATGAACATGAACTATCGCAAGGTCTTCTTTTCCGGGATATTCTACAATGTC…	705
splA	11	CP003194.1	TTATTTTTCAATATTATTTTGAATAAATTCTTTTAATTGTGGTGTGAAATAAACACCGAAATTCTTTTCAGATTCATCTTTTCCACTACCTGCATATAAAATACCAATCAGTTCATGTTTAGAATTCAATACAGGAGATCCTGAATTACCTGGTTGTGCATACGCATCAAATTCCATAAACGTTCCACTGATATGGTTAATCGTTCCTGTCGATTCAAACATTTTATATTTTGTTTGTGCACCCTTTGGATAACCAATAACAGAAATTCTATCTTTCGCTTTTGCTCCGTCTGCAAATTTTGTATAACTAACGTTCTTATTAAAATTCAAACCTTCTGTACTTGTTTCATGAACATGAACTATCGCAAGGTCTTCTTTTCCGGGATATTCTACAATGTC…	713
splA	1	BA000018.3	TTATTTTTCAATATTATTTTGAATAAATTCTTTTAATTGTGGTGTGAAATAAACACCGAAATTCTTTTCAGATTCATCTTTTCCACTACCTGCATATAAAATACCAATCAGTTCATGTTTAGAATTCAATACAGGAGATCCTGAATTACCTGGTTGTGCATACGCATCAAATTCTATAAACGTTCCACTGATATGGTTAATCGTTCCTGTCGATTCAAACATTTTATATTTTGTTTGTGCACCCTTTGGATAACCAATAACAGAAATTCTATCTTTCGCTTTTGCTCCTTCTGCAAATTTTGTATAACTAACGTTCTTATTAAAATTCAAACCTTCTGTACTTGTTTCATGAACATGAACTATCGCAAGGTCTTCTTTTCCAGGATATTCTACAATGTC…	708
splA	9	FR821779.1	TTATTTTTCAATATTATTTTGAATAAATTCTTTTAATTGTGGTGTGAAATAAACACTGAAATTCTTTTCAGATTCATCTTTTCCACTACCTGCATATAAAATACCAATCAGTTCATTTTTAGAATTCCATACAGGTGATCCAGAGTTCCCTGGTTGTGCATACGCATCAAATTCCATAAATGTTCCATTGATATGGTTAATCGTTCCAGTGGATTCAAACATTTTATATTTTGTTTGTGCACCCTTTGGATAACCAATAACAGAAATTCTATCTTTCGCTTTTGCTCCGTCTGCAAATTTTGTATAACTAACGTTCTTATTAAAATTCAAACCTTCTGTACTTGTTTCATGAACATGAACTATCGCAAGGTCTTCTTTTCCGGGATATTCTACAATGTC…	708
splA	8	CP006706.1	TTATTTTTCAATATTATTTTGAATAAATTCTTTTAATTGTGGTGTGAAATAGACACCGAAATTCTTTTCAGATTCATCTTTTCCACTACCTGCATATAAAATACCTATCAATTCATTTTTAGAATTCAATACAGGTGATCCAGAGTTCCCTGGTTGTGCATACGCATCAAATTCCATAAACGTTCCATTGATATGGTTAATCGTTCCAGTGGATTCAAACATTTTATATTTTGTTTGTGAACCCTTTGGATAACCAATAACAGAAATTCTATCTTTCGCTTTTGCTCCGTCTGCAAATTTTGTATAACTAACGTTCTTATTAAAATTCAAACCTTCTGTACTTGTTTCATGAACATGAACTATCGCAAGGTCTTCTTTTCCGGGATATTCTACAATGTC…	708
splB	3	FR821779.1	TTATTTATCTATGTTTTCTGCAATGAACTTTTTAATTTCTGGTGTAAAGTAGACGCCATATGCATTTCTGTTGTCATCATTTTTTACATCAGAAGCAAAATGAATACCAACTAATTCGTTGTTACTGTTTAACACAGGTGATCCAGAGTTTCCGCTTTCAGTATGCGCTGAATATACAATACTGCTACCATCTACTGACATCACAGGACCAGTTGACTCATGTAAAACATATTTATTTTTGTATGGGTGTGGATAACCGATCACTTTAATTCGGTCACCAGCTTTAGCCCCTGCTGCATATTTGAATGGCGTTACATTATCATTAAAATTAAACCCTTTTGGACCACGTTCTATTGCATGTTCTTCAACTTTAATGACTGATACATCTTCTTTACCTGG…	723
splB	1	BA000018.3	TTATTTATCTATGTTTTCTGCAATGAATTTTTTAATTTCTGGTGTAAAGTAGACGCCATATGCATTTCTGTTATCATCATTTTTTACATCAGAAGCAAAATGAATACCAACTAATTCGTTGTTGCTGTTTAATACAGGTGATCCAGAGTTTCCGCTTTCAGTATGCGCTGAATATACAATACTGCTACCTTCTACTGACATCACAGGGCCAGTTGACTCATATAAAACATATTTATTTTTGTATGGGTGTGGATAACCAATCACTTTAATTCGCTCACCAGCTTTAGCCCCTGCCGCATATTTGAATGGCGTTACATTATCATTAAAATTAAAGCCTTTTGGTCCACGTTCTATTGCACGCTCTTCAACTTGAATGACTGATACATCTTCTTTACCTGG…	723
splB	2	AP014942.1	TTATTTATCTATGTTTTCTGCAATGAATTTTTTAATTTCTGGTGTAAAGTAGACGCCATATGCATTTCTGTTATCATCATTTTTTACATCAGAAGCAAAATGAATACCAACTAATTCGTTGTTGCTGTTTAATACAGGTGATCCAGAGTTTCCGCTTTCAGTATGCGCTGAATATACAATACTGCTACCTTCTACTGACATCACAGGGCCAGTTGACTCATATAAAACATATTTATTTTTGTATGGGTGTGGATAACCAATCACTTTAATTCGCTCACCAGCTTTAGCCCCTGCCGCATATTTGAATGGCGTTACATTATCATTAAAATTAAAGCCTTTTGGTCCACGTTCTATTGCACGCTCTTCAACTTGAATGACTGATACATCTTCTTTACCTGG…	723
splB	4	CP006706.1	TTATTTATCTATGTTTTCTGCAATGAATTTTTTAATTTCTGGTGTAAAGTAGACGCCATATGCATTTCTGTTGTCATCATTTTTTACATCAGAAGCAAAATGAATACCAACTAATTCGTTGTTGCTGTTTAATACAGGTGATCCAGAGTTTCCGCTTTCAGTATGCGCTGAATATACAATGCTGCTACCTTCTACTGACATCACAGGACCAGTTGACTCATGTAAAACATATTTATTTTTGTATGGGTGTGGATAACCGATCACTTTAATTCGGTCACCAGCTTTAGCCCCTGCTGCATATTTGAACGGCGTTACATTATCATTAAAATTAAATCCTTTTGGACCAAGTTCTATTGCACGCTCTTCAACTTGAATGACTGATACATCTTCTTTACCTGG…	723
splE	1	BX571856.1	TTATTTATCTAAATTATCTGCGATGAATTTCTTAATTTCAGGAGAGAAATAAACGCCATATCCTTTTGTACTTTTATTTGCAGGGCCGTTTCCACCAAAGTGAACACCTACAACTTCGTATTTACTATTAAATACAGCTGAACCTGAGTTGCCTGGTTCTACGAAAGCATCAGAAATAATCATGTTGCCTTTCACTGATAGCACTTTTCCTGTTGATTCATACATTTGAAATTTATTTATATAAGGTTCTGGATAGCCAACAATTGAAATGCGTTCATTTTCTTTGGCTTCTGATGCTATTTTTAAAATACCTGTATAATCTTTAAAATTCCTATTTTTTGGATGAACAGCTTTATCTTCCACATGTAGAATGGCAATATCTTCTTTACCTGCATAACG…	717
splE	2	AP014942.1	TTATTTATCTGTGTTATCTGCAATGAATTTCTTAATTTCAGGAGAGAAATAAACACCATATCCTTTTGTACTTTTATTTCCAGGACCGTTTCCACCAAAGTGAACACCTACAACTTCGTATTTACTGTTAAATACAGCTGAACCTGAGTTGCCTGGTTCTACGAAAGCATCAGTAATAATCATGTTGCCTTTAACTGACAGCACTTTTCCTGTTGATTCATACATTTGAAATTTATTTATATATGGTTCTGGATAGCCAACAATTGAAATGCGTTCATTTTCTTTCGCTTCTGATGCTATTTTTAAAATGCCTGTGTAATCTTTAAAATTCCTGTTTTTTGGATGAACAGCTTTATCTTCCACATGTAGAATGGCAATATCTTCTTGACCTGAAAAACG…	717
splE	3	AP009351.1	TTATTTATCTGTGTTATCTGCAATGAATTTCTTAATTTCAGGAGAGAAATAAACACCATATCCTTTTGTACTTTTATTTCCAGGGCCGTTTCCACCAAAGTGAACACCTACAACTTCGTATTTACTGTTAAATACAGCTGAACCTGAGTTGCCTGGTTCTACGAAAGCATCAGTAATAATCATGTTGCCTTTAACTGACAGCACTTTTCCTGTTGACTCATACATTTGAAATTTATTTATATATGGTTCTGGATAGCCAACAATTGAAATGCGTTCATTTTCTTTAGCTTCTGATGCTATTTTTAAAATGCCTGTGTAATCTTTAAAATTCCTGTTTTTTGGATGAACAGCTTTATCTTCCACATGTAGAATGGCAATATCTTCTTGACCTGAATAACG…	717
splE	4	CP007674.1	TTATTTATCTGTGTTATCTGCAATGAATTTCTTAATTTCAGGAGAGAAATAAACACCATATCCTTTTGTACTTTTATTTCCAGGGCCGTTTCCACCAAAGTGAACACCTACAACTTCGTATTTACTGTTAAATACAGCTGAACCTGAGTTGCCTGGTTCTACGAAAGCATCAGTAATAATCATGTTGCCTTTAACTGACAGCACTTTTCCTGTTGACTCATACATTTGAAATTTATTTATATATGGTTCTGGATAGCCAACAATTGAAATGCGTTCATTTTCTTTAGCTTCTGATGCTATTTTTAAAATGCCTGTGTAATCTTTAAAATTCCTGTTTTTTGGATGAACAGCTTTATCTTCCACATGTAGAATGGCAATATCTTCTTGACCTGAATAACG…	717
srtA	1	NC-021670.1	ATGAAAAAATGGACAAATCGATTAATGACAATCGCTGGTGTGGTACTTATCCTAGTGGCAGCATATTTGTTTGCTAAACCACATATCGATAATTATCTTCACGATAAAGATAAAGATGAAAAGATTGAACAATATGATAAAAATGTAAAAGAACAGGCGAGTAAAGATAAAAAGCAGCAAGCTAAACCTCAAATTCCGAAAGATAAATCGAAAGTGGCAGGCTATATTGAAATTCCAGATGCTGATATTAAAGAACCAGTATATCCAGGACCAGCAACACCTGAACAATTAAATAGAGGTGTAAGCTTTGCAGAAGAAAATGAATCACTAGATGATCAAAATATTTCAATTGCAGGACACACTTTCATTGACCGTCCGAACTATCAATTTACAAATCTT…	621
ssl01-like	19	NC017338	ATGAAATTTAAAACAATAGCAAAAGCAAGTTTAGCATTGGGAATGTTAGCAACAGGTGTAATTACGTCGAATACACAATCAGTACAAGCGAAAACAGAAGTAAAACAACAAAGTGAATCAGAGTTGAAACACTATTATAGTGGACCAAGTTTTGAACATAAAAAAGTTACTGGGTTTAAATATACTGAAGATGGTAAGCATTATTTGGAAGTTACAGTAGGACAACAACATTCTCGAATAACTTTACTAGAATCTGATAAAGACAAATTTAAAGAAGGAGAAAATTCTAATATAGATGTATTTGTCGTTAGAGAAGGTGCTGGAAGACAAGCAACGAATTACTCAATTGGTGGGGTTACAAAAACAAATAGTGTTCAGTATATTGACTATATCAATACA…	681
ssl01-like	13	NC013450	ATGAAATTTAAAGCAATAGCAAAAGCAAGTTTAGCATTGGGAATGTTAGCAACAGGTGTAATTACATCGAATGTACAATCAGTACAAGCGAAAACAGAAGTTAAACAACAAAGTGAATCAGAGTTGAAACACTATTATAATAAACCGGTTTTAGAGCGTAAAAATGTTACTGGATATAAATATACTGAAAAAGGTAAAGATTATATAGATGTTATAGTAGACAATCAATATTCTCAAATTTCTTTAGTTGGATCTGATAAAGACAAATTTAAAGATGGAGACAACTCGAATATAGATGTGTTTATCCTTAGAGAAGGTGACAGTAGACAAGCAACAAATTACTCAATTGGTGGCGTAACAAAAACAAACAGTCAACCTTTTATTGACTATATACACACA…	681
ssl01-like	12	NC017333	ATGAAATTTAAAGCGATAGCAAAAGCAAGTTTAGCATTGGGAATGTTAGCAACAGGTGTAATAACGTCGAATATACAATCAGTACAAGCGAAAACAGAAGTAAAACAACAAAGTGAATCAGAGTTGAAACACTATTATAATAAACCGGTTTTAGAGCGTAAAAATGTTACTGGATATAAATATACTGAAAAAGGTAAAGATTATATAGATGTTATAGTAGACAATCAATATTCTCAAATTTCTTTAGTTGGATCTGATAAAGACAAATTTAAAGATGGAGACAACTCGAATATAGATGTGTTTATCCTTAGAGAAGGTGACAGTAGACAAGCAACAAATTACTCAATTGGTGGCGTTACAAAATCAAATAGTGTGCAGTATATTGATTATATCAATACG…	681
ssl01-like	6	NC017351	ATGAAATTTAAAGCGATAGCAAAAGCAAGTTTAGCATTGGGAATGTTAGCAACAGGTGTAATAACGTCGAATATACAATCAGTACAAGCGAAAACAGAAGTTAAACAACAAAGTGAATCAGAGTTGAAACACTATTATAATAAACCATTTTTCGAGCGTAAAAATGTGACTGGATATAAATATACTGAAAATGGTAAAGATTATATGGAAGTCGCAACAGATCATCAGTATTATCAAATATCGTTACTAGGTCCGGATAAAGATAAATTTAAAGAAGGAAATAATCCAGGTCTAGATATATTTGTCGTTAGGGAAGGTGACAGTAGGCAAGCTGCGAATTACTCAATTGGTGGCGTAACAAAAACAAACAGTCAACCTTTTATTGACTATATACACACA…	681
ssl01-like	20	ERR175883	ATGAAATTTAAAGCGATAGCAAAAGCAAGTTTAGCATTGGGAATGTTAGCAACAGGTGTAATAACGTCGAATATACAATCAGTACAAGCGAAAACAGAAGTTAAACAACAAAGTGAATCAGAGTTGAAACACTATTATAATAAACCATTTTTCGAGCGTAAAAATGTGACTGGATATAAATATACTGAAAATGGTAAAGATTATATGGAAGTCGCAACAGATCATCAGTATTATCAAATATCGTTACTAGGTCCGGATAAAGATAAATTTAAAGAAGGAAATAATCCAGGTCTAGATATATTTGTCGTTAGGGAAGGTGACAGTAGGCAAGCTGCGAATTACTCAATTGGTGGCGTAACAAAAACAAACAGTCAACCTTTTATTGACTATATACACACA…	681
ssl01-like	26	ERR114879	ATGAAATTTAAAGCGATAGCAAAAGCAAGTTTAGCATTGGGAATGTTAGCAACAGGTGTAATAACGTCGAATATACAATCAGTACAAGCGAAAACAGAAGTTAAACAACAAAGTGAGGCTGATTTAAAACACTATTATAATAAACCAATTTTAGAGCGTAAAAATGTGACTGGATATGGATTTACTGATAAGGGTCAGCACTATTTAGAAGTCACAGTAGGGCAACAGCATTCTCTAATAACTTTACTTACATCTGATAAAGATAAATATAATAAAGATGTAAACTCAAATATAGATGTGTTTATCCTTAGAGAAGGCGACAGTAGACAAGCAACGAATTATTCAATTGGTGGCGTTACAAAATCAAATAGTGTGCAGTATATTGATTATATCAATACG…	681
ssl01-like	4	BX571856.1	ATGAAATTTAAAGCGATAGCAAAAGCAAGTTTAGCATTGGGAATGTTAGCAACAGGTGTAATAACGTCGAATATACAATCAGTACAAGCGAAAACAGAAGTTAAACAACAAAGTGAGGCTGATTTAAAACTTTATTATAATGGACCAAGTTTTGAATATAAAAAAGTAACTGGATATGGATTTATTGAAGGTAAAGATAGATTCATTGATTTTATATACAATGGACAATATAATAAAATATCTTTAGTTGGTTCTGATAAAGATAAATATAATGAAGAAGTTAACCCAGATATAGATGTGTTTGTCGTTAGAGAAGGAAACGGTAGACAAGCTGATAATCATTCGATTGGTGGCGTAACAAAAACTAATAGAGGAGTGTATTACGACTATATACACTCT…	681
ssl01-like	16	NC017341	ATGAAATTTAAAGCGATAGCAAAAGCAAGTTTAGCATTGGGAATGTTAGCAACAGGTGTAATAACGTCGAATATACAATCAGTACAAGCGAAAACAGAAGTTAAACAACAAAGTGAGGCTGATTTAAAACTTTATTATAATGGACCAAGTTTTGAATATAAAAAAGTAACTGGATATGGATTTATTGAAGGTAAAGATAGATTCATTGATTTTATATACAATGGACAATATAATAAAATATCTTTAGTTGGTTCTGATAAAGATAAATATAATGAAGAAGTTAACCCAGATATAGATGTGTTTGTCGTTAGAGAAGGAAACGGTAGACAAGCTGATAATCATTCGATTGGTGGCGTAACAAAAACTAATAGAGGAGTGTATTACGACTATATACACTCT…	681
ssl01-like	22	CP010941	ATGAAATTTAAAGCGATAGCAAAAGCAAGTTTAGCATTGGGAATGTTAGCAACAGGTGTAATTACATCGAATACACCATCAGTACAAGCGAAAACAGAAGTAAAACAACAAAGTGAGGCTGATTTAAAACACTATTATAGTGGACCAAGTTTCGAGCGTAAAAATGTGACTGGATATAAATATACTGATGAGGATAAACACTATTTAGAAGTCACAGTAGGGCAACAGCATTCTCGAATCACTTTACTTGGTTCGGATAAAGATAAATTTAAAGAAGGAAATAATCCAGGTTTAGATATATTTGTCGTTAGGGAAGGTGACAGTAGGCAAGCTACGAATTACTCAATTGGTGGTGTGACAAAAACAAATAGTGTGCAGTATATTGATTATATCAACACA…	681
ssl01-like	24	ERR234846	ATGAAATTTAAAGCGATAGCAAAAGCAAGTTTAGCATTGGGAATGTTAGCAACAGGTGTAATTACATCGAATGTACAATCAGTACAAGCGAAAACAGAAGTTAAACAACAAAGCGAGGCTGATTTAAAACTTTATTATAGTGGACCAAGTTTTGAACATAAAAAAGTAACTGGGTTTAAATATACTGATGAAAAAGGAAGCTTCTTCGAGTTCATAGACAGAGGTCAATTTAATAAGGTTTCATTAGTTGGTCCTGATAAAGATAAATTGAATGATGGGGATAACTCAGGTTTAGATGTATTTGTCGTTAGAGAAGGATACGGTAGACAAGCTGATAATCATTCAATTGGTGGCGTAACAAAAACTAATAGACAATCATATTTTGATCAAATTAATACA…	681
ssl01-like	25	ERR127412	ATGAAATTTAAAGCGATAGCAAAAGCAAGTTTAGCATTGGGAATGTTAGCAACAGGTGTAATTACATCGAATGTACAATCAGTACAAGCGAAAACAGAAGTTAAACAACAAAGCGAGGCTGATTTAAAACTTTATTATAGTGGACCAAGTTTTGAACATAAAAAAGTAACTGGGTTTAAATATACTGATGAAAAAGGAAGCTTCTTCGAGTTCATAGACAGAGGTCAATTTAATAAGGTTTCATTAGTTGGTCCTGATAAAGATAAATTGAATGATGGGGATAACTCAGGTTTAGATGTATTTGTCGTTAGAGAAGGATACGGTAGACAAGCTGATAATCATTCAATTGGTGGCGTAACAAAAACTAATAGACAATCATATTTTGATCAAATTAATACA…	681
ssl01-like	23	ERR127444	ATGAAATTTAAAGCGATAGCAAAAGCAAGTTTAGCATTGGGAATGTTAGCAACAGGTGTAATTACATCGAATGTACAATCAGTACAAGCGAAAACAGAAGTTAAACAACAAAGCGAGGCTGATTTAAAACTTTATTATAGTGGACCAAGTTTTGAACATAAAAAAGTAACTGGGTTTAAATATACTGATGAAAAAGGAAGCTTTTTCGAGTTCATAGACAGAGGTCAATTTAATAAGGTTTCATTAGTTGGTCCTGATAAAGATAAATTGAATGATGGGGATAACTCAGGTTTAGATGTATTTGTCGTTAGAGAAGGATACGGTAGACAAGCTGATAATCATTCAATTGGTGGCGTAACAAAAACTAATAGACAATCATATTTTGATCAAATTAATACA…	681
ssl01-like	5	AJ938182.1	ATGAAATTTAAAGCGATAGCAAAAGCAAGTTTAGCATTGGGAATGTTAGCAACAGGTGTAATTACATCGAATGTACAATCAGTACAAGCGAAAACAGAAGTTAAACAACAAAGTGAATCAGAGTTGAAACACTATTATAATAAACCATTTTTCGAGCGTAAAAATGTGACTGGATATAAATATACTGAAAATGGTAAAGATTATATGGAAGTCGCAACAGATCATCAGTATTATCAAATATCGTTACTAGGTCCGGATAAAGATAAATTTAAAGAAGGAAATAATCCAGGTCTAGATATATTTGTCGTTAGGGAAGGTGACAGTAGGCAAGCTGCGAATTACTCAATTGGTGGCGTAACAAAAACAAACAGTCAACCTTTTATTGACTATATACACACA…	681
ssl01-like	2	BA000017.4	ATGAAATTTAAAGCGATAGCAAAAGCAAGTTTAGCATTGGGAATGTTAGCAACAGGTGTAATTACATCGAATGTACAATCAGTACAAGCGAAAACAGAAGTTAAACAACAAAGTGAATCAGAGTTGAAACACTATTATAATAAACCGGTTTTAGAGCGTAAAAATGTTACTGGATATAAATATACTGAAAAAGGTAAAGATTATATAGATGTTATAGTAGACAATCAATATTCTCAAATTTCTTTAGTTGGATCTGATAAAGACAAATTTAAAGATGGAGACAACTCGAATATAGATGTGTTTATCCTTAGAGAAGGTGACAGTAGACAAGCAACAAATTACTCAATTGGTGGCGTAACAAAAACAAACAGTCAACCTTTTATTGACTATATACACACA…	681
ssl01-like	3	BA000033.2	ATGAAATTTAAAGCGATAGCAAAAGCAAGTTTAGCATTGGGAATGTTAGCAACAGGTGTAATTACATCGAATGTACAATCAGTACAAGCGAAAACAGAAGTTAAACAACAAAGTGAGGCTGATTTAAAACTTTATTATAATGGACCAAGTTTTGAATATAAAAAAGTAACTGGATATGGATTTATTGAAGGTAAAGATAGATTTATTGATTTTATATACAATGGACAATATAATAAAATATCTTTAGTTGGTTCTGATAAAGATAAATATAATGAAGAAGTTAACCCAGATATAGATGTGTTTGTCGTTAGAGAAGGAAACGGTAGACAAGCTGATAATCATTCGATTGGTGGCATAACAAAAACTAATAGAGGAGTGTATTATGACTATATACACACA…	681
ssl01-like	1	CP000046.1	ATGAAATTTAAAGCGATAGCAAAAGCAAGTTTAGCATTGGGAATGTTAGCAACAGGTGTAATTACATCGAATGTACAATCAGTACAAGCGAAAGCAGAAGTTAAACAACAAAGTGAATCAGAGTTAAAACACTATTATAATAAACCAATTTTAGAGCGTAAAAATGTGACTGGATTTAAATATACTGATGAGGGTAAACACTATTTAGAAGTCACAGTAGGGCAACAGCATTCTCGAATCACTTTACTTGGATCTGATAAAGATAAATTTAAAGACGGAGAAAACTCAAATATAGATGTGTTTATCCTTAGAGAAGGTGACAGTAGACAAGCAACAAATTACTCAATTGGTGGCGTTACAAAATCAAATAGTGTGCAGTATATTGATTATATCAATACG…	681
ssl01-like	7	CP003033.1	ATGAAATTTAAAGCGATAGCAAAAGCAAGTTTAGCATTGGGAATGTTAGCAACAGGTGTAATTACATCGAATGTACAATCAGTACAAGCGAAAGCAGAAGTTAAACAACAAAGTGAATCAGAGTTAAAACACTATTATAATAAACCAATTTTAGAGCGTAAAAATGTGACTGGATTTAAATATACTGATGAGGGTAAACACTATTTAGAAGTCACAGTAGGGCAACAGCATTCTCGAATCACTTTACTTGGATCTGATAAAGATAAATTTAAAGACGGAGAAAACTCAAATATAGATGTGTTTATCCTTAGAGAAGGTGACAGTAGACAAGCAACAAATTACTCAATTGGTGGCGTTACAAAATCAAATAGTGTGCAGTATATTGATTATATCAATACG…	681
ssl01-like	9	NC017331	ATGAAATTTAAAGCGATAGCAAAAGCAAGTTTAGCATTGGGAATGTTAGCAACAGGTGTAATTACATCGAATGTACAATCAGTACAAGCGAAAGCAGAAGTTAAACAACAAAGTGAATCAGAGTTAAAACACTATTATAATAAACCAATTTTAGAGCGTAAAAATGTGACTGGATTTAAATATACTGATGAGGGTAAACACTATTTAGAAGTCACAGTAGGGCAACAGCATTCTCGAATCACTTTACTTGGATCTGATAAAGATAAATTTAAAGACGGAGAAAACTCAAATATAGATGTATTTATCCTTAGAGAAGGTGACAGTAGACAAGCAACAAATTACTCAATTGGTGGCGTTACAAAATCAAATAGTGTGCAGTATATTGATTATATCAATACG…	681
ssl01-like	10	NC022226	ATGAAATTTAAAGCGATAGCAAAAGCAAGTTTAGCATTGGGAATGTTAGCAACAGGTGTAATTACATCGAATGTACAATCAGTACAAGCGAAAGCAGAAGTTAAACAACAAAGTGAATCAGAGTTAAAACACTATTATAATAAACCAATTTTAGAGCGTAAAAATGTGACTGGATTTAAATATACTGATGAGGGTAAACACTATTTAGAAGTCACAGTAGGGCAACAGCATTCTCGAATCACTTTACTTGGATCTGATAAAGATAAATTTAAAGACGGAGAAAACTCAAATATAGATGTGTTTATCCTTAGAGAAGGTGACAGTAGACAAGCAACAAATTACTCAATTGGTGGCGTTACAAAATCAAATAGTGTGCAGTATATTGATTATATCAATACG…	681
ssl01-like	17	NC017763	ATGAAATTTAAAGCGATAGCAAAAGCAAGTTTAGCATTGGGAATGTTAGCAACAGGTGTAATTACATCGAATGTACAATCAGTACAAGCGAAAGCAGAAGTTAAACAACAAAGTGAGGCTGATTTAAAACTTTATTATAGTGGACCAAGTTTTGAATATAAAAAAGTAACTGGATATGGATTTGTTGAAGGTAAAGATAGATTCATTGATTTTATATACAATGGACAATATAATAAAATATCTTTAGTTGGTTCTGATAAAGATAAATATAATGAAGAAGTTAATCCAGATATAGATGTGTTTGTCGTTAGAGAAGGAAACGGTAGACAAGCTGATAATCATTCGATTGGTGGCGTAACAAAAACTAATCGAGGAGTGTATTATGACTATATACACACA…	681
ssl01-like	8	NC016928	ATGAAATTTAAAGCGATAGCAAAAGCAAGTTTAGCATTGGGAATGTTAGCAACAGGTGTAATTACGTCGAATACACAATCAGTACAAGCGAAAACAGAAGTAAAACAACAAAGTGAATCAGAGTTGAAACACTATTATAATAAACCAATTTTAGAGCGTAAAAATGTGACTGGATATAAATATACTGAACATGGTAAAGATTATATAGACGTTATAGTAGACAATCAATATTCTCAAATTGCTTTACTTGGATCTGATAAAGATAAATTTAAAGACGGAGAAAACTCAAATATAGATGTGTTTATCCTTAGAGAAGGCGACAGTAGACAAGCAACGAATTATTCAATTGGTGGCGTTACAAAATCAAATAGTGTGCAGTATATTGATTATATCAATACG…	681
ssl01-like	11	NC022442	ATGAAATTTAAAGCGATAGCAAAAGCAAGTTTAGCATTGGGAATGTTAGCAACAGGTGTAATTACGTCGAATACACAATCAGTACAAGCGAAAACAGAAGTAAAACAACAAAGTGAATCAGAGTTGAAACACTATTATAATAAACCAATTTTAGAGCGTAAAAATGTGACTGGATATAAATATACTGAACATGGTAAAGATTATATAGACGTTATAGTAGACAATCAATATTCTCAAATTGCTTTACTTGGATCTGATAAAGATAAATTTAAAGACGGAGAAAACTCAAATATAGATGTGTTTATCCTTAGAGAAGGCGACAGTAGACAAGCAACGAATTATTCAATTGGTGGCGTTACAAAATCAAATAGTGTGCAGTATATTGATTATATCAATACG…	681
ssl01-like	18	NC021554	ATGAAATTTAAAGCGATAGCAAAAGCAAGTTTAGCATTGGGAATGTTAGCAACAGGTGTAATTACGTCGAATACACAATCAGTACAAGCGAAAACAGAAGTAAAACAACAAAGTGAGGCTGATTTAAAACTTTATTATAGTGGACCAAGTTTTGAATATAAAAAAGTAACTGGATATGGATTTATTGAAGGTAAAGATAGATTCATTGATTTTATATACAATGGACAATATAATAAAATATCTTTAGTTGGTTCTGATAAAGATAAATATAATGAAGAAGTTAACCCAGATATAGATGTGTTTGTTGTTAGAGAAGGAAACGGTAGACAAGCTGATAATCATTCGATTGGTGGCGTAACAAAAACTAATAGAGGAGTGTATTACGACTATATACACACA…	681
ssl01-like	21	ERR108050	ATGAAATTTAAAGCGATAGCAAAAGCAAGTTTAGCATTGGGAATGTTAGCAACAGGTGTAATTACGTCGAATACACAATCAGTACAAGCGAAAACAGAAGTAAAACAACAAAGTGAGGCTGATTTAAAACTTTATTATAGTGGACCAAGTTTTGAATATAAAAAAGTAACTGGATATGGATTTATTGAAGGTAAAGATAGATTCATTGATTTTATATACAATGGACAATATAATAAAATATCTTTAGTTGGTTCTGATAAAGATAAATATAATGAAGAAGTTAACCCAGATATAGATGTGTTTGTTGTTAGAGAAGGAAACGGTAGACAAGCTGATAATCATTCGATTGGTGGCGTAACAAAAACTAATAGAGGAGTGTATTACGACTATATACACACA…	681
ssl01-like	15	NC017337	ATGAAATTTAAAGCGATAGCAAAAGCAAGTTTAGCATTGGGAATGTTAGCAACAGGTGTAATTACGTCGAATATACAACCAGTACATGCGAAAACAGAAGTAAAACAACAAAGTGAGGCTGATTTAAAACTTTATTATAATGGACCAAGTTTTGAATATAAAAAAGTAACTGGATATGGATTTATTGAAGGTAAAGATAGATTCATTGATTTTATATACAATGGACAATATAATAAAATATCTTTAGTTGGTTCTGATAAAGATAAATATAATGAAGAAGTTAACCCAGATATAGATGTGTTTGTCGTTAGAGAAGGAAATGGTAGACAAGCTGATAATCATTCGATTGGTGGCGTAACAAAAACTAATAGAGGAGTGTATTATGACTATATACACACA…	681
ssl01-like	14	NC017349	ATGAAATTTAAAGCGATAGCAAAAGCAAGTTTGGCATTGGGAATGTTAGCAACAGGTGTAATTACGTCGAATACACAATCAGTACAAGCGAAAACAGAAGTAAAACAACAAAGTGAATCAGAGTTGAAACACTATTATAATAAACCATTTTTCGAGCGTAAAAATGTGACTGGATATAAATATACTGAAAATGGTAAAGATTATATGGAAGTCGCAACAGATCATCAGTATTATCAAATATCGTTACTAGGTCCGGATAAAGATAAATTTAAAGAAGGAAATAATCCAGGTCTAGATATATTTGTCGTTAGGGAAGGTGACAGTAGGCAAGCTGCGAATTACTCAATTGGTGGCGTAACAAAAACAAACAGTCAACCTTTTATTGACTATATACACACA…	681
ssl02-like	1	CP000046.1	ATGAAAATGAAAAATATTGCAAAAATAAGTTTGTTATTAGGAATATTAGCAACAGGTGTAAACACTACAACGGAAAAACCAGTTCATGCCGAAAAGAAACCTATTGTAATAAGTGAAAATAGCAAAAAATTAAAAGCTTATTATAATCAACCTAGTATTGAATATAAAAATGTGACAGGTTATATCAGTTTCATTCAACCAAGTATTAAATTTATGAATATCATAGATGGTAATTCTGTTAATAATATTGCTTTAATTGGCAAAGATAAGCAACATTATCATACGGGTGTACATCGTAATCTTAATATATTTTACGTTAATGAGGATAAGAGATTTGAAGGTGCAAAGTACTCTATTGGGGGTATCACGAGTGCAAACGATAAAGCTGTCGACCTAATA…	696
ssl02-like	8	NC017349	ATGAAAATGAAAAATATTGCAAAAATAAGTTTGTTATTAGGAATATTAGCAACAGGTGTAAACACTACAACGGAAAAACCAGTTCATGCCGAAAAGAAACCTATTGTAATAAGTGAAAATAGCAAAAAATTAAAAGCTTATTATAATCAACCTAGTATTGAATATAAAAATGTGACAGGTTATATCAGTTTCATTCAACCAAGTATTAAATTTATGAATATCATAGATGGTAATTCTGTTAATAATATTGCTTTAATTGGCAAAGATAAGCAACATTATCATACGGGTGTACATCGTAATCTTAATATATTTTACGTTAATGAGGATAAGAGATTTGAAGGTGCAAAGTACTCTATTGGGGGTATCACGAGTGCAAACGATAAAGCTGTCGACCTAATA…	696
ssl02-like	19	ERR114897	ATGAAAATGAAAAATATTGCAAAAATAAGTTTGTTATTAGGAATATTAGCAACAGGTGTAAACACTACAACGGAAAAACCAGTTCATGCCGAAAAGAAACCTATTGTAATAAGTGAAAATAGCAAAAAATTAAAAGCTTATTATAATCAACCTAGTATTGAATATAAAAATGTGACAGGTTATATCAGTTTCATTCAACCAAGTATTAAATTTATGAATATCATAGATGGTAATTCTGTTAATAATATTGCTTTAATTGGCAAAGATAAGCAACATTATTATACGGGTGTACATCGTAATCTTAATATATTTTACGTTAATGAGGATAAGAGATTTGAAGGTGCAAAGTACTCTATTGGGGGTATCACGAGTGCAAACGATAAAGCTGTCGACCTAATA…	696
ssl02-like	2	NC002745	ATGAAAATGAAAAATATTGCAAAAATAAGTTTGTTATTAGGAATATTAGCAACAGGTGTAAACACTACAACGGAAAAACCAGTTCATGCCGAAAAGAAACCTATTGTAATAAGTGAAAATAGCAAAAAATTAAAAGCTTATTATACTCAACCTAGTATTGAATATAAAAATGTGACAGGTTATATCAGTTTCATTCAACCAAGTATTAAATTTATGAATATCATAGATGGTAATTCTGTTAATAACCTTGCTTTAATTGGCAAAGATAAGCAACATTATCATACGGGTGTACATCGTAATCTTAATATATTTTACGTTAATGAGGATAAGAGATTTGAAGGTGCAAAGTACTCTATTGGGGGTATCACTAGTGCAAACGATAAAGCTGTCGACCTAATA…	696
ssl02-like	6	BA000017.4	ATGAAAATGAAAAATATTGCAAAAATAAGTTTGTTATTAGGAATATTAGCAACAGGTGTAAACACTACAACGGAAAAACCAGTTCATGCCGAAAAGAAACCTATTGTAATAAGTGAAAATAGCAAAAAATTAAAAGCTTATTATACTCAACCTAGTATTGAATATAAAAATGTGACAGGTTATATCAGTTTCATTCAACCAAGTATTAAATTTATGAATATCATAGATGGTAATTCTGTTAATAACCTTGCTTTAATTGGCAAAGATAAGCAACATTATCATACGGGTGTACATCGTAATCTTAATATATTTTACGTTAATGAGGATAAGAGATTTGAAGGTGCAAAGTACTCTATTGGGGGTATCACTAGTGCAAACGATAAAGCTGTCGACCTAATA…	696
ssl02-like	5	NC017337	ATGAAAATGAAAAATATTGCAAAAATAAGTTTGTTATTAGGAATATTAGCAACAGGTGTAAACACTACAACGGAAAAACCAGTTCATGCCGAAAAGAAACCTATTGTAATAAGTGAAAATAGCAAAAAATTAAAAGCTTATTATACTCAACCTAGTATTGAATATAAAAATGTGACAGGTTATATCAGTTTCATTCAACCAAGTATTAAATTTATGAATATCATAGATGGTAATTCTGTTAATAATCTTGCTTTAATTGGCAAAGATAAGCAACATTATCATACGGGTGTACATCGTAATCTTAATATATTTTACGTTAATGAGGATAAGAGATTTGAAGGTGCAAAGTACTCGATTGGCGGTATCACTAGTGCAAACGATAAAGCTGTCGACCTAATA…	696
ssl02-like	18	ERR175883	ATGAAAATGAAAAATATTGCAAAAATAAGTTTGTTATTAGGAATATTAGCAACAGGTGTAAACACTACAACGGAAAAACCAGTTCATGCCGAAAAGAAACCTATTGTAATAAGTGAAAATAGCAAAAAATTAAAAGCTTATTATACTCAACCTAGTATTGAATATAAAAATGTGACAGGTTATATCAGTTTCATTCAACCAAGTATTAAATTTATGAATATCATAGATGGTAATTCTGTTAATAATCTTGCTTTAATTGGCAAAGATAAGCAACATTATCATACGGGTGTACATCGTAATCTTAATATATTTTACGTTAATGAGGATAAGAGATTTGAAGGTGCGAAGTACTCTATTGGGGGTATCACAAGTGCAAACGATAAAGCTGTCGACCTAATA…	696
ssl02-like	3	NC007622	ATGAAAATGAAAAATATTGCAAAAATAAGTTTGTTATTAGGAATATTAGCAACAGGTGTAAACACTACAACGGAAAAACCAGTTCATGCCGAAAAGAAACCTATTGTAATAAGTGAAAATAGCAAAAAATTAAAAGCTTATTATACTCAACCTAGTATTGAATATAAAAATGTGACAGGTTATATCAGTTTCATTCAACCAAGTATTAAGTTTATGAATATCATAGATGGTAATTCTGTTAATAACCTTGCTTTAATTGGCAAAGATAAGCAACATTATCATACGGGTGTACATCGTAATCTTAATATATTTTACGTTAATGAGGATAAGAGATTTGAAGGTGCAAAGTACTCTATTGGGGGGATCACAAGTGCAAACGATAAAGCTGTCGACCTAATA…	696
ssl02-like	7	NC016928	ATGAAAATGAAAAATATTGCAAAAATAAGTTTGTTATTAGGAATATTAGCAACAGGTGTAAACACTACAACGGAAAAACCAGTTCATGCCGAAAAGAAACCTATTGTAATAAGTGAAAATAGCAAAAAATTAAAATCGTACTATACTCAACCTAGTATTGAATATAAAAATGTGACAGGTTATATCAGTTTCATTCAACCAAGTATTAAATTTATGAATATCATAGATGGTAATTCTGTTAATAATATTGCTTTAATTGGCAAAGATAAGCAACATTATTATACGGGTGTACATCGTAATCTTAATATATTTTACGTTAATGAGGATAAGAGATTTGAAGGTGCAAAGTACTCTATTGGGGGTATCACAAGTGCAAACGATAAAGCTGTCGACTTAATA…	696
ssl02-like	10	NC022443	ATGAAAATGAAAAATATTGCAAAAATAAGTTTGTTATTAGGAATATTAGCAACAGGTGTAAACACTACAACGGAAAAACCAGTTCATGCCGAAAAGAAACCTATTGTAATAAGTGAAAATAGCAAAAAATTAAAATCGTACTATACTCAACCTAGTATTGAATATAAAAATGTGACAGGTTATATCAGTTTCATTCAACCAAGTATTAAATTTATGAATATCATAGATGGTAATTCTGTTAATAATATTGCTTTAATTGGCAAAGATAAGCAACATTATTATACGGGTGTACATCGTAATCTTAATATATTTTACGTTAATGAGGATAAGAGATTTGAAGGTGCAAAGTACTCTATTGGGGGTATCACAAGTGCAAACGATAAAGCTGTCGACTTAATA…	696
ssl02-like	9	NC017351	ATGAAAATGAAAAATATTGCAAAAATAAGTTTGTTATTAGGAATATTAGCAACAGGTGTAAATACTACAACGGAAAAACCAGTTTATGCCGAAAAGAAACCTATTGTAATAAGTGAAAATAGCAAAAAATTAAAAGCTTATTATAATCAACCTAGTATTGAATATAAAAATGTGACAGGTTATATCAGTTTCATTCAACCAAGTATTAAATTTATGAATATCATAGATGGTAATTCTGTTAATAATCTTGCTTTAATTGGCAAAGATAAGCAACATTATCATACGGGTGTACATCGTAATCTTAATATATTTTACGTTAATGAGGATAAGAGATTTGAAGGTGCAAAGTACTCTATTGGCGGTATCACTAGTGCAAACGATAAAGCTGTCGACCTAATA…	696
ssl02-like	11	NC022226	ATGAAAATGAAATCAATTGCAAAAATAAGTTTGTTATTAGGAATATTAGCAACAGGTGTAAGCACTACAACGGAAAAACCAGTTCATGCCGAAAAGAAACCTATTGTAATAAGTGAAAATAGCAAAAAATTAAAAGCTTATTATAATCAACCTAGTATTGAATATAAAAATGTGACAGGTTATATCAGTTTCATTCAACCAAGTATTAAATTTATGAATATCATAGATGGTAATTCTGTTAATAATATTGCTTTAATTGGCAAAGATAAGCAACATTATCATACGGGTGTACATCGTAATCTTAATATATTTTACGTTAATGAGGATAAGAGATTTGAAGGTGCAAAGTACTCTATTGGGGGTATCACGAGTGCAAACGATAAAGCTGTCGACCTAATA…	696
ssl02-like	17	ERR127444	ATGAAAATGAAATCAATTGCAAAAATAAGTTTGTTATTAGGAATATTAGCAACAGGTGTAAGCACTACAACGGAAAAACCAGTTCATGCCGAAAAGAAACCTATTGTAATAAGTGAAAATAGCAAAAAATTAAAAGCTTATTATACTCAACCGAGTATTGAATATAAAAATGTGACAGGTTATATCAGTTTCATTCAACCAAGTATTAAATTTATGAATATCATAGATGGTAATTCTGTTAATAATCTTGCTCTAATTGGCAAAGATAAGCAACATTATCATACGGGTGTACATCGTAATCTTAATATATTTTACGTTAATGAGGATAAGAGATTTGAAGGTGCAAAGTACTCCATTGGCGGTATCACGAGTGCAAACGATAAAGCTGTCGACCTAATA…	696
ssl02-like	20	ERR172063	ATGAAAATGAAATCAATTGCAAAAATAAGTTTGTTATTAGGATTACTAGCAACAGGTGTAAGCACTACAACGGAAAAACCAGTTCATGCCGAAAAGAAACCTATTGTAATAAGTGAAAATAGCAAAAAATTAAAAGCTTATTATAATCAACCTAGTATTGAATATAAAAATGTGACAGGTTATATCAGTTTCATTCAACCAAGTATTAAATTTATGAATATCATAGATGGTAATTCTGTTAATAATATTGCTTTAATTGGCAAAGATAAGCAACATTATCATACAGGTGTACATCGTAATCTTAATATATTTTACGTTAATGAGGATAAGAGATTTGAAGGTGCAAAGTACTCCATTGGCGGTATCACGAGTGCAAACGATAAAGCTGTCGACCTAATA…	696
ssl02-like	22	ERR033380	ATGAAAATGAAATCAATTGCAAAAATAAGTTTGTTATTAGGATTACTAGCAACAGGTGTAAGCACTACAACGGAAAAACCAGTTCATGCCGAAAAGAAACCTATTGTAATAAGTGAAAATAGCAAAAAATTAAAAGCTTATTATAATCAACCTAGTATTGAATATAAAAATGTGACAGGTTATATCAGTTTCATTCAACCAAGTATTAAATTTATGAATATCATAGATGGTAATTCTGTTAATAATATTGCTTTAATTGGCAAAGATAAGCAACATTATCATACAGGTGTACATCGTAATCTTAATATATTTTACGTTAATGAGGATAAGAGATTTGAAGGTGCAAAGTACTCTATTGGGGGTATCACGAGTGCAAACGATAAAGCTGTCGACCTAATA…	696
ssl02-like	23	CP010941	ATGAAAATGAAATCAATTGCAAAAGTAAGTTTAGTATTAGGTATTTTAGCTACAGGTGTAAACACTGTAACGGAACAACCAGTGCATGCTGAAAAGAAACCTATTGTAATAAGTGAAAATAGTAAAAAATTAAAATCGTACTATACGCAACCTAGTATTGAATATAAAAATGTGACAGGTTATATCAGTAGCATCCAACCAAGAACTAAATTTATGAATATCATACAAGGGAATACTGTTAATAATTTAGCTTTGGTTGGCAAAGATAAGCAACACTATCATACGGGTGTACATCGTAACCTTGATATATTTTACGTTAATGAGGATAAGAGATTTGAAGGTGCAAAGTACTCAATTGGTGGTATCACAAAAGCAAGCGATAAAGTTGTCGACCATATA…	696
ssl02-like	16	NC021554	ATGAAAATGAAATCAATTGCAAAAGTAAGTTTAGTCTTGGGTATTTTAGCTACAGGTGTAAATACTGTAACGGAACAACCGGTGCATGCCGAAAATAAACATGTTCAAGTAAGTCAAAATAGTAAAAATTTAAAAGCGTACTATACTCAACCGAGTGTTGAATATAAAAATGTGACAGGTTATATCAGTAGTATTCAACCTAAACCAGGCACTAAATTTATGAATATGATAGAAGGTAATACAGTTAATAATCTAGCTTTAGTTGGCAAAGATAAGGAACACTATCATACGGGTGTACATCGCAACCTTGATATATTTTATGTTAATGAGGATAAGAGATTTGAAGGTGCAAAGTACTCGATTGGTGGTATCACAAAAGCAAGCGATAAAGTTGTCGAC…	702
ssl02-like	21	ERR108050	ATGAAAATGAAATCAATTGCAAAAGTAAGTTTAGTCTTGGGTATTTTAGCTACAGGTGTAAATACTGTAACGGAACAACCGGTGCATGCCGAAAATAAACATGTTCAAGTAAGTCAAAATAGTAAAAATTTAAAAGCGTACTATACTCAACCGAGTGTTGAATATAAAAATGTGACAGGTTATATCAGTAGTATTCAACCTAAACCAGGCACTAAATTTATGAATATGATAGAAGGTAATACAGTTAATAATCTAGCTTTAGTTGGCAAAGATAAGGAACACTATCATACGGGTGTACATCGCAACCTTGATATATTTTATGTTAATGAGGATAAGAGATTTGAAGGTGCAAAGTACTCGATTGGTGGTATCACAAAAGCAAGCGATAAAGTTGTCGAC…	702
ssl02-like	13	NC017333	ATGAAAATGAAATCAATTGCAAAAGTAAGTTTAGTCTTGGGTATTTTAGCTACAGGTGTAAATACTGTAACGGAACAACCGGTGCATGCCGAAAATAAACATGTTCAAGTAAGTCAAAATAGTAAAAATTTAAAAGCGTACTATACTCAACCTAGTGTTGAATATAAAAATGTGACAGGTTATATCAGTAGTATTCAACCTAAACCAGGCACTAAATTTTTGAATATGATAGAAGGTAATACAGTTAATAATCTAGCTTTAGTTGGCAAAGATAAGGAACACTATCATACGGGTGTACATCGCAACCTTGATATATTTTATGTTAATGAGGATAAGAGATTTGAAGGTGCAAAGTACTCGATTGGTGGTATCACAAAAGCAAGCGATAAAGTTGTCGAC…	702
ssl02-like	14	NC017673	ATGAAAATGAAATCAATTGCAAAAGTAAGTTTAGTCTTGGGTATTTTAGCTACAGGTGTAAATACTGTAACGGAACAACCGGTGCATGCCGAAAATAAACATGTTCAAGTAAGTCAAAATAGTAAAAATTTAAAAGCGTACTATACTCAACCTAGTGTTGAATATAAAAATGTGACAGGTTATATCAGTAGTATTCAACCTAAACCAGGCACTAAATTTTTGAATATGATAGAAGGTAATACAGTTAATAATCTAGCTTTAGTTGGCAAAGATAAGGAACACTATCATACGGGTGTACATCGCAACCTTGATATATTTTATGTTAATGAGGATAAGAGATTTGAAGGTGCAAAGTACTCGATTGGTGGTATCACAAAAGCAAGCGATAAAGTTGTCGAC…	702
ssl02-like	15	NC017763	ATGAAAATGAAATCAATTGCAAAAGTAAGTTTAGTCTTGGGTATTTTAGCTACAGGTGTAAATACTGTAACGGAACAACCGGTGCATGCCGAAAATAAACCTATTCAAGTAAGCCAAAATAGTAAAAATTTAAAAGCGTACTATACTCAACCGAGTGTTGAATATAAAAATGTGACAGGTTATATCAGTAGTATTCAACCTAAAGCAGGTACTAAATTTATGAATATTATAGAAGGTAATACAGTTAATAATCTAGCTTTAGTTGGCAAAGATAAGCAACACTATCATACGGGTGTACATCGTAACCTTGATATTTTTTATGTTAATGAGGATAAGAGATTTGAAGGTTCAAAGTACTCTATTGGTGGTATCACAGAAGCAAGCGATAAAGCTGTTGAC…	702
ssl02-like	12	BX571856.1	ATGAAAATGAAATCAATTGCAAAAGTAAGTTTAGTGTTGGGTATTTTAGCTACAGGTGTAAATACTGTAACGGAACAACCGGTGCATGCCGAAAATAAACATGTTCAAGTAAGCCAAAATAGTAAAAATTTAAAAGCGTACTATACTCAACCTAGTGTTGAATATAAAAATGTGACAGGTTATATCAGTAGTATTCAACCTAAACCAGGCACTAAATTTTTGAATATGATAGAAGGTAATACAGTTAATAATCTAGCTTTAGTTGGCAAAGATAAGGAACACTATCATACGGGTGTACATCGCAACCTTGATATATTTTATGTTAATGAGGATAAGAGATTTGAAGGTGCAAAGTACTCGATTGGTGGTATCACAAAAGCAAGCGATAAAGTTGTCGAC…	702
ssl02-like	4	NC003923	ATGAAAATGAAATCAATTGTAAAAATAAGTTTGTTATTAGGAATATTAGCAACAGGTGTAAACACTACAACGGAAAAACCAGTTCATGCCGAAAAGAAACCTATTGTAATAAGTGAAAATAGCAAAAAATTAAAAGCTTATTATACTCAACCTAGTATTGAATATAAAAATGTGACAGGTTATATCAGTTTCATTCAACCAAGTATTAAATTTATGAATATCATAGATGGTAATTCTGTTAATAATATTGCTTTAATTGGCAAAGATAAGCAACATTATCATACGGGTGTACATCGTAATCTTAATATATTTTACGTTAATGAGGATAAGAGATTTGAAGGTGCAAAGTACTCCATTGGCGGTATCACGAGTGCAAACGATAAAGCTGTCGACCTAATA…	696
ssl03-like	13	BX571856.1	ATGAAAATAAGAACAATTGCGAAAGCGAGTATAGCGTTAGGGCTTGTAACAACAGGTGCAAGTATAGTAACAACGCAATCGGCCAATGCAGAAGTAGCATCAGCACTTAAAGCAGGACAGTTAGCAAAGATAAACGTATCAACAAGCGCAATCACAACGACAGCGCAAGCAGTGAACGCAGAACAAAATCATACGGCTAATCCTGAACAGGCGGCAAAGTCTAACACAGAAAATGTATCAACATCGCTTTCAACTCAAACAGAACAGACGCCAAAATCTAACATACAAAAAGCAACACAACCAGCACCAAGCGGAACAACTCAGTCTTTACCAAATGCACAACCGCAATCAACACAACCAACACCAAGTGTAACAACACCGCCTTCATCTAATGTCGAA…	1032
ssl03-like	16	NC021554	ATGAAAATAAGAACAATTGTGAAAGCGAGTTTAGCGTTAGGGCTTGTAACAACAGGTGCAAGTATAGTAACAACGCAATCGGCCAAAGCAGAAGTAGCATCAGCACTTAAATCAGAACAGTTAGCAATGATAAGCGTATCACCAAGCGCAATCACAACTACAACGCAAGCAGTGAACGCAGAACAAAATCATACGGCTAATCCTGAACAGGCGGCAAAGTCTAACACAGAAAATGTATCAACATCGCCTTCAACTAAAACAGAACAGACACCAAAATCTAACATACAAAAAGCAACCCAACAAACACCAAGCGTAACTACAACACCTCCACCAAATGCACAACCGCAATCAACACAACCAACACCAAAACCAACAACACCGCCTTCATCTAGTGTAGAA…	1032
ssl03-like	14	NC017333	ATGAAAATAAGAATAATTGCGAAAGCGAGTTTAGCGTTAGGGCTTGTAACAACAGGCGCAAGTATAGTAACAACGCAATCGGCCAATGCAGAAGTAGCATCAGCACTTAAAGCAGGACAGTTAGCAAAGATAAGCGTATCACCAAGCGCAATCACAACGACAACGCAAGCAGTGAACGCAGAACAAAATCGTACGGCTAATACTGAACAGGCATCAAAGTCTAACACAGAAAATGTATCAACATCGCCTTCAACTAAAACAGAACAGACACCAAAATCTAACATACAAAAAGCAACACAACAAACACCAAGCGTAACTACAACACCTTCACCAAATGTACAACCGCAATCGCCACAACCAACACCAAAACCAACAACTCCGCCATCATCTAATGTCGAA…	1032
ssl03-like	15	NC017673	ATGAAAATAAGAATAATTGCGAAAGCGAGTTTAGCGTTAGGGCTTGTAACAACAGGTGCAAGTATAGTAACAACGCAATCGGCCAATGCAGAAGTAGCATCAGCACTTAAAGCAGGACAGTTAGCAAAGATAAGCGTATCACCAAGCGCAATCACAACGACAACGCAAGCAGTGAACGCAGAACAAAATCGTACGGCTAATACTGAACAGGCATCAAAGTCTAACACAGAAAATGTATCAACATCGCCTTCAACTAAAACAGAACAGACACCAAAATCTAACATACAAAAAGCAACACAACAAACACCAAGCGTAACTACAACACCTTCACCAAATGTACAACCGCAATCGCCACAACCAACACCAAAACCAACAACTCCGCCATCATCTAATGTCGAA…	1032
ssl03-like	17	NC017349	ATGAAAATGACAACAATTGCTAAAACCAGTTTAGCACTAGGGCTTTTAACAACAGGCGCAATTACAGTAACGACGCAATCGGTCAAAGCAGAAAAAGTACAATCAACTAAAGTTGACAAAGTACCAACGCTTAAAGCAGAGCGATTAGCAATGATAAACATAACAACAGGTGCAAATACAGGGACAACACAAGCAACTAACACAGAACAAGAACGCACGCCTAAACTCGAAAAGGCACCAAATACTAATGAGGAAAAAAACTCAGCTTCCAAAATAGAAAAAATATCACAACCTAAACAAGAAGCGCAGAAATCGCTTAATATATCAGCAACGCAAGCGCCTAAACAAGAACAATCACAAACGATAACCGAATCCACAACGCAGCAAACTAAAGTGACA…	1110
ssl03-like	8	BX571857.1	ATGAAAATGAGAACAATTACTAAAACCAGTTTAGCACTAGGGCTTTTAACAACAGGCGCAATTACAGTAACGACGCAATCGGTCAAAGCAGAAAAAATACAATCAACTAAAGTTGACAAAGTACCAACGCTTAAAGCAGAGCGATTAGCAATGATAAACATAACAGCAGGTGCAAATTCAGCGACAACACAAGCAGCTAACACAAGACAAGAACGCACGCCTAAACTCGAAAAGGCACCAAATACTAATGAGGAAAAAACCTCAGCTTCCAAAATAGAAAAAATATCACAACCTAAACAAGAAGAGCAGAAAACGCTTAATATATCAGCAACGCCAGCGCCTAAACAAGAACAATCACAAACGACAACCGAATCTACAACGCAGCAAACTAAAATGACA…	1071
ssl03-like	25	ERR033380	ATGAAAATGAGAACAATTGCTAAAACCAGTTTAGCACTAGGAATTTTAACAACAGGCGCAATTACAGTAACGACGCAATCGGTCAAAGCAGAAAAATTACAATCAACTAAAGTTGACAAAGTACCAACGCTTAAAGCAGAGCGATTAGCAATGATAAACATAACAACAGGTGCAAATACAGCGACAACACAAGCAGCTAACACAAGACAAGAACGCACGCCTAAACTCGAAAAGGCACCAAATACTAATGAGGAAAAAACCTCAGCTTCCAAAATAGAAAAAATATCACAACCTAAACAAGAAGCGCAGAAATCGCTTAATATATCAGCAACGCCAGCACCTAAACAAGAACAATCACAAACGACAACCGAATCCACAACGCCGAAAACTAAAGTGACA…	1071
ssl03-like	23	ERR172063	ATGAAAATGAGAACAATTGCTAAAACCAGTTTAGCACTAGGGATTTTAACAACAGGCGCAATTACAGTAACGACGCAATCGGTCAAAGCAGAAAAAGTACAATCAACTAAAGTTGACAAAGTATCAACGCTTAAAGCAGAGCGATTAGCAATGATAAACATAACAGCAGGTGCAAATACAGTAACAACACAAGCAGCTAAAACAGGACAAGAACGCACGCCTAAATTCGAAAAGGCACCAAATACTAATGAGGAAAAAACTTCAACTTCCAAAATAGAAAAAGTATCACAACCTAAACAAGAAGCGCAGAAATTGCTTAATATATCAGCAACGCCAGCGCCTAAACAAGAACAATCACAAACGACAACCGAATCCACAACGCCGAAAACTAAAGTGACA…	1071
ssl03-like	21	ERR033388	ATGAAAATGAGAACAATTGCTAAAACCAGTTTAGCACTAGGGATTTTAACAACAGGCGCAATTACAGTAACGACGCAATCGGTCAAAGCAGAAAAAGTACAATCAACTAAAGTTGACAAAGTATCAACGCTTAAAGCAGAGCGATTAGCAATGATAAACATAACAGCAGGTGCAAATACAGTGACAACACAAGCAGCTAATACAAGACAAGAACGCACGCCTAAACTCGAAAAGGCACCAAATACTAATGAGGAAAAAACTTCAACTTCCAAAATAGAAAAAATATCACAACCTAAACAAGAAACGCAGAAATCGCTTAATATATCCACAACGCCAGCGCCTAAACAAGAACAATCACAAACGACAACCGAATCTACAACGCCGAAAACTAAAGTGACA…	1071
ssl03-like	11	NC017351	ATGAAAATGAGAACAATTGCTAAAACCAGTTTAGCACTAGGGCTTTTAACAACAGGCGCAATTACAGTAACGACGCAATCAGTCAAAGCAGAAAAAGTACAATCAACTATAGTTGACAAAGTACCAACGCTTAAAGCAGAGCGATCAGCAATGATAAACATAACAACAGGTGCAAATACAGTGACAACACAAGCAGCTAACACAGGACAAGAACGCACGCCTAAACTCGAAAAGGCACCAAATACTAATGAGGAAAAAACTTCAACTTCCAAAATAGAAAAAGTATCACAACCTAAACAAGAAGCGCAGAAATTGCTTAATATATCAGCAACGCCAGCGCCTAAACAAGAACAATCACAAACGACAACCGAATCCACAACGCCGAAAACTAAAGTGACA…	1071
ssl03-like	1	CP000046.1	ATGAAAATGAGAACAATTGCTAAAACCAGTTTAGCACTAGGGCTTTTAACAACAGGCGCAATTACAGTAACGACGCAATCGGTCAAAGCAGAAAAAATACAATCAACTAAAGTTGACAAAGTACCAACGCTTAAAGCAGAGCGATTAGCAATGATAAACATAACAGCAGGTGCAAATTCAGCGACAACACAAGCAGCTAACACAAGACAAGAACGCACGCCTAAACTCGAAAAGGCACCAAATACTAATGAGGAAAAAACCTCAGCTTCCAAAATAGAAAAAATATCACAACCTAAACAAGAAGAGCAGAAAACGCTTAATATATCAGCAACGCCAGCGCCTAAACAAGAACAATCACAAACGACAACCGAATCCACAACGCCGAAAACTAAAGTGACA…	1059
ssl03-like	4	NC003923	ATGAAAATGAGAACAATTGCTAAAACCAGTTTAGCACTAGGGCTTTTAACAACAGGCGCAATTACAGTAACGACGCAATCGGTCAAAGCAGAAAAAATACAATCAACTAAAGTTGACAAAGTACCAACGCTTAAAGCAGAGCGATTAGCAATGATAAACATAACAGCAGGTGCAAATTCAGCGACAACACAAGCAGCTAACACAAGACAAGAACGCACGCCTAAACTCGAAAAGGCACCAAATACTAATGAGGAAAAAACCTCAGCTTCCAAAATAGAAAAAATATCACAACCTAAACAAGAAGAGCAGAAAACGCTTAATATATCAGCAACGCCAGCGCCTAAACAAGAACAATCACAAACGACAACCGAATCTACAACGCAGCAAACTAAAATGACA…	1071
ssl03-like	9	NC007795	ATGAAAATGAGAACAATTGCTAAAACCAGTTTAGCACTAGGGCTTTTAACAACAGGCGCAATTACAGTAACGACGCAATCGGTCAAAGCAGAAAAAATACAATCAACTAAAGTTGACAAAGTACCAACGCTTAAAGCAGAGCGATTAGCAATGATAAACATAACAGCAGGTGCAAATTCAGCGACAACACAAGCAGCTAACACAAGACAAGAACGCACGCCTAAACTCGAAAAGGCACCAAATACTAATGAGGAAAAAACCTCAGCTTCCAAAATAGAAAAAATATCACAACCTAAACAAGAAGAGCAGAAAACGCTTAATATATCAGCAACGCCAGCGCCTAAACAAGAACAATCACAAACGACAACCGAATCCACAACGCCGAAAACTAAAGTGACA…	1071
ssl03-like	12	NC017347	ATGAAAATGAGAACAATTGCTAAAACCAGTTTAGCACTAGGGCTTTTAACAACAGGCGCAATTACAGTAACGACGCAATCGGTCAAAGCAGAAAAAATACAATCAACTAAAGTTGACAAAGTACCAACGCTTAAAGCAGAGCGATTAGCAATGATAAACATAACAGCAGGTGCAAATTCAGCGACAACACAAGCAGCTAACACAAGACAAGAACGCACGCCTAAACTCGAAAAGGCACCAAATACTAATGAGGAAAAAACCTCAGCTTCCAAAATAGAAAAAATATCACAACCTAAACAAGAAGAGCAGAAAACGCTTAATATATCAGCAACGCCAGCGCCTAAACAAGAACAATCACAAACGACAACCGAATCCACAACGCCGAAAACTAAAGTGACA…	1059
ssl03-like	18	ERR070041	ATGAAAATGAGAACAATTGCTAAAACCAGTTTAGCACTAGGGCTTTTAACAACAGGCGCAATTACAGTAACGACGCAATCGGTCAAAGCAGAAAAAATACAATCAACTAAAGTTGACAAAGTACCAACGCTTAAAGCAGAGCGATTAGCAATGATAAACATAACAGCAGGTGCAAATTCAGCGACAACACAAGCAGCTAACACAAGACAAGAACGCACGCCTAAACTCGAAAAGGCACCAAATACTAATGAGGAAAAAACCTCAGCTTCCAAAATAGAAAAAATATCACAACCTAAACAAGAAGAGCAGAAAACGCTTAATATATCAGCAACGCCAGCGCCTAAACAAGAACAATCACAAACGACAACCGAATCTACAACGCAGCAAACTAAAATGACA…	1071
ssl03-like	19	ERR175883	ATGAAAATGAGAACAATTGCTAAAACCAGTTTAGCACTAGGGCTTTTAACAACAGGCGCAATTACAGTAACGACGCAATCGGTCAAAGCAGAAAAAGTACAATCAACTAAAGTTGACAAAATATCAACGCTTAAAGCAGAGCGATTAGCAATGATAAACATAACAGCAGGTGCAAATACAGTAACAACACAAGCAGCTAAAACAGGACAAGAACGCACGCCTAAACTCGAAAAGGCACCAAATACTAATGAGGAAAAAACTTCAACTTCCAAAATAGAAAAAGTATCACAACCTAAACAAGAAGCGCAGAAATTGCTTAATATATCAGCAACGCCAGCGCCTAAACAAGAACAATCACAAACGACAACCGAATCCACAACGCCGAAAACTAGAGTGACA…	1071
ssl03-like	7	NC017337	ATGAAAATGAGAACAATTGCTAAAACCAGTTTAGCACTAGGGCTTTTAACAACAGGCGCAATTACAGTAACGACGCAATCGGTCAAAGCAGAAAAAGTACAATCAACTAAAGTTGACAAAGTACCAACGCTTAAAGCAGAGCGATTAGCAATGATAAACATAACAACAGGTGCAAATACAGCGACAACACAAGCAGCTAACACAAGACAAGAACGCACGCCTAAACTCGAAAAGGCACCAAATACTAATGAGGAAAAAACTTCAACTTCCAAAAAAGAAAAAATATCACAACCTAAACAAGAAGCGCAGAAATCGCTTAATATATCAGCAACGCCAGCGCCTAAACAAGAACAATCACAAACGACAACCGAATCCACAACGCCGAAAACTAAAGTGACA…	1071
ssl03-like	3	NC016928	ATGAAAATGAGAACAATTGCTAAAACCAGTTTAGCACTAGGGCTTTTAACAACAGGCGCAATTACAGTAACGACGCAATCGGTCAAAGCAGAAAAAGTACAATCAACTAAAGTTGACAAAGTACCAACGCTTAAAGCAGAGCGATTAGCAATGATAAACATAACAGCGGGTGCAAATACAGCGACAACACAAGCAGCTAACACAAGACAAGAACGCACGCCTAAACTCGAAAAGGCACCAAATACTAATGAGGAAAAAACTTCAGCTTCCAAAATAGAAAAAATATCACAACCTAAACAAGAAGCGCAGAAATCGAATAATATATCAACAACGCCAGTGCCTAAACAAGAACAATCACAAACGACAACCGAACCCACAACGCCGAAAACTAAAGTGACA…	1071
ssl03-like	6	NC022226	ATGAAAATGAGAACAATTGCTAAAACCAGTTTAGCACTAGGGCTTTTAACAACAGGCGCAATTACAGTAACGACGCAATCGGTCAAAGCAGAAAAAGTACAATCAACTATAGTTGACAAAGTACCAACGCTTAAAGCAGAGCGATCAGCAATGATAAACATAACAACAGGTGCAAATACAGGGGCAACGCAAGCAGCTAACACAAGACAAGAACGCATGCCTAAACTCGAAAAGGCACCAAATACTAATGAGGAAAAAACTTCAATTTCCAAAATAGAAAAAATATCACAACCTAAACAAGAAGCGCAGAAATCGCTTAATATATCCACAACGCCAGCGCCTAAACAAGAACATTCACAAACGACAACCGAATCCACAACGCAGCAAACTAAAGTGACA…	1071
ssl03-like	2	AJ938182.1	ATGAAAATGAGAACAATTGCTAAAACCAGTTTAGCACTAGGGCTTTTAACAACAGGCGCAATTACAGTAACGACGCAATCGGTCAAAGCAGAAAAAGTACCAATGCTTAAAGCAGAGCGATTAGCAATGATAAACATAACAACAGGTGCAAATACAGCGACAACACAAGCAGCTAACACAAGACAAGAACGCACGCCTAAACTCGAAAAGGCACCAAATACTAATGAGGAAAAAACCTCAGCTTCCAAAATAGAAAAAATATCACAACCTAAACAAGAAGCGCAGAAATCGCTTAATATATCAGCAACGCCAGCACCTAAACAAGAACAATCACAAACGACAACCGAATCCACAACGCCGAAAACTAAAGTGACAACACCTCCATCAATAAACACGCCA…	1047
ssl03-like	22	ERR114897	ATGAAAATGAGAACAATTGCTAAAACCAGTTTAGCACTAGGGCTTTTAACAACATGCGCAATTACAGTAACGACGCAATCGGTCAAAGCAGAAAAAGTACAATCAACTAAAGTTGACAAAGTACCAACGCTTAAAGGAGAGCGATTAGCAATGATAAACATAACAACAGGTGCAAATACAGCGACAACACAAGCAGCTAACACAAGACAAGAACGCACGTCTAAACTCGAAAAGGCACCAAATACTAATGAGGAAAAAACTTCAACTTCCAAAATAGAAAAAATATCACAACCTAAACAAGAAGCGCAGAAATCGCTTAATATATCAGCAACGCCAGCGCCTAAACAAGAACAATCACAAACGACAACCGAATCTGCAACGCCGAAAACTAAAGTGACA…	1110
ssl03-like	20	ERR234846	ATGAAAATGAGAACAATTGCTAAAACCAGTTTAGCACTAGGGTTTTTAACAACAGGCGCAATTACAGTAACGACGCAATCGGTCAAAGCAGAAAAAATACAATCAACTAAAGTTGACAAAGTACCAAGGCTTAAAGCAGAGCGATTAGCAATGATAAACATAACAACAGGTGCAAATTCAGCAACAACACAAGCAGCTAACACAGGACAAGAACGCACTGCTAAACTCGAAAAGGCACCAAATACTAATGAGGAAAAAACTTCAATTTCCAAAATAGAAAAAATATCACAACCTAAACAAGTAGCGCAGAAATCGCTTAATATATCAGCAACGCCAGCGCCTAAACAAGAACAATCACAAACGACAACCGAATCCACAACGCTGAAAACTAAAGTGACA…	1071
ssl03-like	5	NC020568	ATGAATATGAAAACAATTGCTAAAACCAGTTTAGCACTAGGGCTTTTAACAACAGGCGCAATTACAGTAACGACGCAATCGGTCAAAGCAGAAAAAATACAATCAACTAAAGTTGACAAAGTACCAACGCTTAAAGCAGAGCGATTAGCAATGATAAACATAACAGCAGGTGCAAATTCAGCGACAACACAAGCAGCTAACACAAGACAAGAACGCACGCCTAAACTCGAAAAGGCACCAAATACTAATGAGGAAAAAACCTCAGCTTCCAAAATAGAAAAAATATCACAACCTAAACAAGAAGAGCAGAAATCGCTTAATATATCAGCAACGCCAGCGCCTAAACAAGAACAATCACAAACGACAACCGAATCCACAACGCCGAAAACTAAAGTGACA…	1071
ssl03-like	10	CP000703.1	ATGAATATGAAAACAATTGCTAAAACCAGTTTAGCACTAGGGCTTTTAACAACAGGCGCAATTACAGTAACGACGCAATCGGTCAAAGCAGAAAAAATACAATCAACTAAAGTTGACAAAGTACCAACGCTTAAAGCAGAGCGATTAGCAATGATAAACATAACAGCAGGTGCAAATTCAGCGACAACACAAGCAGCTAACACAAGACAAGAACGCACGCCTAAACTCGAAAAGGCACCAAATACTAATGAGGAAAAAACCTCAGCTTCCAAAATAGAAAAAATATCACAACCTAAACAAGAAGAGCAGAAATCGCTTAATATATCAGCAATGCCAGCGCCTAAACAAGAACAATCACAAACGACAACCGAATCCACAACGCCGAAAACTAAAGTGACA…	1071
ssl03-like	24	ERR109588	ATGAATATGAAAACAATTGCTAAAACCAGTTTAGCACTAGGGCTTTTAACAACAGGCGCAATTACAGTAACGACGCAATCGGTCAAAGCAGAAAAAATACAATCAACTAAAGTTGACAAAGTACCAACGCTTAAAGCAGAGCGATTAGCAATGATAAACATAACAGCAGGTGCAAATTCAGCGACAACACAAGCAGCTAATACAAGACAAGAACGCACGCCTAAACTCGAAAAGGCACCAAATACTAATGAGGAAAAAACTTCAACTTCCAAAATAGAAAAAATATCACAACCTAAACAAGAAGCGCAGAAATCGCTTAATATATCAGCAACGCCAGCGCCTAAACAAGAACAATCACAAACGACAACCGAATCCACAACGCCGAAAACTAAAGTGACA…	1071
ssl04-like	3	NC002953	ATGAAAATAACAACAATTGCTAAAACAAGTTTAGCACTAGGCCTTTTAACAACAGGTGTAATCACAACGACAACGCAAGCAGCAAATGCGACAACACCGCCTTCAACTAAAGTGGAAACACCGCAACAAGTAGCAAATGCAACAACACCATCTTCAACTAAAGTGGAAGCACCGCAACAAGCAGCAAACGCGACAACACCATCTTCAACTAAAGTAGAAGCACCGCAATCAAAACCAAACGCGACAACACCATCTTCAACTAAAGTGGAAGCACCGCAACAAGCAGCAAACGCGACAACACCACCTTCGTCTAATGTAGACACATCACCACCACAATCGCCAACCACAAAACAAGTACCAACAGAAATAAATCCTAAATTTAAAGATTTAAGAGCGTAT…	948
ssl04-like	2	NC002745	ATGAAAATAACAACAATTGCTAAAACAAGTTTAGCACTAGGCCTTTTAACAACGGGTGTAATCACAACGACAACGCAAGAAGCAAACGCGACAACACCATCTTCCACTAAAGTGGAAGCACCACAATCAACACCGCCCTCAACTAAAGTAGAAGCACCGCAATCAAAACCAAACGCGACAACACCGCCTTCAACTAAAGTGGAAACACCGCAACAAACACCGAACGCGACAACACCATCTTCAACTAAAGTGGAAACACCACAATCGCCAACCACAAAACAAGTACCAACAGAAATAAATCCTAAATTTAAAGATTTAAGAGCGTATTATACGAAACCAAGTTTAGAATTTAAAAATGAGATTGGTATTATTTTAAAAAAATGGACGACAATAAGATTT…	879
ssl04-like	19	ERR127444	ATGAAAATAACAACAATTGCTAAAACAAGTTTAGCACTAGGCCTTTTAACAACGGGTGTAATCACAACGACAACGCAAGAAGCAAACGCGACAACACCATCTTCCACTAAAGTGGAAGCACCGCAACAAGCAGCAAATGCGACAACACCATCTTCAACTAAAGTGGAAGCACCGCAACAAGCAGCAAACGCGACAACACCACCTTCGTCTAATGTAGACACATCACCACCACAATCGCCAACCACAAAACAAGTACCAACAGAAATAAATCCTAAATTTAAAGATTTAAGAGCGTATTATACGAAACCAAGTTTAGAATTTAAAAATGAGATTGGTATTATTTTAAAAAAATGGACGACAATAAGATTTATGAATGTTGTCCCAGATTATTTCATATAT…	846
ssl04-like	21	ERR211639	ATGAAAATAACAACAATTGCTAAAACAAGTTTAGCACTAGGGCTTTTAACAACAGGTGTAATCACAACGACAACGCAAGCAGCAAACGCGACAACACCATCTTCAACTAAAGTGGAAGCACCAAAACAAACACCGAATGCACCAACACCGCCTTCAACTAAAGTGGAAGCACCGCAATCGCCAACCACAAAACAAGTACCAACAGAAATAAATCCTAAATTTAAAAATTTAAGAGCGTATTATACGAAACCAAGTTTAGAATTTAAAAATGAGATTGGTATTATTTTAAAAAAATGGACGACAATAAGATTTATGAATGTTGTTCCAGATTATTTCATATATAAAATTGCTTTAGTTGGTAAAGATGATAAAAAATATGGTGAAGGAGTACATAGGAAT…	789
ssl04-like	4	NC022443.1	ATGAAAATAACAACAATTGCTAAAACAAGTTTAGCACTAGGGCTTTTAACAACAGGTGTAATCACAACGACAACGCAAGCAGCAAACGCGACAACACCATCTTCAATTAAAGTGGAAACACCGCAACCAACACCAAATGCGACAACACCGCCTTCAACTAAAGTGGAAACACCACAACAAGCAGCAAACGCGACAACACCATCTTCAACTAAAGTGGAAACACCACAACAAGCAGCAAATGCGACAACACCATCTTCAACTAAAGTGGAAACACCACAACAAGCAGCAAATGCGACAACACCATCTTCAACTAAAGTGGAAGCACCAAAACAAACACCAAATGCGACAACACCGTCTTCAACTAAAGTGGAAACATCGCAACCAACACCGAATGCACCA…	1044
ssl04-like	18	NC022442	ATGAAAATAACAACAATTGCTAAAACAAGTTTAGCACTAGGGCTTTTAACAACAGGTGTAATCACAACGACAACGCAAGCAGCAAACGCGACAACACCATCTTCAATTAAAGTGGAAACACCGCAACCAACACCAAATGCGACAACACCGCCTTCAACTAAAGTGGAAACACCGCAATCGCCAACCACAAAACAAGTACCAACAGAAATAAATCCTAAATTTAAAGATTTAAGAGCGTATTATACGAAACCAAGTTTAGAATTTAAAAATGAGATTGGTATTATTTTAAAAAAATGGACGACAATAAGATTTATGAATATTGTTCCAGATTATTTCATATATAAAATTGCTTTAGTTGGTAAAGATGATAAAAAATATGGTGAAGGAGTACATAGGAAT…	789
ssl04-like	5	NC017337	ATGAAAATAACAACAATTGCTAAAACAAGTTTAGCACTAGGGCTTTTAACAACAGGTGTAATCACAACGACAACGCAAGCCGCAAACGCGACAACACCATCTTCAACTAAAGTGGAAGCACCGCAACAAGCCGCAAACGCGACAACACCATCTTCAACTAAAGTGGAAACACCGCAACAAACACCGAACGCGACAACACCATCTTCAACTAAAGTGGAAGCACCGCAACAAGCAGCAAATGCGACAACACCGTCTTCAACTAAAGTGGAAGCACCAAAACAAACACCAAATGCGACAACACCATCTTCAACTAAAGTGGAAGCACCGCAACAAGCAGCAAATGCGACAACACCGTCTTCAACTAAAGTGGAAGCACCAAAACAAACACCAAATGCGACA…	1044
ssl04-like	1	CP000046.1	ATGAAAATAACAACGATTGCTAAAACAAGTTTAGCACTAGGCCTTTTAACAACAGGTGTAATCACAACGACAACGCAAGCAGCAAACGCGACAACACCATCTTCCACTAAAGTGGAAGCACCACAATCAACACCGCCCTCAACTAAAATAGAAGCACCGCAATCAAAACCAAACGCGACAACACCGCCCTCAACTAAAGTAGAAGCACCGCAACAAACAGCAAATGCGACAACACCGCCTTCAACTAAAGTGACAACACCTCCATCAACAAACACGCCACAACCAATGCAATCTACTAAATCAGACACACCACAATCGCCAACCACAAAACAAGTACCAACAGAAATAAATCCTAAATTTAAAGATTTAAGAGCGTATTATACGAAACCAAGTTTAGAA…	927
ssl04-like	6	NC022604	ATGAAAATAACAACGATTGCTAAAACAAGTTTAGCACTAGGCCTTTTAACAACAGGTGTAATCACAACGACAACGCAAGCAGCAAACGCGACAACACCATCTTCCACTAAAGTGGAAGCACCACAATCAACACCGCCCTCAACTAAAATAGAAGCACCGCAATCAAAACCAAACGCGACAACACCGCCCTCAACTAAAGTAGAAGCACCGCAACAAACAGCAAATGCGACAACACCGCCTTCAACTAAAGTGACAACACCTCCATCAACAAACACGCCACAACCAATGCAATCTACTAAATCAGACACACCACAATCGCCAACCACAAAACAAGTACCAACAGAAATAAATCCTAAATTTAAAGATTTAAGAGCGTATTATACGAAACCAAGTTTAGAA…	927
ssl04-like	8	NC017341	ATGAAAATAACAACGATTGCTAAAACAAGTTTAGCACTAGGCCTTTTAACAACAGGTGTAATCACAACGACAACGCAAGCAGCAAACGCGACAACACCATCTTCCACTAAAGTGGAAGCACCACAATCAACACCGCCCTCAACTAAAATAGAAGCACCGCAATCAAAACCAAACGCGACAACACCGCCCTCAACTAAAGTAGAAGCACCGCAACAAACAGCAAATGCGACAACACCGCCTTCAACTAAAGTGACAACACCTCCATCAACAAACACGCCACAACCAATGCAATCTACTAAATCAGACACACCACAATCGCCAACCACAAAACAAGTACCAACAGAAATAAATCCTAATTTTAAAGATTTAAGAGCGTATTATACGAAACCAAGTTTAGAA…	927
ssl04-like	22	ERR172063	ATGAAAATAACAACGATTGCTAAAACAAGTTTAGCACTAGGCCTTTTAACAACAGGTGTAATCACAACGACAACGCAAGCAGCAAACGCGACAACACCATCTTCCACTAAAGTGGAAGCACCGCAATCAAAACCAAACGCGACAACACCACCTTCGTCTAATGTAGACACATCACCACCACAATCGCCAACCACAAAACAAGTACCAACAGAAATAAATCCTAAATTCAAAGATTTAAGAGCGTATTATACGAAACCAAGTTTAGAATTTAAAAGTGAGATTGGTATTATTTTAAAAAAATGGACGACAATAAGATTTATGAATGTTGTCCCAGATTATTTCATATATAAAATTGCTTTAGTTGGTAAAGATGATAATAAATATGGTGAAGGAGTACAT…	795
ssl04-like	7	NC007795	ATGAAAATAACAACGATTGCTAAAACAAGTTTAGCACTAGGCCTTTTAACAACAGGTGTAATCACAACGACAACGCAAGCAGCAAACGCGACAACACTATCTTCCACTAAAGTGGAAGCACCACAATCAACACCGCCCTCAACTAAAATAGAAGCACCGCAATCAAAACCAAACGCGACAACACCGCCCTCAACTAAAGTAGAAGCACCGCAACAAACAGCAAATGCGACAACACCGCCTTCAACTAAAGTGACAACACCTCCATCAACAAACACGCCACAACCAATGCAATCTACTAAATCAGACACACCACAATCGCCAACCACAAAACAAGTACCAACAGAAATAAATCCTAAATTTAAAGATTTAAGAGCGTATTATACGAAACCAAGTTTAGAA…	927
ssl04-like	15	NC017351	ATGAAAATAACAACGATTGCTAAAACAAGTTTAGCACTAGGCCTTTTAACAACAGGTGTAATCACAACGACAACGCAAGCAGCAAATGCGACAACACCACCTTCAACTAAAGTGGAAGCACCGCAACAAACACCGAACGCGACAACACCATCTTCAACTAAAGTAGAAGCACCGCAATCAAAACCAAACGCGACAACACCATCTTCAACTAAAGTGGAAACGCCACAATCGCCAACCACAAAACAAGTACCAACAGAAATAAATCCTAAATTTAAAGATTTAAGAGCGTATTATACGAAACCAAGTTTAGAATTTAAAAATGAGATTGGTATTATTTTAAAAAAATGGACGACAATAAGATTTATGAATGTTGTCCCAGATTATTTCATATATAAAATT…	840
ssl04-like	20	ERR114897	ATGAAAATAACAACGATTGCTAAAACAAGTTTAGCACTAGGGCTTTTAACAACAGGTGTAATCACAACGACAACGCAAGCAGCAAATGCAACAACACCATCTTCAACTAAAGTGGAAGCACCGCAACAAGCCGCAAACGCGACAACACCATCTTCAACTAAAGTGGAAACACCGCAACAAACACCGAATGCACCAACAACGCCTTCAACTAAAGTGGAAACACCACAATCGCCAACCACAAAACAAGTACCAACAGAAATAAATCCTAAATTTAAAGATTTAAGAGCGTATTATACGAAACCAAGTTTAGAATTTAAAAATGAGATTGGTATTATTTTAAAAAAATGGACGACAATAAGATTTATGAATGTTGTTCCAGATTATTTCATATATAAAATT…	840
[truncated: 260 more rows]

## Sheet: Table S2
Table S2. Allelic differences between pairs of S. aureus isolates from the same or different nosocomial settings
Isolate ID	mec status	Genetic backgrounda	Hospital ID	No. of allelic differencesb
[truncated: 11 more rows]

## Sheet: Table S3
Table S3. Epidemiological and genotyping data for 83 S. aureus isolates from OM in Italy
[truncated: 84 more rows]
[truncated: 78 more columns]
